# Supplementary material for: HirBin: high-resolution identification of differentially abundant functions in metagenomes
Source: BMC Genomics. 2017 Apr 21;18:316. doi: 10.1186/s12864-017-3686-6 (PMC5399828; doi:10.1186/s12864-017-3686-6)
Supplement: Supplementary file 1 — Results from the statistical analysis of bins and sub-bins for the t2d (Qin [24]) dataset. (XLSX 2318 kb) [file 12864_2017_3686_MOESM1_ESM.xlsx]

## Sheet: Results_bins
name	identity	clusterID	logFC	std. error	p.value	fdr	description
TIGR00427	NA	NA	0.964322	0.204824	4.08e-05	0.0212385	TIGR00427: membrane protein, MarC family
TIGR00444	NA	NA	0.320078	0.0740586	0.00018101	0.0212385	mazG: MazG family protein
TIGR00747	NA	NA	0.450562	0.0990553	9.46e-05	0.0212385	fabH: 3-oxoacyl-[acyl-carrier-protein] synthase III
TIGR01241	NA	NA	-0.413631	0.0881106	4.85e-05	0.0212385	FtsH_fam: ATP-dependent metallopeptidase HflB
TIGR01243	NA	NA	-0.437317	0.101576	0.000140224	0.0212385	CDC48: AAA family ATPase, CDC48 subfamily
TIGR01260	NA	NA	-0.402114	0.0945244	0.000166906	0.0212385	ATP_synt_c: ATP synthase F0, C subunit
TIGR01938	NA	NA	0.684329	0.141599	3.8e-05	0.0212385	nqrC: NADH:ubiquinone oxidoreductase, Na(+)-translocating, C subunit
TIGR02259	NA	NA	-0.844215	0.205655	0.000152302	0.0212385	benz_CoA_red_A: benzoyl-CoA reductase, subunit A
TIGR02453	NA	NA	0.923989	0.218824	0.000166746	0.0212385	TIGR02453: TIGR02453 family protein
TIGR02454	NA	NA	-0.876211	0.213462	0.00014543	0.0212385	CbiQ_TIGR: cobalt ABC transporter, permease protein CbiQ
TIGR02552	NA	NA	0.757893	0.176508	0.000159037	0.0212385	LcrH_SycD: type III secretion low calcium response chaperone LcrH/SycD
TIGR02948	NA	NA	0.562459	0.128872	0.000148854	0.0212385	SigW_bacill: RNA polymerase sigma-W factor
TIGR02983	NA	NA	0.588399	0.135856	0.000160851	0.0212385	SigE-fam_strep: RNA polymerase sigma-70 factor, sigma-E family
TIGR03026	NA	NA	0.485506	0.112311	0.000172631	0.0212385	NDP-sugDHase: nucleotide sugar dehydrogenase
TIGR03088	NA	NA	0.364701	0.083666	0.000162392	0.0212385	stp2: sugar transferase, PEP-CTERM/EpsH1 system associated
TIGR03449	NA	NA	0.48823	0.10854	0.00010699	0.0212385	mycothiol_MshA: D-inositol-3-phosphate glycosyltransferase
TIGR03570	NA	NA	0.307258	0.06607	7.43e-05	0.0212385	NeuD_NnaD: sugar O-acyltransferase, sialic acid O-acetyltransferase NeuD family
TIGR03999	NA	NA	0.425765	0.0939494	9.99e-05	0.0212385	thiol_BshA: N-acetyl-alpha-D-glucosaminyl L-malate synthase BshA
TIGR04005	NA	NA	0.600938	0.136785	0.000134737	0.0212385	wcaL: colanic acid biosynthesis glycosyltransferase WcaL
TIGR04063	NA	NA	0.527053	0.11764	0.000110434	0.0212385	stp3: PEP-CTERM/exosortase A-associated glycosyltransferase, Daro_2409 family
TIGR04157	NA	NA	0.591013	0.127204	6.77e-05	0.0212385	glyco_rSAM_CFB: glycosyltransferase, GG-Bacteroidales peptide system
TIGR00957	NA	NA	-0.363731	0.087348	0.000220962	0.0219146	MRP_assoc_pro: multi drug resistance-associated protein (MRP)
TIGR02149	NA	NA	0.460921	0.108178	0.000206183	0.0219146	glgA_Coryne: glycogen synthase, Corynebacterium family
TIGR02359	NA	NA	-0.956756	0.2442	0.000222347	0.0219146	thiW: thiW protein
TIGR03286	NA	NA	-0.831148	0.207562	0.000207475	0.0219146	methan_mark_15: putative methanogenesis marker protein 15
TIGR00107	NA	NA	-0.397625	0.100016	0.000361049	0.0220719	deoD: purine nucleoside phosphorylase
TIGR00241	NA	NA	-0.703592	0.178865	0.000299037	0.0220719	CoA_E_activ: putative CoA-substrate-specific enzyme activase
TIGR00417	NA	NA	-0.906377	0.236073	0.000300745	0.0220719	speE: spermidine synthase
TIGR00698	NA	NA	0.461221	0.111826	0.000298068	0.0220719	TIGR00698: conserved hypothetical protein
TIGR01194	NA	NA	-0.220334	0.0556578	0.000427075	0.0220719	cyc_pep_trnsptr: cyclic peptide transporter
TIGR01242	NA	NA	-0.405864	0.101058	0.00032083	0.0220719	26Sp45: 26S proteasome subunit P45 family
TIGR01271	NA	NA	-0.310218	0.0786823	0.000421594	0.0220719	CFTR_protein: cystic fibrosis transmembrane conductor regulator (CFTR)
TIGR01661	NA	NA	1.01968	0.256561	0.000301559	0.0220719	ELAV_HUD_SF: ELAV/HuD family splicing factor
TIGR01721	NA	NA	0.582835	0.142855	0.000319392	0.0220719	AMN-like: putative AMP nucleosidase
TIGR01800	NA	NA	-0.278391	0.0698935	0.000385846	0.0220719	cit_synth_II: 2-methylcitrate synthase/citrate synthase II
TIGR02261	NA	NA	-0.790382	0.204273	0.000322636	0.0220719	benz_CoA_red_D: benzoyl-CoA reductase, subunit D
TIGR02504	NA	NA	0.614743	0.151853	0.000342189	0.0220719	NrdJ_Z: ribonucleoside-diphosphate reductase, adenosylcobalamin-dependent
TIGR02796	NA	NA	0.429387	0.103732	0.000289193	0.0220719	tolQ: protein TolQ
TIGR02959	NA	NA	0.587594	0.140706	0.000245475	0.0220719	SigZ: RNA polymerase sigma factor, SigZ family
TIGR02985	NA	NA	0.57148	0.143882	0.000429971	0.0220719	Sig70_bacteroi1: RNA polymerase sigma-70 factor, Bacteroides expansion family 1
TIGR03081	NA	NA	0.74436	0.18341	0.000306638	0.0220719	metmalonyl_epim: methylmalonyl-CoA epimerase
TIGR03104	NA	NA	-0.490876	0.126217	0.000422845	0.0220719	trio_amidotrans: asparagine synthase family amidotransferase
TIGR03308	NA	NA	0.439668	0.10931	0.000395167	0.0220719	phn_thr-fam: phosphonate metabolim protein, transferase hexapeptide repeat family
TIGR03414	NA	NA	1.0643	0.267737	0.000286336	0.0220719	ABC_choline_bnd: choline ABC transporter, periplasmic binding protein
TIGR03689	NA	NA	-0.396265	0.101026	0.000418103	0.0220719	pup_AAA: proteasome ATPase
TIGR03997	NA	NA	-0.447044	0.112833	0.000359644	0.0220719	mycofact_OYE_2: mycofactocin system FadH/OYE family oxidoreductase 2
TIGR04134	NA	NA	1.01661	0.262016	0.000393766	0.0220719	lipo_with_rSAM: putative lipoprotein, rSAM/lipoprotein system
TIGR04149	NA	NA	1.57203	0.433707	0.000384251	0.0220719	GG_sam_targ_CFB: natural product precursor, GG-Bacteroidales family
TIGR02091	NA	NA	-0.623799	0.16388	0.000467089	0.0234879	glgC: glucose-1-phosphate adenylyltransferase
TIGR02917	NA	NA	0.570474	0.145679	0.000500036	0.0241586	PEP_TPR_lipo: putative PEP-CTERM system TPR-repeat lipoprotein
TIGR03943	NA	NA	-0.909892	0.248249	0.000494632	0.0241586	TIGR03943: TIGR03943 family protein
TIGR01642	NA	NA	0.873254	0.228264	0.00052377	0.0248187	U2AF_lg: U2 snRNP auxilliary factor, large subunit, splicing factor
TIGR01845	NA	NA	0.602854	0.156	0.000565344	0.0249389	outer_NodT: efflux transporter, outer membrane factor (OMF) lipoprotein, NodT family
TIGR01853	NA	NA	0.46774	0.120115	0.000552009	0.0249389	lipid_A_lpxD: UDP-3-O-[3-hydroxymyristoyl] glucosamine N-acyltransferase
TIGR02939	NA	NA	0.513241	0.132341	0.000566793	0.0249389	RpoE_Sigma70: RNA polymerase sigma factor RpoE
TIGR02952	NA	NA	0.491008	0.126271	0.000555865	0.0249389	Sig70_famx2: RNA polymerase sigma-70 factor, TIGR02952 family
TIGR02989	NA	NA	0.505671	0.13078	0.000586326	0.0253457	Sig-70_gvs1: RNA polymerase sigma-70 factor, Rhodopirellula/Verrucomicrobium family
TIGR00879	NA	NA	0.459812	0.119633	0.00063331	0.0259248	SP: MFS transporter, sugar porter (SP) family
TIGR01798	NA	NA	-0.270015	0.0710164	0.000632818	0.0259248	cit_synth_I: citrate (Si)-synthase
TIGR02197	NA	NA	0.243383	0.0631503	0.000639219	0.0259248	heptose_epim: ADP-glyceromanno-heptose 6-epimerase
TIGR02506	NA	NA	0.515673	0.134595	0.000641807	0.0259248	NrdE_NrdA: ribonucleoside-diphosphate reductase, alpha subunit
TIGR01622	NA	NA	0.874344	0.233706	0.000658877	0.0261851	SF-CC1: splicing factor, CC1-like family
TIGR00236	NA	NA	0.492717	0.130281	0.000737969	0.0266269	wecB: UDP-N-acetylglucosamine 2-epimerase
TIGR00347	NA	NA	0.523143	0.138042	0.000714927	0.0266269	bioD: dethiobiotin synthase
TIGR00383	NA	NA	0.321018	0.0841632	0.000705797	0.0266269	corA: magnesium and cobalt transport protein CorA
TIGR00530	NA	NA	-0.221171	0.0587607	0.000721105	0.0266269	AGP_acyltrn: 1-acylglycerol-3-phosphate O-acyltransferases
TIGR01233	NA	NA	-0.928606	0.262837	0.000704981	0.0266269	lacG: 6-phospho-beta-galactosidase
TIGR01491	NA	NA	0.675124	0.180112	0.000742423	0.0266269	HAD-SF-IB-PSPlk: phosphoserine phosphatase-like hydrolase, archaeal
TIGR02841	NA	NA	-1.37295	0.417424	0.000745639	0.0266269	spore_YyaC: putative sporulation protein YyaC
TIGR00924	NA	NA	0.553937	0.147644	0.000780993	0.0268291	yjdL_sub1_fam: amino acid/peptide transporter (Peptide:H+ symporter)
TIGR02937	NA	NA	0.348593	0.0923917	0.000783966	0.0268291	sigma70-ECF: RNA polymerase sigma factor, sigma-70 family
TIGR03192	NA	NA	-0.730858	0.203824	0.000770487	0.0268291	benz_CoA_bzdQ: benzoyl-CoA reductase, bzd-type, Q subunit
TIGR01696	NA	NA	-0.893831	0.256562	0.000847554	0.0274786	deoB: phosphopentomutase
TIGR02139	NA	NA	-0.274309	0.0742191	0.000839461	0.0274786	permease_CysT: sulfate ABC transporter, permease protein CysT
TIGR02476	NA	NA	0.418106	0.111797	0.000843552	0.0274786	BluB: 5,6-dimethylbenzimidazole synthase
TIGR03356	NA	NA	-0.889125	0.254144	0.000817877	0.0274786	BGL: beta-galactosidase
TIGR00203	NA	NA	0.485239	0.130472	0.00087408	0.027612	cydB: cytochrome d ubiquinol oxidase, subunit II
TIGR01976	NA	NA	-0.271239	0.0736478	0.000870765	0.027612	am_tr_V_VC1184: cysteine desulfurase family protein
TIGR04150	NA	NA	1.76535	0.548205	0.000938138	0.0292604	pseudo_rSAM_GG: pseudo-rSAM protein, GG-Bacteroidales system
TIGR00719	NA	NA	-0.962066	0.282858	0.000983646	0.0302963	sda_beta: L-serine dehydratase, iron-sulfur-dependent, beta subunit
TIGR00528	NA	NA	0.543183	0.148563	0.00101081	0.0303737	gcvT: glycine cleavage system T protein
TIGR01216	NA	NA	-0.388926	0.108009	0.00100554	0.0303737	ATP_synt_epsi: ATP synthase F1, epsilon subunit
TIGR00238	NA	NA	0.849202	0.236969	0.00102955	0.0305639	TIGR00238: KamA family protein
TIGR01068	NA	NA	0.295639	0.0806768	0.00105046	0.0308136	thioredoxin: thioredoxin
TIGR00731	NA	NA	0.468678	0.128785	0.00108471	0.0313	ctc_TL5: ribosomal protein L25, Ctc-form
TIGR01581	NA	NA	-0.351136	0.0980963	0.00109245	0.0313	Mo_ABC_porter: NifC-like ABC-type porter
TIGR03004	NA	NA	-0.644544	0.185009	0.00111554	0.0315941	ectoine_ehuC: ectoine/hydroxyectoine ABC transporter, permease protein EhuC
TIGR02297	NA	NA	0.456548	0.126007	0.00113548	0.0317934	HpaA: 4-hydroxyphenylacetate catabolism regulatory protein HpaA
TIGR01844	NA	NA	0.574565	0.15959	0.00115695	0.0318826	type_I_sec_TolC: type I secretion outer membrane protein, TolC family
TIGR02053	NA	NA	0.311886	0.0860497	0.00116454	0.0318826	MerA: mercuric reductase
TIGR00455	NA	NA	0.619112	0.17494	0.00133273	0.0323376	apsK: adenylylsulfate kinase
TIGR00694	NA	NA	-1.08303	0.33132	0.0012262	0.0323376	thiM: hydroxyethylthiazole kinase
TIGR00819	NA	NA	0.694243	0.196334	0.00129274	0.0323376	ydaH: AbgT transporter family
TIGR00990	NA	NA	0.651577	0.184157	0.00131479	0.0323376	3a0801s09: mitochondrial precursor proteins import receptor
TIGR00999	NA	NA	0.505379	0.142199	0.00134086	0.0323376	8a0102: membrane fusion protein cluster 2 protein
TIGR01628	NA	NA	0.845677	0.241447	0.00128287	0.0323376	PABP-1234: polyadenylate binding protein, human types 1, 2, 3, 4 family
TIGR02092	NA	NA	-0.721697	0.211719	0.00126977	0.0323376	glgD: glucose-1-phosphate adenylyltransferase, GlgD subunit
TIGR02130	NA	NA	-0.997802	0.302555	0.00126164	0.0323376	dapB_plant: dihydrodipicolinate reductase
TIGR02797	NA	NA	0.581066	0.16414	0.00135177	0.0323376	exbB: tonB-system energizer ExbB
TIGR02950	NA	NA	0.542038	0.152625	0.00133251	0.0323376	SigM_subfam: RNA polymerase sigma factor, SigM family
TIGR03003	NA	NA	-0.635646	0.184001	0.00121878	0.0323376	ectoine_ehuD: ectoine/hydroxyectoine ABC transporter, permease protein EhuD
TIGR03302	NA	NA	0.527593	0.148647	0.00134709	0.0323376	OM_YfiO: outer membrane assembly lipoprotein YfiO
TIGR04243	NA	NA	-0.290018	0.0814717	0.00119589	0.0323376	nodulat_NodB: chitooligosaccharide deacetylase NodB
TIGR01670	NA	NA	0.360611	0.10148	0.00139217	0.0329837	YrbI-phosphatas: 3-deoxy-D-manno-octulosonate 8-phosphate phosphatase, YrbI family
TIGR00007	NA	NA	-0.265474	0.0783522	0.0019049	0.0330884	TIGR00007: 1-(5-phosphoribosyl)-5-[(5-phosphoribosylamino)methylideneamino]imidazole-4-carboxamide isomerase
TIGR00122	NA	NA	-0.787014	0.242734	0.00187567	0.0330884	birA_repr_reg: biotin operon repressor
TIGR00136	NA	NA	-0.126878	0.0367055	0.00169606	0.0330884	gidA: tRNA uridine 5-carboxymethylaminomethyl modification enzyme GidA
TIGR00214	NA	NA	0.690619	0.204105	0.00193358	0.0330884	lipB: lipoyl(octanoyl) transferase
TIGR00217	NA	NA	-0.497205	0.147503	0.00171868	0.0330884	malQ: 4-alpha-glucanotransferase
TIGR00466	NA	NA	0.343811	0.0987049	0.00167551	0.0330884	kdsB: 3-deoxy-D-manno-octulosonate cytidylyltransferase
TIGR00624	NA	NA	0.620747	0.183716	0.00202472	0.0330884	tag: DNA-3-methyladenine glycosylase I
TIGR00898	NA	NA	0.474115	0.135844	0.00159976	0.0330884	2A0119: cation transport protein
TIGR00950	NA	NA	0.308984	0.0891143	0.0017536	0.0330884	2A78: carboxylate/amino acid/amine transporter
TIGR00958	NA	NA	-0.169729	0.0500605	0.00198056	0.0330884	3a01208: antigen peptide transporter 2
TIGR01003	NA	NA	-0.742339	0.223913	0.00160701	0.0330884	PTS_HPr_family: phosphocarrier, HPr family
TIGR01130	NA	NA	0.321998	0.0917145	0.00156408	0.0330884	ER_PDI_fam: protein disulfide isomerase
TIGR01158	NA	NA	0.666792	0.193224	0.00164147	0.0330884	SUI1_rel: putative translation initiation factor SUI1
TIGR01177	NA	NA	-1.29255	0.433868	0.00213146	0.0330884	TIGR01177: TIGR01177 family protein
TIGR01255	NA	NA	-0.244067	0.0708441	0.00165926	0.0330884	pyr_form_ly_1: formate acetyltransferase
TIGR01289	NA	NA	0.681793	0.199419	0.00177133	0.0330884	LPOR: light-dependent protochlorophyllide reductase
TIGR01317	NA	NA	-0.252659	0.075124	0.00204666	0.0330884	GOGAT_sm_gam: glutamate synthase, NADH/NADPH, small subunit
TIGR01417	NA	NA	-0.444901	0.134425	0.00209986	0.0330884	PTS_I_fam: phosphoenolpyruvate-protein phosphotransferase
TIGR01421	NA	NA	0.533038	0.151446	0.0014531	0.0330884	gluta_reduc_1: glutathione-disulfide reductase
TIGR01423	NA	NA	0.56473	0.165159	0.00186524	0.0330884	trypano_reduc: trypanothione-disulfide reductase
TIGR01717	NA	NA	0.711058	0.206972	0.00166945	0.0330884	AMP-nucleosdse: AMP nucleosidase
TIGR01730	NA	NA	0.427682	0.126124	0.00209351	0.0330884	RND_mfp: efflux transporter, RND family, MFP subunit
TIGR01752	NA	NA	0.696017	0.200742	0.00154863	0.0330884	flav_long: flavodoxin
TIGR01793	NA	NA	-0.34324	0.0995636	0.00155972	0.0330884	cit_synth_euk: citrate (Si)-synthase, eukaryotic
TIGR01818	NA	NA	0.189939	0.0558062	0.00207564	0.0330884	ntrC: nitrogen regulation protein NR(I)
TIGR01842	NA	NA	-0.159966	0.0456348	0.00147358	0.0330884	type_I_sec_PrtD: type I secretion system ATPase
TIGR01852	NA	NA	0.461082	0.130604	0.00144595	0.0330884	lipid_A_lpxA: acyl-[acyl-carrier-protein]-UDP-N-acetylglucosamine O-acyltransferase
TIGR01955	NA	NA	-0.663866	0.203629	0.00201181	0.0330884	RfaH: transcriptional activator RfaH
TIGR01977	NA	NA	-0.300407	0.0886244	0.00186227	0.0330884	am_tr_V_EF2568: cysteine desulfurase family protein
TIGR01979	NA	NA	-0.259724	0.0775443	0.00211438	0.0330884	sufS: cysteine desulfurase, SufS family
TIGR02068	NA	NA	-0.274601	0.0803892	0.00176318	0.0330884	cya_phycin_syn: cyanophycin synthetase
TIGR02177	NA	NA	0.422803	0.121342	0.00164587	0.0330884	PorB_KorB: 2-oxoacid:acceptor oxidoreductase, beta subunit, pyruvate/2-ketoisovalerate family
TIGR02203	NA	NA	-0.164018	0.0487081	0.00210794	0.0330884	MsbA_lipidA: lipid A export permease/ATP-binding protein MsbA
TIGR02204	NA	NA	-0.165752	0.0491417	0.00207629	0.0330884	MsbA_rel: ABC transporter, permease/ATP-binding protein
TIGR02279	NA	NA	-0.794865	0.248628	0.00210601	0.0330884	PaaC-3OHAcCoADH: 3-hydroxyacyl-CoA dehydrogenase PaaC
TIGR02645	NA	NA	-0.974433	0.302112	0.00159443	0.0330884	ARCH_P_rylase: putative thymidine phosphorylase
TIGR02788	NA	NA	-0.790472	0.247193	0.00211089	0.0330884	VirB11: P-type DNA transfer ATPase VirB11
TIGR02798	NA	NA	1.06529	0.314264	0.00144685	0.0330884	ligK_PcmE: 4-carboxy-4-hydroxy-2-oxoadipate aldolase/oxaloacetate decarboxylase
TIGR02852	NA	NA	-1.08261	0.343374	0.00171117	0.0330884	spore_dpaB: dipicolinic acid synthetase, B subunit
TIGR02865	NA	NA	-0.873358	0.274586	0.00202865	0.0330884	spore_II_E: stage II sporulation protein E
TIGR02893	NA	NA	-1.06747	0.346393	0.00213517	0.0330884	spore_yabQ: spore cortex biosynthesis protein YabQ
TIGR02954	NA	NA	0.420414	0.122894	0.00194084	0.0330884	Sig70_famx3: RNA polymerase sigma-70 factor, TIGR02954 family
TIGR02956	NA	NA	0.331753	0.0969449	0.00196548	0.0330884	TMAO_torS: TMAO reductase sytem sensor TorS
TIGR03108	NA	NA	-0.366715	0.108119	0.0017805	0.0330884	eps_aminotran_1: exosortase A system-associated amidotransferase 1
TIGR03137	NA	NA	0.529277	0.156275	0.00205541	0.0330884	AhpC: peroxiredoxin
TIGR03144	NA	NA	0.736224	0.215131	0.00170449	0.0330884	cytochr_II_ccsB: cytochrome c-type biogenesis protein CcsB
TIGR03205	NA	NA	0.302666	0.0854632	0.00144758	0.0330884	pimA: dicarboxylate--CoA ligase PimA
TIGR03283	NA	NA	0.560329	0.164758	0.00195977	0.0330884	thy_syn_methano: thymidylate synthase, methanogen type
TIGR03392	NA	NA	-0.286864	0.0833683	0.00163999	0.0330884	FeS_syn_CsdA: cysteine desulfurase, catalytic subunit CsdA
TIGR03791	NA	NA	1.06617	0.323151	0.00184718	0.0330884	TTQ_mauG: tryptophan tryptophylquinone biosynthesis enzyme MauG
TIGR03862	NA	NA	-0.74897	0.2334	0.00213362	0.0330884	flavo_PP4765: flavoprotein, TIGR03862 family
TIGR03903	NA	NA	-0.637325	0.192511	0.00179851	0.0330884	TOMM_kin_cyc: TOMM system kinase/cyclase fusion protein
TIGR03973	NA	NA	-0.840947	0.258727	0.00173338	0.0330884	six_Cys_in_45: six-cysteine peptide SCIFF
TIGR03981	NA	NA	1.09145	0.332607	0.00189336	0.0330884	SAM_quin_mod: His-Xaa-Ser system putative quinone modification maturase
TIGR04035	NA	NA	-1.37021	0.451949	0.00162918	0.0330884	glucan_65_rpt: glucan-binding repeat
TIGR03417	NA	NA	0.657578	0.196645	0.00217948	0.0333555	chol_sulfatase: choline-sulfatase
TIGR04047	NA	NA	0.344004	0.101727	0.00217751	0.0333555	MSMEG_0565_glyc: glycosyltransferase, MSMEG_0565 family
TIGR02324	NA	NA	-0.131974	0.0393615	0.00221606	0.0334092	CP_lyasePhnL: phosphonate C-P lyase system protein PhnL
TIGR02518	NA	NA	-0.843526	0.266697	0.0021992	0.0334092	EutH_ACDH: acetaldehyde dehydrogenase (acetylating)
TIGR03925	NA	NA	-0.316093	0.0952515	0.00222367	0.0334092	T7SS_EccC_b: type VII secretion protein EccCb
TIGR01126	NA	NA	0.325522	0.0966749	0.00226509	0.0338253	pdi_dom: protein disulfide-isomerase domain
TIGR01034	NA	NA	-0.245698	0.0740553	0.0023114	0.0341035	metK: methionine adenosyltransferase
TIGR02521	NA	NA	0.535129	0.160107	0.00230138	0.0341035	type_IV_pilW: type IV pilus biogenesis/stability protein PilW
TIGR00655	NA	NA	0.443591	0.132652	0.00235325	0.0342216	PurU: formyltetrahydrofolate deformylase
TIGR00657	NA	NA	0.267282	0.0797706	0.00237496	0.0342216	asp_kinases: aspartate kinase
TIGR02143	NA	NA	-0.342814	0.104123	0.00234458	0.0342216	trmA_only: tRNA (uracil-5-)-methyltransferase
TIGR03452	NA	NA	0.501594	0.150403	0.00237052	0.0342216	mycothione_red: mycothione reductase
TIGR00009	NA	NA	0.257058	0.076772	0.00239016	0.0342405	L28: ribosomal protein L28
TIGR01224	NA	NA	0.589236	0.177726	0.00241759	0.0344331	hutI: imidazolonepropionase
TIGR01490	NA	NA	0.381002	0.11424	0.00243927	0.0345424	HAD-SF-IB-hyp1: HAD hydrolase, family IB
TIGR00397	NA	NA	0.741015	0.225889	0.00246279	0.0346761	mauM_napG: MauM/NapG family ferredoxin-type protein
TIGR03796	NA	NA	-0.15345	0.0464623	0.00250192	0.0350269	NHLM_micro_ABC1: NHLM bacteriocin system ABC transporter, peptidase/ATP-binding protein
TIGR00012	NA	NA	-0.670877	0.21309	0.00269905	0.0350494	L29: ribosomal protein L29
TIGR00478	NA	NA	-0.745494	0.238413	0.00267245	0.0350494	tly: hemolysin TlyA family protein
TIGR00656	NA	NA	0.281856	0.0849328	0.00257531	0.0350494	asp_kin_monofn: aspartate kinase, monofunctional class
TIGR00666	NA	NA	0.359645	0.108753	0.00263019	0.0350494	PBP4: D-alanyl-D-alanine carboxypeptidase/D-alanyl-D-alanine-endopeptidase
TIGR01180	NA	NA	0.702653	0.21618	0.00271721	0.0350494	aman2_put: putative alpha-1,2-mannosidase
TIGR01424	NA	NA	0.474454	0.143694	0.0026013	0.0350494	gluta_reduc_2: glutathione-disulfide reductase
TIGR02006	NA	NA	-0.435576	0.135032	0.00263437	0.0350494	IscS: cysteine desulfurase IscS
TIGR02010	NA	NA	-0.715762	0.226704	0.00253164	0.0350494	IscR: iron-sulfur cluster assembly transcription factor IscR
TIGR02275	NA	NA	0.310278	0.0943707	0.00277846	0.0350494	DHB_AMP_lig: (2,3-dihydroxybenzoyl)adenylate synthase
TIGR02316	NA	NA	0.344471	0.104862	0.00278785	0.0350494	propion_prpE: propionate--CoA ligase
TIGR02344	NA	NA	-0.784091	0.251889	0.00267561	0.0350494	chap_CCT_gamma: T-complex protein 1, gamma subunit
TIGR02757	NA	NA	0.69698	0.214183	0.00269829	0.0350494	TIGR02757: TIGR02757 family protein
TIGR02768	NA	NA	-0.458765	0.143117	0.00273473	0.0350494	TraA_Ti: Ti-type conjugative transfer relaxase TraA
TIGR02845	NA	NA	-0.853423	0.274831	0.00254828	0.0350494	spore_V_AD: stage V sporulation protein AD
TIGR02868	NA	NA	-0.162197	0.0497	0.0027575	0.0350494	CydC: thiol reductant ABC exporter, CydC subunit
TIGR03336	NA	NA	0.347912	0.105388	0.00267345	0.0350494	IOR_alpha: indolepyruvate ferredoxin oxidoreductase, alpha subunit
TIGR03532	NA	NA	0.34665	0.105327	0.0027435	0.0350494	DapD_Ac: 2,3,4,5-tetrahydropyridine-2,6-dicarboxylate N-acetyltransferase
TIGR03675	NA	NA	-0.775615	0.250148	0.00278802	0.0350494	arCOG00543: arCOG00543 universal archaeal KH-domain/beta-lactamase-domain protein
TIGR03785	NA	NA	0.262936	0.0791996	0.00256941	0.0350494	marine_sort_HK: proteobacterial dedicated sortase system histidine kinase
TIGR03797	NA	NA	-0.174663	0.053017	0.00253387	0.0350494	NHLM_micro_ABC2: NHLM bacteriocin system ABC transporter, ATP-binding protein
TIGR00479	NA	NA	-0.222959	0.0689059	0.00288748	0.0355737	rumA: 23S rRNA (uracil-5-)-methyltransferase RumA
TIGR00852	NA	NA	-0.834818	0.272129	0.0028762	0.0355737	pts-Glc: PTS system, maltose and glucose-specific subfamily, IIC component
TIGR01329	NA	NA	-0.225438	0.069627	0.0028688	0.0355737	cysta_beta_ly_E: cystathionine beta-lyase
TIGR03310	NA	NA	-0.953246	0.315382	0.0028754	0.0355737	matur_ygfJ: molybdenum hydroxylase accessory protein, YgfJ family
TIGR02944	NA	NA	-0.74284	0.240067	0.00292421	0.0358471	suf_reg_Xantho: FeS assembly SUF system regulator
TIGR00222	NA	NA	0.356848	0.109956	0.00307775	0.0363327	panB: 3-methyl-2-oxobutanoate hydroxymethyltransferase
TIGR00275	NA	NA	-0.696217	0.225034	0.0030531	0.0363327	TIGR00275: flavoprotein, HI0933 family
TIGR00357	NA	NA	0.786555	0.246496	0.00302687	0.0363327	TIGR00357: methionine-R-sulfoxide reductase
TIGR01386	NA	NA	0.240474	0.0737595	0.00299303	0.0363327	cztS_silS_copS: heavy metal sensor kinase
TIGR01846	NA	NA	-0.151786	0.0470876	0.00306744	0.0363327	type_I_sec_HlyB: type I secretion system ATPase
TIGR01925	NA	NA	-0.787952	0.256694	0.00299556	0.0363327	spIIAB: anti-sigma F factor
TIGR02262	NA	NA	0.330338	0.101615	0.00304555	0.0363327	benz_CoA_lig: benzoate-CoA ligase family
TIGR04039	NA	NA	1.16322	0.378224	0.00308179	0.0363327	MXAN_0977_Heme2: di-heme enzyme, MXAN_0977 family
TIGR00103	NA	NA	-0.738659	0.24063	0.00313542	0.0366482	DNA_YbaB_EbfC: DNA-binding protein, YbaB/EbfC family
TIGR00120	NA	NA	-0.857722	0.284075	0.00320505	0.0366482	ArgJ: glutamate N-acetyltransferase/amino-acid acetyltransferase
TIGR01923	NA	NA	0.270282	0.0836118	0.00320648	0.0366482	menE: O-succinylbenzoate-CoA ligase
TIGR02837	NA	NA	-0.897054	0.298091	0.00316445	0.0366482	spore_II_R: stage II sporulation protein R
TIGR02854	NA	NA	-0.970146	0.325504	0.00316925	0.0366482	spore_II_GA: sigma-E processing peptidase SpoIIGA
TIGR02860	NA	NA	-0.797984	0.262762	0.00324	0.0366482	spore_IV_B: stage IV sporulation protein B
TIGR02884	NA	NA	-0.202605	0.0633965	0.00322634	0.0366482	spore_pdaA: delta-lactam-biosynthetic de-N-acetylase
TIGR03005	NA	NA	-0.172639	0.0539727	0.00324241	0.0366482	ectoine_ehuA: ectoine/hydroxyectoine ABC transporter, ATP-binding protein EhuA
TIGR03315	NA	NA	-0.309866	0.0974656	0.00320094	0.0366482	Se_ygfK: putative selenate reductase, YgfK subunit
TIGR00476	NA	NA	-0.979512	0.33281	0.00347549	0.0368914	selD: selenide, water dikinase
TIGR01231	NA	NA	-0.760877	0.251344	0.00344188	0.0368914	lacC: tagatose-6-phosphate kinase
TIGR01256	NA	NA	-0.774517	0.255509	0.00336262	0.0368914	modA: molybdate ABC transporter, periplasmic molybdate-binding protein
TIGR01733	NA	NA	0.293476	0.0912907	0.00334934	0.0368914	AA-adenyl-dom: amino acid adenylation domain
TIGR01939	NA	NA	0.321973	0.100613	0.00346615	0.0368914	nqrD: NADH:ubiquinone oxidoreductase, Na(+)-translocating, D subunit
TIGR02510	NA	NA	0.558214	0.17582	0.00350349	0.0368914	NrdE-prime: ribonucleoside-diphosphate reductase, alpha chain
TIGR02631	NA	NA	0.571787	0.18005	0.00347987	0.0368914	xylA_Arthro: xylose isomerase
TIGR02643	NA	NA	-0.927866	0.312446	0.0034144	0.0368914	T_phosphoryl: thymidine phosphorylase
TIGR02644	NA	NA	-0.942614	0.31679	0.00330881	0.0368914	Y_phosphoryl: pyrimidine-nucleoside phosphorylase
TIGR02726	NA	NA	0.347246	0.108692	0.00350266	0.0368914	phenyl_P_delta: phenylphosphate carboxylase, delta subunit
TIGR02886	NA	NA	-0.854171	0.283815	0.00330232	0.0368914	spore_II_AA: anti-sigma F factor antagonist
TIGR02900	NA	NA	-0.676739	0.221332	0.00341832	0.0368914	spore_V_B: stage V sporulation protein B
TIGR02966	NA	NA	0.277763	0.0867228	0.00345476	0.0368914	phoR_proteo: phosphate regulon sensor kinase PhoR
TIGR03028	NA	NA	0.542131	0.170201	0.00343172	0.0368914	EpsE: polysaccharide export protein EpsE
TIGR03057	NA	NA	-0.693541	0.226675	0.00335153	0.0368914	xxxLxxG_by_4: X-X-X-Leu-X-X-Gly heptad repeats
TIGR03208	NA	NA	0.289158	0.0904242	0.00349678	0.0368914	cyc_hxne_CoA_lg: cyclohexanecarboxylate-CoA ligase
TIGR00835	NA	NA	-0.39353	0.12604	0.00353805	0.0370968	agcS: amino acid carrier protein
TIGR02415	NA	NA	0.161923	0.0507725	0.00357727	0.037194	23BDH: acetoin reductases
TIGR03595	NA	NA	-0.809519	0.270206	0.00357751	0.037194	Obg_CgtA_exten: Obg family GTPase CgtA, C-terminal extension
TIGR00527	NA	NA	0.531749	0.168372	0.00368717	0.0372213	gcvH: glycine cleavage system H protein
TIGR00639	NA	NA	0.26293	0.0829999	0.00377651	0.0372213	PurN: phosphoribosylglycinamide formyltransferase
TIGR00661	NA	NA	0.727989	0.233415	0.00376042	0.0372213	MJ1255: conserved hypothetical protein
TIGR00738	NA	NA	-0.628765	0.206626	0.00369513	0.0372213	rrf2_super: Rrf2 family protein
TIGR00750	NA	NA	0.483643	0.152698	0.00365401	0.0372213	lao: LAO/AO transport system ATPase
TIGR01192	NA	NA	-0.199107	0.063501	0.00376798	0.0372213	chvA: glucan exporter ATP-binding protein
TIGR01246	NA	NA	0.338613	0.106644	0.00368425	0.0372213	dapE_proteo: succinyl-diaminopimelate desuccinylase
TIGR01438	NA	NA	0.474965	0.149959	0.00366228	0.0372213	TGR: thioredoxin and glutathione reductase
TIGR01825	NA	NA	0.567916	0.179945	0.00366286	0.0372213	gly_Cac_T_rel: putative pyridoxal phosphate-dependent acyltransferase
TIGR03321	NA	NA	-0.762461	0.254716	0.00376165	0.0372213	alt_F1F0_F0_B: alternate F1F0 ATPase, F0 subunit B
TIGR03588	NA	NA	0.387068	0.122066	0.00369718	0.0372213	PseC: UDP-4-keto-6-deoxy-N-acetylglucosamine 4-aminotransferase
TIGR03819	NA	NA	-0.712219	0.236672	0.00376857	0.0372213	heli_sec_ATPase: helicase/secretion neighborhood ATPase
TIGR03873	NA	NA	-0.140502	0.0446506	0.00374442	0.0372213	F420-0_ABC_ATP: proposed F420-0 ABC transporter, ATP-binding protein
TIGR00558	NA	NA	0.809053	0.261423	0.00382749	0.0372764	pdxH: pyridoxamine 5'-phosphate oxidase
TIGR01239	NA	NA	-0.769579	0.257761	0.00381533	0.0372764	galT_2: galactose-1-phosphate uridylyltransferase
TIGR02141	NA	NA	-0.289869	0.0930195	0.00380014	0.0372764	modB_ABC: molybdate ABC transporter, permease protein
TIGR01133	NA	NA	-0.246802	0.0791186	0.0038463	0.0373122	murG: undecaprenyldiphospho-muramoylpentapeptide beta-N-acetylglucosaminyltransferase
TIGR00057	NA	NA	0.211769	0.0672367	0.00395745	0.0373293	TIGR00057: tRNA threonylcarbamoyl adenosine modification protein, Sua5/YciO/YrdC/YwlC family
TIGR00642	NA	NA	0.558045	0.178379	0.00394151	0.0373293	mmCoA_mut_beta: methylmalonyl-CoA mutase, small subunit
TIGR00858	NA	NA	0.565893	0.181085	0.00396504	0.0373293	bioF: 8-amino-7-oxononanoate synthase
TIGR01325	NA	NA	-0.218304	0.0699774	0.00389181	0.0373293	O_suc_HS_sulf: O-succinylhomoserine sulfhydrylase
TIGR01703	NA	NA	-0.316994	0.10246	0.00396926	0.0373293	hybrid_clust: hydroxylamine reductase
TIGR01971	NA	NA	0.538819	0.172233	0.00396609	0.0373293	NuoI: NADH-quinone oxidoreductase, chain I
TIGR02531	NA	NA	-0.67961	0.22605	0.00390271	0.0373293	yecD_yerC: TrpR homolog YerC/YecD
TIGR03322	NA	NA	-0.791246	0.266126	0.00386681	0.0373293	alt_F1F0_F0_C: alternate F1F0 ATPase, F0 subunit C
TIGR02630	NA	NA	0.571387	0.183014	0.00398686	0.0373522	xylose_isom_A: xylose isomerase
TIGR01949	NA	NA	0.802019	0.26063	0.00401989	0.037519	AroFGH_arch: predicted phospho-2-dehydro-3-deoxyheptonate aldolase
TIGR01829	NA	NA	0.174353	0.0555446	0.00406058	0.0376138	AcAcCoA_reduct: acetoacetyl-CoA reductase
TIGR02927	NA	NA	1.03004	0.341593	0.00404596	0.0376138	SucB_Actino: 2-oxoglutarate dehydrogenase, E2 component, dihydrolipoamide succinyltransferase
TIGR04056	NA	NA	0.533216	0.171119	0.00409913	0.0376875	OMP_RagA_SusC: TonB-linked outer membrane protein, SusC/RagA family
TIGR04181	NA	NA	0.4052	0.129467	0.00408765	0.0376875	NHT_00031: aminotransferase, LLPSF_NHT_00031 family
TIGR01179	NA	NA	0.174371	0.0556486	0.00411751	0.0377157	galE: UDP-glucose 4-epimerase GalE
TIGR00956	NA	NA	-0.142751	0.0460012	0.00417626	0.0381123	3a01205: pleiotropic drug resistance family protein
TIGR03468	NA	NA	-0.380923	0.124558	0.00420093	0.0381959	HpnG: hopanoid-associated phosphorylase
TIGR01189	NA	NA	-0.122077	0.0393665	0.00422839	0.0382924	ccmA: heme ABC exporter, ATP-binding protein CcmA
TIGR02433	NA	NA	-1.03217	0.362213	0.00424263	0.0382924	lysidine_TilS_C: tRNA(Ile)-lysidine synthetase, C-terminal domain
TIGR02857	NA	NA	-0.139451	0.0450772	0.0042834	0.0384018	CydD: thiol reductant ABC exporter, CydD subunit
TIGR03375	NA	NA	-0.141912	0.0458813	0.00428592	0.0384018	type_I_sec_LssB: type I secretion system ATPase
TIGR00132	NA	NA	-0.747586	0.254693	0.00444557	0.0385312	gatA: aspartyl/glutamyl-tRNA(Asn/Gln) amidotransferase, A subunit
TIGR00245	NA	NA	0.673852	0.219282	0.00433476	0.0385312	TIGR00245: TIGR00245 family protein
TIGR00636	NA	NA	0.51968	0.168578	0.00447549	0.0385312	PduO_Nterm: ATP:cob(I)alamin adenosyltransferase
TIGR01164	NA	NA	-0.245386	0.0799058	0.00435213	0.0385312	rplP_bact: ribosomal protein L16
TIGR01328	NA	NA	-0.222937	0.0726982	0.00444244	0.0385312	met_gam_lyase: methionine gamma-lyase
TIGR01999	NA	NA	-0.67064	0.226722	0.00446454	0.0385312	iscU: FeS cluster assembly scaffold IscU
TIGR02122	NA	NA	-0.69043	0.23398	0.00447696	0.0385312	TRAP_TAXI: TRAP transporter solute receptor, TAXI family
TIGR02168	NA	NA	-0.770069	0.262244	0.00434527	0.0385312	SMC_prok_B: chromosome segregation protein SMC
TIGR02379	NA	NA	0.350538	0.11294	0.00440003	0.0385312	ECA_wecE: TDP-4-keto-6-deoxy-D-glucose transaminase
TIGR02713	NA	NA	-0.883044	0.305292	0.00440083	0.0385312	allophanate_hyd: allophanate hydrolase
TIGR03098	NA	NA	0.270544	0.0873473	0.00450365	0.0385312	ligase_PEP_1: acyl-CoA ligase (AMP-forming), exosortase A-associated
TIGR03714	NA	NA	-0.354462	0.116507	0.00443722	0.0385312	secA2: accessory Sec system translocase SecA2
TIGR03820	NA	NA	0.8083	0.266617	0.00449963	0.0385312	lys_2_3_AblA: lysine-2,3-aminomutase
TIGR02224	NA	NA	0.322449	0.104213	0.00452168	0.0385516	recomb_XerC: tyrosine recombinase XerC
TIGR00271	NA	NA	0.576674	0.18786	0.00454094	0.0385824	TIGR00271: uncharacterized hydrophobic domain
TIGR02715	NA	NA	-0.852946	0.295288	0.00457667	0.0387523	amido_AtzE: amidohydrolase, AtzE family
TIGR00679	NA	NA	-0.635272	0.214898	0.00461192	0.0388538	hpr-ser: HPr(Ser) kinase/phosphatase
TIGR01822	NA	NA	0.536028	0.174711	0.00462019	0.0388538	2am3keto_CoA: 2-amino-3-ketobutyrate coenzyme A ligase
TIGR01978	NA	NA	-0.139385	0.0455703	0.00467628	0.0391917	sufC: FeS assembly ATPase SufC
TIGR01821	NA	NA	0.528893	0.172814	0.0047192	0.0394173	5aminolev_synth: 5-aminolevulinic acid synthase
TIGR01184	NA	NA	-0.1526	0.0500714	0.00478589	0.0398191	ntrCD: nitrate ABC transporter, ATP-binding proteins C and D
TIGR01995	NA	NA	-0.91907	0.322854	0.00480403	0.0398191	PTS-II-ABC-beta: PTS system, beta-glucoside-specific IIABC component
TIGR02078	NA	NA	0.256089	0.0833982	0.00481578	0.0398191	AspKin_pair: putative Pyrococcus aspartate kinase subunit
TIGR00830	NA	NA	-0.895235	0.314207	0.00488354	0.0401654	PTBA: PTS system, glucose subfamily, IIA component
TIGR02085	NA	NA	-0.229455	0.0757925	0.00489027	0.0401654	meth_trns_rumB: 23S rRNA (uracil-5-)-methyltransferase RumB
TIGR02145	NA	NA	0.927882	0.312735	0.00493416	0.0402969	Fib_succ_major: fibrobacter succinogenes major paralogous domain
TIGR02188	NA	NA	0.280579	0.0917495	0.00496257	0.0402969	Ac_CoA_lig_AcsA: acetate--CoA ligase
TIGR02386	NA	NA	-0.307603	0.102232	0.00494718	0.0402969	rpoC_TIGR: DNA-directed RNA polymerase, beta' subunit
TIGR02965	NA	NA	-0.675479	0.231704	0.0049717	0.0402969	xanthine_xdhB: xanthine dehydrogenase, molybdopterin binding subunit
TIGR03632	NA	NA	-0.335543	0.111955	0.00502645	0.0406071	bact_S11: 30S ribosomal protein S11
TIGR00915	NA	NA	0.50789	0.167369	0.00506524	0.0407868	2A0602: RND transporter, hydrophobe/amphiphile efflux-1 (HAE1) family
TIGR01187	NA	NA	-0.16978	0.0562237	0.00510154	0.0409453	potA: polyamine ABC transporter, ATP-binding protein
TIGR01349	NA	NA	0.986082	0.336548	0.0052136	0.0409766	PDHac_trf_mito: pyruvate dehydrogenase complex dihydrolipoamide acetyltransferase
TIGR01427	NA	NA	-0.945509	0.336181	0.00513071	0.0409766	PTS_IIC_fructo: PTS system, Fru family, IIC component
TIGR02314	NA	NA	-0.146332	0.0484883	0.00516709	0.0409766	ABC_MetN: D-methionine ABC transporter, ATP-binding protein
TIGR02991	NA	NA	-0.439851	0.148589	0.00521269	0.0409766	ectoine_eutB: ectoine utilization protein EutB
TIGR03710	NA	NA	0.313705	0.10331	0.00522186	0.0409766	OAFO_sf: 2-oxoacid:acceptor oxidoreductase, alpha subunit
TIGR03936	NA	NA	-0.684244	0.236452	0.00522109	0.0409766	sam_1_link_chp: radical SAM-linked protein
TIGR04017	NA	NA	0.339469	0.111691	0.00517205	0.0409766	WcaA: colanic acid biosynthesis glycosyltransferase WcaA
TIGR00133	NA	NA	-0.833944	0.293502	0.00527828	0.0411573	gatB: aspartyl/glutamyl-tRNA(Asn/Gln) amidotransferase, B subunit
TIGR01343	NA	NA	-0.235335	0.0785388	0.00527291	0.0411573	hacA_fam: homoaconitate hydratase family protein
TIGR00914	NA	NA	0.51307	0.170154	0.00530589	0.0411651	2A0601: heavy metal efflux pump, CzcA family
TIGR01093	NA	NA	-0.839838	0.296166	0.00532941	0.0411651	aroD: 3-dehydroquinate dehydratase, type I
TIGR02770	NA	NA	-0.153341	0.0510241	0.00531953	0.0411651	nickel_nikD: nickel import ATP-binding protein NikD
TIGR00127	NA	NA	-0.78175	0.274701	0.00546127	0.0415326	nadp_idh_euk: isocitrate dehydrogenase, NADP-dependent
TIGR00350	NA	NA	-0.77269	0.270904	0.00541161	0.0415326	lytR_cpsA_psr: cell envelope-related function transcriptional attenuator common domain
TIGR02906	NA	NA	-0.875143	0.310752	0.00543347	0.0415326	spore_CotS: spore coat protein, CotS family
TIGR03262	NA	NA	-0.393308	0.133004	0.00539451	0.0415326	PhnU2: putative 2-aminoethylphosphonate ABC transporter, permease protein
TIGR03851	NA	NA	-0.821268	0.289861	0.00545287	0.0415326	chitin_NgcE: carbohydrate ABC transporter, N-acetylglucosamine/diacetylchitobiose-binding protein
TIGR00559	NA	NA	0.604849	0.202311	0.0054927	0.0416395	pdxJ: pyridoxine 5'-phosphate synthase
TIGR01472	NA	NA	0.302519	0.10043	0.00555074	0.0416395	gmd: GDP-mannose 4,6-dehydratase
TIGR02782	NA	NA	-0.681151	0.237182	0.00554049	0.0416395	TrbB_P: P-type conjugative transfer ATPase TrbB
TIGR03434	NA	NA	0.40841	0.135867	0.00556147	0.0416395	ADOP: acidobacterial duplicated orphan permease
TIGR03813	NA	NA	0.628812	0.210911	0.00555784	0.0416395	put_Glu_GABA_T: putative glutamate/gamma-aminobutyrate antiporter
TIGR04002	NA	NA	-0.880948	0.314133	0.00557672	0.0416395	TIGR04002: TIGR04002 family protein
TIGR01536	NA	NA	-0.28252	0.0953336	0.00561075	0.041767	asn_synth_AEB: asparagine synthase (glutamine-hydrolyzing)
TIGR01496	NA	NA	0.301391	0.100243	0.00562891	0.041776	DHPS: dihydropteroate synthase
TIGR00006	NA	NA	-0.164906	0.0554316	0.0057142	0.0422817	TIGR00006: 16S rRNA (cytosine(1402)-N(4))-methyltransferase
TIGR00212	NA	NA	-1.00459	0.365915	0.00579285	0.0423144	hemC: porphobilinogen deaminase
TIGR01668	NA	NA	-0.845426	0.301827	0.00581062	0.0423144	YqeG_hyp_ppase: HAD phosphatase, family IIIA
TIGR01843	NA	NA	0.526012	0.176801	0.00584085	0.0423144	type_I_hlyD: type I secretion membrane fusion protein, HlyD family
TIGR01924	NA	NA	-0.842376	0.300244	0.00575615	0.0423144	rsbW_low_gc: anti-sigma B factor
TIGR02249	NA	NA	0.334553	0.111901	0.0058504	0.0423144	integrase_gron: integron integrase
TIGR03338	NA	NA	-0.603878	0.209723	0.00575683	0.0423144	phnR_burk: phosphonate utilization associated transcriptional regulator
TIGR03415	NA	NA	-0.160198	0.0539616	0.00581231	0.0423144	ABC_choXWV_ATP: choline ABC transporter, ATP-binding protein
TIGR03664	NA	NA	-0.258489	0.0876059	0.00585601	0.0423144	fut_nucase: futalosine nucleosidase
TIGR00420	NA	NA	0.268153	0.08979	0.00592793	0.0425843	trmU: tRNA (5-methylaminomethyl-2-thiouridylate)-methyltransferase
TIGR03514	NA	NA	0.58789	0.198471	0.00591784	0.0425843	GldB_lipo: gliding motility-associated lipoprotein GldB
TIGR00164	NA	NA	0.472567	0.159433	0.00608703	0.0427715	PS_decarb_rel: phosphatidylserine decarboxylase homolog
TIGR00520	NA	NA	0.313533	0.105503	0.00612673	0.0427715	asnASE_II: L-asparaginase, type II
TIGR00810	NA	NA	0.232018	0.0779671	0.00609112	0.0427715	secG: preprotein translocase, SecG subunit
TIGR00962	NA	NA	-0.288538	0.098539	0.00611233	0.0427715	atpA: ATP synthase F1, alpha subunit
TIGR01193	NA	NA	-0.137413	0.0464897	0.00604765	0.0427715	bacteriocin_ABC: ABC-type bacteriocin transporter
TIGR01513	NA	NA	-0.391882	0.134848	0.00613926	0.0427715	NAPRTase_put: nicotinate phosphoribosyltransferase
TIGR01739	NA	NA	0.523081	0.177148	0.00617815	0.0427715	tegu_FGAM_synt: herpesvirus tegument protein/v-FGAM-synthase
TIGR02038	NA	NA	-0.30795	0.10538	0.00614805	0.0427715	protease_degS: periplasmic serine peptidase DegS
TIGR02323	NA	NA	-0.189116	0.0641494	0.00605672	0.0427715	CP_lyasePhnK: phosphonate C-P lyase system protein PhnK
TIGR02416	NA	NA	-0.662247	0.232528	0.00597805	0.0427715	CO_dehy_Mo_lg: carbon-monoxide dehydrogenase, large subunit
TIGR02821	NA	NA	0.684132	0.233509	0.00618159	0.0427715	fghA_ester_D: S-formylglutathione hydrolase
TIGR02844	NA	NA	-0.753825	0.268616	0.00619701	0.0427715	spore_III_D: sporulation transcriptional regulator SpoIIID
TIGR03305	NA	NA	-0.27901	0.0951154	0.00605872	0.0427715	alt_F1F0_F1_bet: alternate F1F0 ATPase, F1 subunit beta
TIGR04009	NA	NA	0.479626	0.16208	0.00615006	0.0427715	wcaE: colanic acid biosynthesis glycosyltransferase WcaE
TIGR00549	NA	NA	0.417751	0.141221	0.00624738	0.0428268	mevalon_kin: mevalonate kinase
TIGR00998	NA	NA	0.39833	0.134623	0.00625717	0.0428268	8a0101: efflux pump membrane protein
TIGR01035	NA	NA	-0.980572	0.359642	0.00624016	0.0428268	hemA: glutamyl-tRNA reductase
TIGR00186	NA	NA	0.116726	0.0394263	0.00629519	0.042933	rRNA_methyl_3: RNA methyltransferase, TrmH family, group 3
TIGR03528	NA	NA	-0.579392	0.203273	0.00630753	0.042933	2_3_DAP_am_ly: diaminopropionate ammonia-lyase
TIGR01774	NA	NA	-0.321156	0.11052	0.00636576	0.0430913	PFL2-3: glycyl radical enzyme, PFL2/glycerol dehydratase family
TIGR03848	NA	NA	-0.492602	0.171677	0.00635695	0.0430913	MSMEG_4193: probable phosphomutase, MSMEG_4193 family
TIGR00670	NA	NA	-0.264545	0.0908083	0.00641059	0.0431577	asp_carb_tr: aspartate carbamoyltransferase
TIGR01166	NA	NA	-0.124743	0.0425105	0.00640094	0.0431577	cbiO: cobalt ABC transporter, ATP-binding protein
TIGR02225	NA	NA	0.306329	0.103776	0.00643846	0.0432272	recomb_XerD: tyrosine recombinase XerD
TIGR02685	NA	NA	0.178232	0.0603893	0.00646427	0.0432825	pter_reduc_Leis: pteridine reductase
TIGR00826	NA	NA	-0.758934	0.272739	0.00656244	0.0434673	EIIB_glc: PTS system, glucose-like IIB component
TIGR01028	NA	NA	-0.699365	0.2495	0.00652507	0.0434673	S7_S5_E_A: ribosomal protein S7
TIGR01144	NA	NA	-0.26557	0.0914342	0.00654838	0.0434673	ATP_synt_b: ATP synthase F0, B subunit
TIGR02214	NA	NA	-0.203866	0.0699399	0.00654045	0.0434673	spoVD_pbp: stage V sporulation protein D
TIGR02858	NA	NA	-0.810742	0.29361	0.00664532	0.0437911	spore_III_AA: stage III sporulation protein AA
TIGR02947	NA	NA	0.671453	0.231408	0.00666463	0.0437911	SigH_actino: RNA polymerase sigma-70 factor, TIGR02947 family
TIGR03235	NA	NA	-0.34171	0.118475	0.0066526	0.0437911	DNA_S_dndA: cysteine desulfurase DndA
TIGR04121	NA	NA	0.370518	0.126372	0.00671211	0.0439858	DEXH_lig_assoc: DEXH box helicase, DNA ligase-associated
TIGR02871	NA	NA	-0.857827	0.313152	0.00675764	0.0441666	spore_ylbJ: sporulation integral membrane protein YlbJ
TIGR00581	NA	NA	-0.924941	0.340709	0.0067864	0.0442373	moaC: molybdenum cofactor biosynthesis protein C
TIGR00309	NA	NA	0.549386	0.189372	0.00696438	0.0443417	V_ATPase_subD: V-type ATPase, D subunit
TIGR00460	NA	NA	0.142842	0.0488472	0.00689531	0.0443417	fmt: methionyl-tRNA formyltransferase
TIGR01277	NA	NA	-0.141087	0.0485892	0.00686987	0.0443417	thiQ: thiamine ABC transporter, ATP-binding protein
TIGR01318	NA	NA	-0.295634	0.102765	0.00692344	0.0443417	gltD_gamma_fam: glutamate synthase, small subunit
TIGR01779	NA	NA	0.407536	0.13962	0.00689113	0.0443417	TonB-B12: TonB-dependent vitamin B12 receptor
TIGR01941	NA	NA	0.51095	0.175819	0.00695297	0.0443417	nqrF: NADH:ubiquinone oxidoreductase, Na(+)-translocating, F subunit
TIGR02341	NA	NA	-0.662569	0.237058	0.00684869	0.0443417	chap_CCT_beta: T-complex protein 1, beta subunit
TIGR02988	NA	NA	-0.608264	0.216857	0.00694063	0.0443417	YaaA_near_RecF: S4 domain protein YaaA
TIGR03327	NA	NA	-0.944598	0.349671	0.00690342	0.0443417	AMP_phos: AMP phosphorylase
TIGR02633	NA	NA	-0.147892	0.0510889	0.00700632	0.0444937	xylG: D-xylose ABC transporter, ATP-binding protein
TIGR00403	NA	NA	0.634466	0.219941	0.00704896	0.0445349	ndhI: NADH-plastoquinone oxidoreductase, I subunit
TIGR03162	NA	NA	-0.286119	0.099632	0.0070398	0.0445349	ribazole_cobC: alpha-ribazole phosphatase
TIGR03269	NA	NA	-0.147191	0.0509131	0.00707321	0.0445739	met_CoM_red_A2: methyl coenzyme M reductase system, component A2
TIGR01734	NA	NA	0.268342	0.0921495	0.007113	0.0447103	D-ala-DACP-lig: D-alanine--poly(phosphoribitol) ligase, subunit 1
TIGR01405	NA	NA	-0.275644	0.0961513	0.00715927	0.0448866	polC_Gram_pos: DNA polymerase III, alpha subunit, Gram-positive type
TIGR03402	NA	NA	-0.288453	0.1009	0.00726187	0.0449579	FeS_nifS: cysteine desulfurase NifS
TIGR03771	NA	NA	-0.131226	0.0455136	0.00724544	0.0449579	anch_rpt_ABC: anchored repeat-type ABC transporter, ATP-binding subunit
TIGR03801	NA	NA	0.500464	0.173186	0.00725676	0.0449579	asp_4_decarbox: aspartate 4-decarboxylase
TIGR03971	NA	NA	0.153523	0.0528182	0.00720265	0.0449579	SDR_subfam_1: oxidoreductase, SDR family
TIGR03980	NA	NA	-0.678642	0.244981	0.00721095	0.0449579	prismane_assoc: hybrid cluster protein-associated redox disulfide domain
TIGR01996	NA	NA	-0.951533	0.355554	0.00733073	0.0452705	PTS-II-BC-sucr: PTS system, sucrose-specific IIBC component
TIGR02140	NA	NA	-0.738848	0.269199	0.00735515	0.0453077	permease_CysW: sulfate ABC transporter, permease protein CysW
TIGR02086	NA	NA	-0.223127	0.0780122	0.00743201	0.045667	IPMI_arch: 3-isopropylmalate dehydratase, large subunit
TIGR00253	NA	NA	-0.610178	0.219782	0.00745365	0.045686	RNA_bind_YhbY: putative RNA-binding protein, YhbY family
TIGR00342	NA	NA	-0.678077	0.246201	0.00751494	0.0459215	TIGR00342: tRNA sulfurtransferase ThiI
TIGR01726	NA	NA	-0.52476	0.187796	0.00752934	0.0459215	HEQRo_perm_3TM: amino ABC transporter, permease protein, 3-TM region, His/Glu/Gln/Arg/opine family
TIGR02687	NA	NA	-0.880676	0.327499	0.00755291	0.0459515	TIGR02687: TIGR02687 family protein
TIGR01072	NA	NA	-0.244865	0.0860128	0.0076152	0.0462164	murA: UDP-N-acetylglucosamine 1-carboxyvinyltransferase
TIGR00563	NA	NA	-0.264946	0.0934446	0.00777115	0.0463342	rsmB: ribosomal RNA small subunit methyltransferase B
TIGR01410	NA	NA	-0.870679	0.324251	0.0076964	0.0463342	tatB: twin arginine-targeting protein translocase TatB
TIGR01830	NA	NA	0.156109	0.0542968	0.00777729	0.0463342	3oxo_ACP_reduc: 3-oxoacyl-[acyl-carrier-protein] reductase
TIGR01948	NA	NA	0.316552	0.109962	0.00768824	0.0463342	rnfE: electron transport complex, RnfABCDGE type, E subunit
TIGR02074	NA	NA	-0.19356	0.0679775	0.00775107	0.0463342	PBP_1a_fam: penicillin-binding protein, 1A family
TIGR02393	NA	NA	-0.41892	0.149017	0.00767119	0.0463342	RpoD_Cterm: RNA polymerase sigma factor RpoD
TIGR02769	NA	NA	-0.128689	0.0450483	0.00773781	0.0463342	nickel_nikE: nickel import ATP-binding protein NikE
TIGR03740	NA	NA	-0.119578	0.0418793	0.00778505	0.0463342	galliderm_ABC: lantibiotic protection ABC transporter, ATP-binding subunit
TIGR00191	NA	NA	-0.948775	0.358046	0.00787632	0.0467645	thrB: homoserine kinase
TIGR03881	NA	NA	-0.765824	0.282845	0.00792002	0.0469109	KaiC_arch_4: KaiC domain protein, PAE1156 family
TIGR00488	NA	NA	-0.67569	0.247624	0.00803197	0.0472103	TIGR00488: putative HD superfamily hydrolase
TIGR00955	NA	NA	-0.134965	0.0474879	0.00800352	0.0472103	3a01204: pigment precursor permease
TIGR03196	NA	NA	-0.635225	0.231901	0.00804721	0.0472103	pucD: xanthine dehydrogenase D subunit
TIGR03411	NA	NA	-0.124302	0.0437434	0.00803832	0.0472103	urea_trans_UrtD: urea ABC transporter, ATP-binding protein UrtD
TIGR01998	NA	NA	-0.636564	0.232517	0.0080719	0.0472426	PTS-II-BC-nag: PTS system, N-acetylglucosamine-specific IIBC component
TIGR01963	NA	NA	0.162313	0.0568206	0.00813691	0.0475103	PHB_DH: 3-hydroxybutyrate dehydrogenase
TIGR03480	NA	NA	-0.459525	0.165461	0.00816458	0.0475592	HpnN: hopanoid biosynthesis associated RND transporter like protein HpnN
TIGR03077	NA	NA	0.468115	0.164628	0.00818476	0.0475643	not_gcvH: glycine cleavage protein H-like protein
TIGR00531	NA	NA	0.361989	0.127069	0.00822815	0.0476088	BCCP: acetyl-CoA carboxylase, biotin carboxyl carrier protein
TIGR00910	NA	NA	0.645196	0.228798	0.00823106	0.0476088	2A0307_GadC: glutamate:gamma-aminobutyrate antiporter
TIGR02005	NA	NA	-0.676016	0.24879	0.00826728	0.0477063	PTS-IIBC-alpha: PTS system, alpha-glucoside-specific IIBC component
TIGR01933	NA	NA	-0.606988	0.221935	0.00829087	0.0477172	hflK: HflK protein
TIGR03194	NA	NA	-0.631482	0.231515	0.0083079	0.0477172	4hydrxCoA_A: 4-hydroxybenzoyl-CoA reductase, alpha subunit
TIGR01758	NA	NA	0.412294	0.145404	0.00843473	0.048333	MDH_euk_cyt: malate dehydrogenase, NAD-dependent
TIGR01038	NA	NA	-0.701751	0.260111	0.00852251	0.0486389	L22_arch: ribosomal protein L22
TIGR04007	NA	NA	0.976065	0.356423	0.00852761	0.0486389	wcaI: colanic acid biosynthesis glycosyltransferase WcaI
TIGR00748	NA	NA	0.373772	0.132145	0.00862768	0.048983	HMG_CoA_syn_Arc: putative hydroxymethylglutaryl-CoA synthase
TIGR01288	NA	NA	-0.124779	0.0443577	0.00861617	0.048983	nodI: nodulation ABC transporter NodI
TIGR00649	NA	NA	-0.71114	0.265135	0.00880816	0.0494381	MG423: conserved hypothetical protein
TIGR01257	NA	NA	-0.198086	0.0708852	0.00880719	0.0494381	rim_protein: rim ABC transporter
TIGR02169	NA	NA	-0.730109	0.272634	0.00877868	0.0494381	SMC_prok_A: chromosome segregation protein SMC
TIGR02717	NA	NA	0.650383	0.232804	0.00875881	0.0494381	AcCoA-syn-alpha: acetyl coenzyme A synthetase (ADP forming), alpha domain
TIGR02839	NA	NA	-0.728927	0.271948	0.0087328	0.0494381	spore_V_AE: stage V sporulation protein AE
TIGR00139	NA	NA	-0.292907	0.10559	0.00892794	0.0494736	h_aconitase: homoaconitase
TIGR00382	NA	NA	-0.12228	0.0436492	0.0088684	0.0494736	clpX: ATP-dependent Clp protease, ATP-binding subunit ClpX
TIGR00461	NA	NA	0.49257	0.175737	0.00898072	0.0494736	gcvP: glycine dehydrogenase
TIGR00615	NA	NA	-0.177426	0.063507	0.00888306	0.0494736	recR: recombination protein RecR
TIGR01356	NA	NA	-0.305258	0.110151	0.00894106	0.0494736	aroA: 3-phosphoshikimate 1-carboxyvinyltransferase
TIGR01992	NA	NA	-0.97954	0.377444	0.00883931	0.0494736	PTS-IIBC-Tre: PTS system, trehalose-specific IIBC component
TIGR02178	NA	NA	0.201968	0.0716461	0.00892037	0.0494736	yeiP: elongation factor P-like protein YeiP
TIGR02870	NA	NA	-0.230111	0.0827416	0.0089952	0.0494736	spore_II_D: stage II sporulation protein D
TIGR03466	NA	NA	0.28726	0.102025	0.00897511	0.0494736	HpnA: hopanoid-associated sugar epimerase
TIGR01355	NA	NA	-0.603835	0.223647	0.00907199	0.049636	cyt_deam_dimer: cytidine deaminase
TIGR02400	NA	NA	0.731643	0.264516	0.00907337	0.049636	trehalose_OtsA: alpha,alpha-trehalose-phosphate synthase (UDP-forming)
TIGR03027	NA	NA	0.513755	0.183748	0.00908516	0.049636	pepcterm_export: putative polysaccharide export protein, PEP-CTERM sytem-associated
TIGR02004	NA	NA	-0.659838	0.24597	0.00912587	0.0496383	PTS-IIBC-malX: PTS system, maltose and glucose-specific IIBC component
TIGR02997	NA	NA	-0.433834	0.158417	0.00911125	0.0496383	Sig70-cyanoRpoD: RNA polymerase sigma factor, cyanobacterial RpoD-like family
TIGR03821	NA	NA	0.740701	0.268299	0.00915429	0.0496832	AblA_like_1: lysine-2,3-aminomutase-like protein
TIGR00762	NA	NA	-0.635162	0.236498	0.00920887	0.0498316	DegV: EDD domain protein, DegV family
TIGR02848	NA	NA	-0.85313	0.3255	0.00922209	0.0498316	spore_III_AC: stage III sporulation protein AC
TIGR02080	NA	NA	-0.216356	0.0780519	0.00924328	0.0498368	O_succ_thio_ly: O-succinylhomoserine (thiol)-lyase
TIGR02836	NA	NA	-0.774877	0.293296	0.0093004	0.0500354	spore_IV_A: stage IV sporulation protein A
TIGR02374	NA	NA	0.415064	0.148684	0.00937252	0.0503135	nitri_red_nirB: nitrite reductase [NAD(P)H], large subunit
TIGR02850	NA	NA	-0.42924	0.157484	0.00942923	0.0505079	spore_sigG: RNA polymerase sigma-G factor
TIGR01173	NA	NA	-0.651624	0.244258	0.00952582	0.0508044	glmU: UDP-N-acetylglucosamine diphosphorylase/glucosamine-1-phosphate N-acetyltransferase
TIGR01347	NA	NA	0.919311	0.33942	0.0095082	0.0508044	sucB: dihydrolipoyllysine-residue succinyltransferase, E2 component of oxoglutarate dehydrogenase (succinyl-transferring) complex
TIGR02093	NA	NA	-0.323026	0.117896	0.00957846	0.0509748	P_ylase: glycogen/starch/alpha-glucan phosphorylases
TIGR02154	NA	NA	0.132146	0.0474148	0.00960307	0.0509956	PhoB: phosphate regulon transcriptional regulatory protein PhoB
TIGR02875	NA	NA	0.172294	0.0619021	0.00970952	0.05145	spore_0_A: sporulation transcription factor Spo0A
TIGR03385	NA	NA	0.341578	0.12295	0.00977497	0.0516857	CoA_CoA_reduc: CoA-disulfide reductase
TIGR02785	NA	NA	-0.392896	0.144582	0.00979698	0.0516912	addA_Gpos: helicase-exonuclease AddAB, AddA subunit
TIGR03258	NA	NA	-0.136704	0.0496354	0.00990046	0.0521255	PhnT: 2-aminoethylphosphonate ABC transport system, ATP-binding component PhnT
TIGR01043	NA	NA	-0.27992	0.102459	0.00994201	0.0521927	ATP_syn_A_arch: ATP synthase archaeal, A subunit
TIGR01188	NA	NA	-0.122432	0.0444638	0.0099556	0.0521927	drrA: daunorubicin resistance ABC transporter, ATP-binding protein
TIGR00969	NA	NA	-0.265122	0.0970641	0.010015	0.0522038	3a0106s02: sulfate ABC transporter, permease protein
TIGR02142	NA	NA	-0.14449	0.0525767	0.0100213	0.0522038	modC_ABC: molybdate ABC transporter, ATP-binding protein
TIGR02938	NA	NA	0.342276	0.123619	0.00999639	0.0522038	nifL_nitrog: nitrogen fixation negative regulator NifL
TIGR02002	NA	NA	-0.649944	0.245604	0.0100629	0.0523098	PTS-II-BC-glcB: PTS system, glucose-specific IIBC component
TIGR00510	NA	NA	0.57118	0.208625	0.0102909	0.0527001	lipA: lipoyl synthase
TIGR00829	NA	NA	-0.919641	0.35989	0.0103304	0.0527001	FRU: PTS system, Fru family, IIB component
TIGR01037	NA	NA	0.176797	0.0640305	0.0102399	0.0527001	pyrD_sub1_fam: dihydroorotate dehydrogenase family protein
TIGR01146	NA	NA	-0.194154	0.0711376	0.0103268	0.0527001	ATPsyn_F1gamma: ATP synthase F1, gamma subunit
TIGR02290	NA	NA	-0.603328	0.227583	0.0102523	0.0527001	M3_fam_3: oligoendopeptidase, pepF/M3 family
TIGR02479	NA	NA	-0.413386	0.153578	0.0103292	0.0527001	FliA_WhiG: RNA polymerase sigma factor, FliA/WhiG family
TIGR02916	NA	NA	0.297172	0.107573	0.010186	0.0527001	PEP_his_kin: putative PEP-CTERM system histidine kinase
TIGR03838	NA	NA	-0.202199	0.073952	0.0101779	0.0527001	queuosine_YadB: glutamyl-queuosine tRNA(Asp) synthetase
TIGR03852	NA	NA	-0.907681	0.354186	0.0102384	0.0527001	sucrose_gtfA: sucrose phosphorylase
TIGR02430	NA	NA	-0.630948	0.239032	0.0103621	0.0527526	pcaF: 3-oxoadipyl-CoA thiolase
TIGR00972	NA	NA	-0.133408	0.0488543	0.010484	0.0532377	3a0107s01c2: phosphate ABC transporter, ATP-binding protein
TIGR01932	NA	NA	-0.637429	0.242133	0.0105006	0.0532377	hflC: HflC protein
TIGR00648	NA	NA	-0.848685	0.330443	0.0105901	0.0533617	recU: recombination protein U
TIGR01534	NA	NA	-0.27977	0.103376	0.0105807	0.0533617	GAPDH-I: glyceraldehyde-3-phosphate dehydrogenase, type I
TIGR02856	NA	NA	-0.908264	0.356167	0.0105721	0.0533617	spore_yqfC: sporulation protein YqfC
TIGR01943	NA	NA	0.310902	0.113293	0.0106297	0.0534084	rnfA: electron transport complex, RnfABCDGE type, A subunit
TIGR03599	NA	NA	-0.548579	0.20705	0.0106427	0.0534084	YloV: DAK2 domain fusion protein YloV
TIGR00034	NA	NA	-0.633217	0.241934	0.0109361	0.0534469	aroFGH: 3-deoxy-7-phosphoheptulonate synthase
TIGR00230	NA	NA	-0.632176	0.241339	0.0108853	0.0534469	sfsA: sugar fermentation stimulation protein
TIGR00968	NA	NA	-0.121908	0.0448072	0.0107731	0.0534469	3a0106s01: sulfate ABC transporter, ATP-binding protein
TIGR01082	NA	NA	-0.171986	0.0633836	0.0108048	0.0534469	murC: UDP-N-acetylmuramate--alanine ligase
TIGR01096	NA	NA	-0.539946	0.204481	0.0109347	0.0534469	3A0103s03R: lysine-arginine-ornithine-binding periplasmic protein
TIGR01109	NA	NA	0.282029	0.103251	0.0109774	0.0534469	Na_pump_decarbB: sodium ion-translocating decarboxylase, beta subunit
TIGR01351	NA	NA	-0.242078	0.089577	0.0108342	0.0534469	adk: adenylate kinase
TIGR02315	NA	NA	-0.123645	0.0455933	0.0109974	0.0534469	ABC_phnC: phosphonate ABC transporter, ATP-binding protein
TIGR02849	NA	NA	-0.901872	0.355201	0.0109332	0.0534469	spore_III_AD: stage III sporulation protein AD
TIGR02851	NA	NA	-0.716818	0.275704	0.0107924	0.0534469	spore_V_T: stage V sporulation protein T
TIGR02941	NA	NA	-0.430854	0.161755	0.0109657	0.0534469	Sigma_B: RNA polymerase sigma-B factor
TIGR02980	NA	NA	-0.423065	0.158646	0.0109255	0.0534469	SigBFG: RNA polymerase sigma-70 factor, sigma-B/F/G subfamily
TIGR03062	NA	NA	-0.924303	0.364227	0.0107672	0.0534469	pip_yhgE_Cterm: YhgE/Pip C-terminal domain
TIGR03265	NA	NA	-0.123959	0.045689	0.010965	0.0534469	PhnT2: putative 2-aminoethylphosphonate ABC transporter, ATP-binding protein
TIGR03403	NA	NA	-0.293409	0.108855	0.0108047	0.0534469	nifS_epsilon: cysteine desulfurase, NifS family
TIGR03622	NA	NA	-0.701846	0.269632	0.0108239	0.0534469	urea_t_UrtB_arc: urea ABC transporter, permease protein UrtB
TIGR00982	NA	NA	0.838865	0.314951	0.0110847	0.0536184	S23_S12_E_A: ribosomal protein S23 (S12)
TIGR01747	NA	NA	-0.736172	0.284886	0.0110769	0.0536184	diampropi_NH3ly: diaminopropionate ammonia-lyase family
TIGR02802	NA	NA	0.5099	0.187945	0.011098	0.0536184	Pal_lipo: peptidoglycan-associated lipoprotein
TIGR02211	NA	NA	-0.115855	0.04278	0.01112	0.0536197	LolD_lipo_ex: lipoprotein releasing system, ATP-binding protein
TIGR00266	NA	NA	-0.967195	0.385986	0.0112718	0.0539294	TIGR00266: TIGR00266 family protein
TIGR00926	NA	NA	0.495801	0.183046	0.0112519	0.0539294	2A1704: oligopeptide transporter, peptide:H+ symporter
TIGR03522	NA	NA	-0.127827	0.0472986	0.0112335	0.0539294	GldA_ABC_ATP: gliding motility-associated ABC transporter ATP-binding subunit GldA
TIGR03902	NA	NA	0.669229	0.248875	0.0112066	0.0539294	rhom_GG_sort: rhombosortase
TIGR01324	NA	NA	-0.221294	0.0823787	0.0113463	0.0541808	cysta_beta_ly_B: cystathionine beta-lyase
TIGR00384	NA	NA	0.392627	0.145003	0.0114909	0.0544016	dhsB: succinate dehydrogenase and fumarate reductase iron-sulfur protein
TIGR00392	NA	NA	-0.12147	0.0450561	0.0114312	0.0544016	ileS: isoleucine--tRNA ligase
TIGR01704	NA	NA	-0.208099	0.0775781	0.0115029	0.0544016	MTA/SAH-Nsdase: MTA/SAH nucleosidase
TIGR01994	NA	NA	-0.72409	0.281463	0.0114981	0.0544016	SUF_scaf_2: SUF system FeS assembly protein, NifU family
TIGR03568	NA	NA	0.417201	0.154092	0.0114551	0.0544016	NeuC_NnaA: UDP-N-acetyl-D-glucosamine 2-epimerase, UDP-hydrolysing
TIGR03996	NA	NA	-0.558723	0.213911	0.0116034	0.0547716	mycofact_OYE_1: mycofactocin system FadH/OYE family oxidoreductase 1
TIGR03469	NA	NA	0.548747	0.204053	0.011632	0.0548015	HpnB: hopene-associated glycosyltransferase HpnB
TIGR02366	NA	NA	-0.674272	0.261376	0.0116871	0.0548512	DHAK_reg: probable dihydroxyacetone kinase regulator
TIGR02392	NA	NA	-0.400776	0.1516	0.0116815	0.0548512	rpoH_proteo: alternative sigma factor RpoH
TIGR00974	NA	NA	-0.29446	0.110687	0.0117542	0.0549572	3a0107s02c: phosphate ABC transporter, permease protein PstA
TIGR03313	NA	NA	-0.603681	0.232517	0.0117365	0.0549572	Se_sel_red_Mo: probable selenate reductase, molybdenum-binding subunit
TIGR03324	NA	NA	-0.251911	0.0946394	0.0119028	0.0553366	alt_F1F0_F1_al: alternate F1F0 ATPase, F1 subunit alpha
TIGR04086	NA	NA	-0.806109	0.317935	0.0118925	0.0553366	TIGR04086_membr: putative membrane protein, TIGR04086 family
TIGR04316	NA	NA	0.136189	0.0504915	0.0118936	0.0553366	dhbA_paeA: 2,3-dihydro-2,3-dihydroxybenzoate dehydrogenase
TIGR02525	NA	NA	-0.589947	0.227564	0.0119477	0.0554411	plasmid_TraJ: plasmid transfer ATPase TraJ
TIGR02774	NA	NA	-0.759485	0.29827	0.0119748	0.0554623	rexB_recomb: ATP-dependent nuclease subunit B
TIGR01759	NA	NA	0.238473	0.0885307	0.0120239	0.0555164	MalateDH-SF1: malate dehydrogenase
TIGR01946	NA	NA	0.322246	0.119722	0.0120316	0.0555164	rnfD: electron transport complex, RnfABCDGE type, D subunit
TIGR00765	NA	NA	0.30745	0.114457	0.0122024	0.0556068	yihY_not_rbn: YihY family inner membrane protein
TIGR01186	NA	NA	-0.133232	0.050014	0.0122994	0.0556068	proV: glycine betaine/L-proline transport ATP binding subunit
TIGR01455	NA	NA	-0.212765	0.0801635	0.0122891	0.0556068	glmM: phosphoglucosamine mutase
TIGR01937	NA	NA	0.314821	0.117351	0.0122946	0.0556068	nqrB: NADH:ubiquinone oxidoreductase, Na(+)-translocating, B subunit
TIGR02153	NA	NA	0.252773	0.0941271	0.0122561	0.0556068	gatD_arch: glutamyl-tRNA(Gln) amidotransferase, subunit D
TIGR02892	NA	NA	-0.747712	0.293891	0.0121397	0.0556068	spore_yabP: sporulation protein YabP
TIGR02982	NA	NA	-0.112368	0.0420245	0.0120776	0.0556068	heterocyst_DevA: ABC exporter ATP-binding subunit, DevA family
TIGR03416	NA	NA	0.613544	0.230437	0.0121666	0.0556068	ABC_choXWV_perm: choline ABC transporter, permease protein
TIGR03432	NA	NA	-0.168042	0.0630847	0.0121818	0.0556068	yjhG_yagF: putative dehydratase, YjhG/YagF family
TIGR03727	NA	NA	-0.609301	0.236326	0.0122277	0.0556068	urea_t_UrtC_arc: urea ABC transporter, permease protein UrtC
TIGR03864	NA	NA	-0.124781	0.0467746	0.0122158	0.0556068	PQQ_ABC_ATP: ABC transporter, ATP-binding subunit, PQQ-dependent alcohol dehydrogenase system
TIGR03608	NA	NA	-0.110847	0.0416101	0.0123706	0.0558264	L_ocin_972_ABC: putative bacteriocin export ABC transporter, lactococcin 972 group
TIGR00244	NA	NA	-0.620677	0.241949	0.0125331	0.0563533	TIGR00244: transcriptional regulator NrdR
TIGR01940	NA	NA	0.300155	0.112177	0.0125119	0.0563533	nqrE: NADH:ubiquinone oxidoreductase, Na(+)-translocating, E subunit
TIGR02795	NA	NA	0.51449	0.193515	0.0126154	0.0566197	tol_pal_ybgF: tol-pal system protein YbgF
TIGR00346	NA	NA	-0.628211	0.245599	0.012705	0.0567124	azlC: azaleucine resistance protein AzlC
TIGR02067	NA	NA	0.448346	0.168379	0.0126675	0.0567124	his_9_HisN: histidinol-phosphatase
TIGR02888	NA	NA	-0.715335	0.282187	0.0127028	0.0567124	spore_YlmC_YmxH: sporulation protein, YlmC/YmxH family
TIGR02789	NA	NA	-0.628807	0.24592	0.012729	0.0567165	nickel_nikB: nickel ABC transporter, permease subunit NikB
TIGR03351	NA	NA	0.245296	0.0919228	0.0127573	0.0567399	PhnX-like: phosphonatase-like hydrolase
TIGR02618	NA	NA	0.58305	0.220668	0.0128854	0.0572064	tyr_phenol_ly: tyrosine phenol-lyase
TIGR02420	NA	NA	0.744203	0.284271	0.0129098	0.0572118	dksA: RNA polymerase-binding protein DksA
TIGR03527	NA	NA	-0.877911	0.354132	0.0129774	0.0574081	selenium_YedF: selenium metabolism protein YedF
TIGR00614	NA	NA	0.281893	0.106308	0.0132546	0.0584148	recQ_fam: ATP-dependent DNA helicase, RecQ family
TIGR02072	NA	NA	0.206301	0.0778011	0.0132761	0.0584148	BioC: biotin biosynthesis protein BioC
TIGR02340	NA	NA	-0.682829	0.270242	0.0132473	0.0584148	chap_CCT_alpha: T-complex protein 1, alpha subunit
TIGR01446	NA	NA	-0.698828	0.277225	0.0133021	0.0584248	DnaD_dom: DnaD domain protein
TIGR03018	NA	NA	0.294521	0.111293	0.0134111	0.0587988	pepcterm_TyrKin: exopolysaccharide/PEP-CTERM locus tyrosine autokinase
TIGR00276	NA	NA	0.846721	0.327928	0.0134428	0.0588332	TIGR00276: epoxyqueuosine reductase
TIGR01331	NA	NA	0.451803	0.171374	0.0134711	0.0588527	bisphos_cysQ: 3'(2'),5'-bisphosphate nucleotidase
TIGR02477	NA	NA	0.332804	0.126079	0.0135848	0.0589631	PFKA_PPi: diphosphate--fructose-6-phosphate 1-phosphotransferase
TIGR03410	NA	NA	-0.11717	0.0446625	0.0135921	0.0589631	urea_trans_UrtE: urea ABC transporter, ATP-binding protein UrtE
TIGR03960	NA	NA	-0.702448	0.279632	0.0135595	0.0589631	rSAM_fuse_unch: radical SAM family uncharacterized protein
TIGR04182	NA	NA	0.265432	0.100468	0.0135689	0.0589631	glyco_TIGR04182: glycosyltransferase, TIGR04182 family
TIGR04112	NA	NA	-1.23332	0.527454	0.0136895	0.059281	seleno_YedE: putative selenium metabolism protein, YedE family
TIGR02394	NA	NA	-0.379685	0.1473	0.0138258	0.0597663	rpoS_proteo: RNA polymerase sigma factor RpoS
TIGR02853	NA	NA	-0.920592	0.377324	0.0138608	0.0598127	spore_dpaA: dipicolinic acid synthetase, A subunit
TIGR00641	NA	NA	0.45785	0.174736	0.013975	0.0599724	acid_CoA_mut_N: methylmalonyl-CoA mutase N-terminal domain
TIGR01108	NA	NA	0.281047	0.106955	0.0140198	0.0599724	oadA: oxaloacetate decarboxylase alpha subunit
TIGR01273	NA	NA	0.458772	0.175327	0.0140903	0.0599724	speA: arginine decarboxylase
TIGR02137	NA	NA	-0.849588	0.345578	0.013965	0.0599724	HSK-PSP: phosphoserine phosphatase/homoserine phosphotransferase bifunctional protein
TIGR02673	NA	NA	-0.120342	0.0461415	0.0140812	0.0599724	FtsE: cell division ATP-binding protein FtsE
TIGR02867	NA	NA	-0.726027	0.291111	0.013956	0.0599724	spore_II_P: stage II sporulation protein P
TIGR03300	NA	NA	0.604639	0.232337	0.0140676	0.0599724	assembly_YfgL: outer membrane assembly lipoprotein YfgL
TIGR03408	NA	NA	-0.630933	0.250883	0.0140925	0.0599724	urea_trans_UrtC: urea ABC transporter, permease protein UrtC
TIGR02786	NA	NA	0.663756	0.256807	0.0143975	0.0610974	addB_alphas: double-strand break repair protein AddB
TIGR02885	NA	NA	-0.417423	0.163486	0.0144065	0.0610974	spore_sigF: RNA polymerase sigma-F factor
TIGR02061	NA	NA	-0.86297	0.35406	0.0145751	0.0617061	aprA: adenylylsulfate reductase, alpha subunit
TIGR02446	NA	NA	-0.593878	0.236984	0.0147199	0.0621058	FadI: acetyl-CoA C-acyltransferase FadI
TIGR03965	NA	NA	0.232824	0.0892789	0.014707	0.0621058	mycofact_glyco: mycofactocin system glycosyltransferase
TIGR00114	NA	NA	0.185401	0.0711313	0.0147498	0.0621255	lumazine-synth: 6,7-dimethyl-8-ribityllumazine synthase
TIGR00135	NA	NA	-0.675112	0.272287	0.0149503	0.0625816	gatC: aspartyl/glutamyl-tRNA(Asn/Gln) amidotransferase, C subunit
TIGR00414	NA	NA	-0.188037	0.0730363	0.0149526	0.0625816	serS: serine--tRNA ligase
TIGR01469	NA	NA	-0.387368	0.152318	0.0149596	0.0625816	cobA_cysG_Cterm: uroporphyrinogen-III C-methyltransferase
TIGR03087	NA	NA	0.520442	0.20118	0.0149143	0.0625816	stp1: sugar transferase, PEP-CTERM/EpsH1 system associated
TIGR02838	NA	NA	-0.758525	0.308941	0.0150204	0.0627293	spore_V_AC: stage V sporulation protein AC
TIGR01041	NA	NA	-0.24849	0.0969371	0.0150553	0.0627688	ATP_syn_B_arch: ATP synthase archaeal, B subunit
TIGR00422	NA	NA	-0.150583	0.0584846	0.0151074	0.0628794	valS: valine--tRNA ligase
TIGR02846	NA	NA	-0.430808	0.170331	0.0151621	0.0628948	spore_sigmaK: RNA polymerase sigma-K factor
TIGR03279	NA	NA	-0.783649	0.320533	0.0151471	0.0628948	cyano_FeS_chp: putative FeS-containing Cyanobacterial-specific oxidoreductase
TIGR02790	NA	NA	-0.686196	0.277852	0.0152043	0.0629374	nickel_nikC: nickel ABC transporter, permease subunit NikC
TIGR03267	NA	NA	0.431243	0.166787	0.0152249	0.0629374	methan_mark_2: putative methanogenesis marker protein 2
TIGR03628	NA	NA	-0.316487	0.124237	0.015249	0.0629374	arch_S11P: archaeal ribosomal protein S11P
TIGR02066	NA	NA	-0.763312	0.312003	0.0152977	0.0630326	dsrB: sulfite reductase, dissimilatory-type beta subunit
TIGR02474	NA	NA	0.627024	0.244629	0.0153249	0.0630395	pec_lyase: pectate lyase
TIGR02829	NA	NA	-0.787492	0.32303	0.0153698	0.0631152	spore_III_AE: stage III sporulation protein AE
TIGR03206	NA	NA	0.13925	0.0538217	0.0153946	0.0631152	benzo_BadH: 2-hydroxycyclohexanecarboxyl-CoA dehydrogenase
TIGR02155	NA	NA	0.45235	0.175572	0.0154972	0.0633251	PA_CoA_ligase: phenylacetate-CoA ligase
TIGR04217	NA	NA	0.329079	0.127353	0.0154735	0.0633251	archae_ser_T: archaetidylserine synthase
TIGR01556	NA	NA	0.387822	0.150424	0.0155861	0.0635831	rhamnosyltran: rhamnosyltransferase
TIGR03364	NA	NA	-0.682592	0.278223	0.015854	0.064569	HpnW_proposed: FAD dependent oxidoreductase TIGR03364
TIGR01009	NA	NA	-0.299618	0.118379	0.0159546	0.0648713	rpsC_bact: ribosomal protein S3
TIGR01326	NA	NA	-0.150467	0.0590258	0.0160393	0.0651085	OAH_OAS_sulfhy: O-acetylhomoserine aminocarboxypropyltransferase/cysteine synthase
TIGR00051	NA	NA	0.254055	0.098934	0.0161276	0.0652521	TIGR00051: acyl-CoA thioester hydrolase, YbgC/YbaW family
TIGR01785	NA	NA	0.37972	0.148087	0.0161189	0.0652521	TonB-hemin: TonB-dependent heme/hemoglobin receptor family protein
TIGR01788	NA	NA	0.630125	0.248111	0.0161757	0.0653391	Glu-decarb-GAD: glutamate decarboxylase
TIGR00560	NA	NA	-0.668448	0.273404	0.016326	0.0658383	pgsA: CDP-diacylglycerol--glycerol-3-phosphate 3-phosphatidyltransferase
TIGR00188	NA	NA	-0.7099	0.292098	0.0164818	0.0663582	rnpA: ribonuclease P protein component
TIGR00537	NA	NA	-0.666045	0.27297	0.0165458	0.066507	hemK_rel_arch: putative methylase
TIGR01170	NA	NA	-0.439731	0.176884	0.0167353	0.0671594	rplA_mito: ribosomal protein L1, mitochondrial
TIGR02833	NA	NA	-1.02285	0.438649	0.0167709	0.0671925	spore_III_AB: stage III sporulation protein AB
TIGR01783	NA	NA	0.383349	0.150645	0.016853	0.067194	TonB-siderophor: TonB-dependent siderophore receptor
TIGR02083	NA	NA	-0.239326	0.0950956	0.0168508	0.067194	LEU2: 3-isopropylmalate dehydratase, large subunit
TIGR03814	NA	NA	0.554004	0.218782	0.0168092	0.067194	Gln_ase: glutaminase A
TIGR00369	NA	NA	0.302491	0.118825	0.0169407	0.0673308	unchar_dom_1: uncharacterized domain 1
TIGR01470	NA	NA	-0.806634	0.337194	0.0169693	0.0673308	cysG_Nterm: siroheme synthase, N-terminal domain
TIGR03419	NA	NA	-0.571144	0.232865	0.0169516	0.0673308	NifU_clost: FeS cluster assembly scaffold protein NifU
TIGR00224	NA	NA	-0.364878	0.146426	0.01705	0.0674339	pckA: phosphoenolpyruvate carboxykinase (ATP)
TIGR00519	NA	NA	0.22786	0.0895474	0.017029	0.0674339	asnASE_I: L-asparaginase, type I
TIGR02252	NA	NA	0.327837	0.129078	0.0171395	0.0676792	DREG-2: HAD hydrolase, REG-2-like, family IA
TIGR01831	NA	NA	0.141268	0.0556835	0.0172936	0.0681782	fabG_rel: putative 3-oxoacyl-(acyl-carrier-protein) reductase
TIGR01420	NA	NA	-0.56735	0.232239	0.017386	0.0683237	pilT_fam: twitching motility protein
TIGR02617	NA	NA	0.549697	0.218263	0.0173706	0.0683237	tnaA_trp_ase: tryptophanase
TIGR02787	NA	NA	-0.743192	0.309804	0.0174152	0.0683296	codY_Gpos: GTP-sensing transcriptional pleiotropic repressor CodY
TIGR03153	NA	NA	0.942918	0.384479	0.0174626	0.0684068	cytochr_NrfH: cytochrome c nitrate reductase, small subunit
TIGR02043	NA	NA	-0.530019	0.216463	0.0174973	0.0684337	ZntR: Zn(II)-responsive transcriptional regulator
TIGR00408	NA	NA	0.206671	0.0816664	0.0175827	0.0686589	proS_fam_I: proline--tRNA ligase
TIGR00338	NA	NA	0.30632	0.121247	0.0177056	0.0689204	serB: phosphoserine phosphatase SerB
TIGR02752	NA	NA	0.307259	0.121602	0.0176902	0.0689204	MenG_heptapren: demethylmenaquinone methyltransferase
TIGR00450	NA	NA	0.07752	0.0307264	0.0177747	0.0690803	mnmE_trmE_thdF: tRNA modification GTPase TrmE
TIGR03850	NA	NA	-0.861249	0.365556	0.0178524	0.0692728	bind_CPR_0540: carbohydrate ABC transporter substrate-binding protein, CPR_0540 family
TIGR01024	NA	NA	0.223135	0.0884759	0.0179373	0.0693837	rplS_bact: ribosomal protein L19
TIGR01389	NA	NA	0.269992	0.107048	0.0179126	0.0693837	recQ: ATP-dependent DNA helicase RecQ
TIGR00174	NA	NA	0.214844	0.0852195	0.0179756	0.0694229	miaA: tRNA dimethylallyltransferase
TIGR01348	NA	NA	0.860377	0.350339	0.0180325	0.0695339	PDHac_trf_long: dihydrolipoyllysine-residue acetyltransferase
TIGR00696	NA	NA	0.516483	0.206279	0.0181076	0.0697144	wecG_tagA_cpsF: glycosyltransferase, WecB/TagA/CpsF family
TIGR02835	NA	NA	-0.401022	0.163269	0.0182621	0.0701996	spore_sigmaE: RNA polymerase sigma-E factor
TIGR00341	NA	NA	0.496825	0.198926	0.0184465	0.0707767	TIGR00341: TIGR00341 family protein
TIGR02003	NA	NA	-0.636671	0.265138	0.0184792	0.0707767	PTS-II-BC-unk1: PTS system, IIBC component
TIGR04283	NA	NA	0.308691	0.12312	0.0184985	0.0707767	glyco_like_mftF: transferase 2, rSAM/selenodomain-associated
TIGR01411	NA	NA	0.330436	0.131892	0.0185493	0.0708612	tatAE: twin arginine-targeting protein translocase, TatA/E family
TIGR00462	NA	NA	-0.150039	0.0603826	0.018625	0.0710404	genX: EF-P lysine aminoacylase GenX
TIGR00134	NA	NA	-0.651838	0.272498	0.0187258	0.0713141	gatE_arch: glutamyl-tRNA(Gln) amidotransferase, subunit E
TIGR03409	NA	NA	-0.530848	0.219888	0.0189753	0.072153	urea_trans_UrtB: urea ABC transporter, permease protein UrtB
TIGR00056	NA	NA	0.437857	0.176134	0.0191459	0.0726028	TIGR00056: conserved hypothetical protein
TIGR00110	NA	NA	-0.157652	0.0637792	0.0191525	0.0726028	ilvD: dihydroxy-acid dehydratase
TIGR01561	NA	NA	0.392708	0.157886	0.0192076	0.0726996	gde_arch: putative glycogen debranching enzyme, archaeal type
TIGR03623	NA	NA	0.549641	0.222358	0.0193439	0.0731033	TIGR03623: probable DNA repair protein
TIGR01181	NA	NA	0.189467	0.0762325	0.0194987	0.0735754	dTDP_gluc_dehyt: dTDP-glucose 4,6-dehydratase
TIGR01124	NA	NA	-0.243403	0.0993548	0.0196551	0.0737141	ilvA_2Cterm: threonine ammonia-lyase, biosynthetic
TIGR02524	NA	NA	-0.588982	0.246737	0.0196273	0.0737141	dot_icm_DotB: Dot/Icm secretion system ATPase DotB
TIGR02773	NA	NA	-0.802906	0.344116	0.0196423	0.0737141	addB_Gpos: helicase-exonuclease AddAB, AddB subunit
TIGR02869	NA	NA	-0.606356	0.25446	0.0196367	0.0737141	spore_SleB: spore cortex-lytic enzyme
TIGR00647	NA	NA	-0.524456	0.219054	0.0199548	0.0747245	MG103: conserved hypothetical protein
TIGR03423	NA	NA	-0.145223	0.0591638	0.0199903	0.0747438	pbp2_mrdA: penicillin-binding protein 2
TIGR02021	NA	NA	0.830987	0.344055	0.0200871	0.0749919	BchM-ChlM: magnesium protoporphyrin O-methyltransferase
TIGR02289	NA	NA	-0.551005	0.231237	0.0202222	0.075382	M3_not_pepF: oligoendopeptidase, M3 family
TIGR02405	NA	NA	-0.446849	0.186437	0.0205701	0.0765632	trehalos_R_Ecol: trehalose operon repressor
TIGR00498	NA	NA	-0.514974	0.216166	0.0206149	0.0766141	lexA: repressor LexA
TIGR03853	NA	NA	0.786234	0.326211	0.0207014	0.0768198	matur_matur: putative metal-binding protein
TIGR00934	NA	NA	0.507865	0.207928	0.020878	0.0772424	2a38euk: potassium uptake protein, Trk family
TIGR03340	NA	NA	0.537414	0.220226	0.0208528	0.0772424	phn_DUF6: phosphonate utilization associated putative membrane protein
TIGR02120	NA	NA	-0.667576	0.285189	0.0209689	0.0774622	GspF: type II secretion system protein F
TIGR03136	NA	NA	0.302707	0.123506	0.0210379	0.0776009	malonate_biotin: Na+-transporting malonate decarboxylase, carboxybiotin decarboxylase subunit
TIGR02138	NA	NA	-0.226253	0.093434	0.0210891	0.0776736	phosphate_pstC: phosphate ABC transporter, permease protein PstC
TIGR00281	NA	NA	-0.625119	0.266693	0.0213142	0.0780358	TIGR00281: segregation and condensation protein B
TIGR00299	NA	NA	-0.879569	0.38587	0.0212538	0.0780358	TIGR00299: TIGR00299 family protein
TIGR02915	NA	NA	0.3202	0.130943	0.0212831	0.0780358	PEP_resp_reg: PEP-CTERM-box response regulator transcription factor
TIGR03029	NA	NA	0.298007	0.121826	0.0212735	0.0780358	EpsG: chain length determinant protein tyrosine kinase EpsG
TIGR02357	NA	NA	-0.633883	0.270943	0.0214348	0.0783612	thia_yuaJ: putative proton-coupled thiamine transporter YuaJ
TIGR00970	NA	NA	-0.240049	0.0995584	0.021507	0.0785085	leuA_yeast: 2-isopropylmalate synthase
TIGR01131	NA	NA	-0.226604	0.0940213	0.0216447	0.0788944	ATP_synt_6_or_A: ATP synthase F0, A subunit
TIGR01532	NA	NA	-0.257692	0.107406	0.0219802	0.0799988	E4PD_g-proteo: erythrose-4-phosphate dehydrogenase
TIGR00182	NA	NA	-0.547965	0.23363	0.0221127	0.0802165	plsX: fatty acid/phospholipid synthesis protein PlsX
TIGR00433	NA	NA	0.244376	0.100571	0.0221147	0.0802165	bioB: biotin synthase
TIGR01228	NA	NA	0.529863	0.219428	0.0221377	0.0802165	hutU: urocanate hydratase
TIGR02441	NA	NA	-0.537255	0.229033	0.0222134	0.0803727	fa_ox_alpha_mit: fatty acid oxidation complex, alpha subunit, mitochondrial
TIGR00954	NA	NA	-0.0877874	0.0364134	0.0223782	0.0807792	3a01203: peroxysomal long chain fatty acyl transporter
TIGR03325	NA	NA	0.168284	0.0694388	0.0224241	0.0807792	BphB_TodD: cis-2,3-dihydrobiphenyl-2,3-diol dehydrogenase
TIGR03636	NA	NA	0.722911	0.302981	0.0224009	0.0807792	L23_arch: archaeal ribosomal protein L23
TIGR03204	NA	NA	0.252975	0.104559	0.0226375	0.0813563	pimC_large: pimeloyl-CoA dehydrogenase, large subunit
TIGR03812	NA	NA	0.523332	0.217578	0.0226503	0.0813563	tyr_de_CO2_Arch: tyrosine decarboxylase MnfA
TIGR01817	NA	NA	0.306317	0.126853	0.0228278	0.0817553	nifA: Nif-specific regulatory protein
TIGR01832	NA	NA	0.133049	0.0550836	0.0227999	0.0817553	kduD: 2-deoxy-D-gluconate 3-dehydrogenase
TIGR00254	NA	NA	-0.553119	0.237759	0.0230598	0.0824666	GGDEF: diguanylate cyclase (GGDEF) domain
TIGR02978	NA	NA	0.535321	0.223899	0.0233392	0.0833446	phageshock_pspC: phage shock protein C
TIGR03520	NA	NA	0.185939	0.0773307	0.0234163	0.0834989	GldE: gliding motility-associated protein GldE
TIGR03335	NA	NA	0.495033	0.207182	0.0236106	0.0840703	F390_ftsA: coenzyme F390 synthetase
TIGR02667	NA	NA	-0.868072	0.387846	0.0236672	0.0840979	moaB_proteo: molybdenum cofactor biosynthesis protein B
TIGR04180	NA	NA	0.168905	0.0704023	0.0236867	0.0840979	EDH_00030: NAD dependent epimerase/dehydratase, LLPSF_EDH_00030 family
TIGR00831	NA	NA	0.422507	0.176679	0.0237817	0.0843139	a_cpa1: Na+/H+ antiporter
TIGR01961	NA	NA	0.438933	0.183742	0.0238608	0.0844729	NuoC_fam: NADH (or F420H2) dehydrogenase, subunit C
TIGR00553	NA	NA	0.21044	0.0880384	0.0241785	0.0846166	pabB: aminodeoxychorismate synthase, component I
TIGR00652	NA	NA	-0.167968	0.0709549	0.0242503	0.0846166	DapF: diaminopimelate epimerase
TIGR01088	NA	NA	0.20776	0.0868224	0.0240372	0.0846166	aroQ: 3-dehydroquinate dehydratase, type II
TIGR01127	NA	NA	-0.223708	0.0946751	0.0241236	0.0846166	ilvA_1Cterm: threonine ammonia-lyase
TIGR01727	NA	NA	-0.595276	0.259105	0.0241521	0.0846166	oligo_HPY: oligopeptide/dipeptide ABC transporter, ATP-binding protein, C-terminal domain
TIGR01805	NA	NA	-0.506268	0.218704	0.0242229	0.0846166	CM_mono_grmpos: chorismate mutase
TIGR01960	NA	NA	0.429325	0.179808	0.0239577	0.0846166	ndhF3_CO2: NAD(P)H dehydrogenase, subunit NdhF3 family
TIGR02639	NA	NA	-0.169723	0.071617	0.0240963	0.0846166	ClpA: ATP-dependent Clp protease ATP-binding subunit ClpA
TIGR02830	NA	NA	-0.816991	0.364424	0.0242488	0.0846166	spore_III_AG: stage III sporulation protein AG
TIGR03826	NA	NA	-0.90642	0.408855	0.0242792	0.0846166	YvyF: flagellar operon protein TIGR03826
TIGR04274	NA	NA	-0.619227	0.270057	0.0241048	0.0846166	hypoxanDNAglyco: DNA-deoxyinosine glycosylase
TIGR00643	NA	NA	-0.11213	0.047295	0.0243698	0.0846929	recG: ATP-dependent DNA helicase RecG
TIGR03586	NA	NA	0.602225	0.254649	0.0243639	0.0846929	PseI: pseudaminic acid synthase
TIGR00137	NA	NA	-0.239439	0.101727	0.0245174	0.0850858	gid_trmFO: tRNA:m(5)U-54 methyltransferase
TIGR01930	NA	NA	-0.564022	0.245648	0.0246121	0.0852942	AcCoA-C-Actrans: acetyl-CoA C-acetyltransferase
TIGR02445	NA	NA	-0.55233	0.240595	0.0247745	0.0856903	fadA: acetyl-CoA C-acyltransferase FadA
TIGR02859	NA	NA	-0.569401	0.248461	0.0247959	0.0856903	spore_sigH: RNA polymerase sigma-H factor
TIGR03994	NA	NA	-0.247083	0.105349	0.0249286	0.0860282	rSAM_HemZ: coproporphyrinogen dehydrogenase HemZ
TIGR01809	NA	NA	-0.246409	0.105125	0.025013	0.0861829	Shik-DH-AROM: shikimate-5-dehydrogenase
TIGR02024	NA	NA	0.504753	0.213665	0.0250434	0.0861829	FtcD: glutamate formiminotransferase
TIGR03334	NA	NA	0.392538	0.165706	0.0251083	0.0861876	IOR_beta: indolepyruvate ferredoxin oxidoreductase, beta subunit
TIGR03455	NA	NA	0.374786	0.158159	0.0251147	0.0861876	HisG_C-term: ATP phosphoribosyltransferase, C-terminal domain
TIGR00946	NA	NA	-0.532093	0.232069	0.0251807	0.0862937	2a69: auxin efflux carrier
TIGR00185	NA	NA	-0.538068	0.235038	0.0253164	0.0866382	tRNA_yibK_trmL: tRNA (cytidine(34)-2'-O)-methyltransferase
TIGR00786	NA	NA	-0.562464	0.246843	0.0256455	0.087643	dctM: TRAP transporter, DctM subunit
TIGR00104	NA	NA	-0.750867	0.336129	0.0257309	0.087813	YaeB_AF0241: putative methyltransferase, YaeB/AF_0241 family
TIGR04057	NA	NA	0.418361	0.17759	0.0257719	0.0878311	SusC_RagA_signa: TonB-dependent outer membrane receptor, SusC/RagA subfamily, signature region
TIGR02918	NA	NA	0.425841	0.181009	0.0259311	0.0882515	TIGR02918: accessory Sec system glycosylation protein GtfA
TIGR01314	NA	NA	-0.228271	0.0980159	0.0260157	0.0884175	gntK_FGGY: gluconate kinase
TIGR01488	NA	NA	0.298395	0.126724	0.0261241	0.0885416	HAD-SF-IB: HAD phosphoserine phosphatase-like hydrolase, family IB
TIGR01910	NA	NA	0.226846	0.0962845	0.0261031	0.0885416	DapE-ArgE: peptidase, ArgE/DapE family
TIGR01418	NA	NA	-0.257901	0.11105	0.0261722	0.0885828	PEP_synth: phosphoenolpyruvate synthase
TIGR00100	NA	NA	-0.758842	0.34151	0.0263348	0.0890108	hypA: hydrogenase nickel insertion protein HypA
TIGR03822	NA	NA	1.07363	0.478343	0.0265649	0.0896655	AblA_like_2: lysine-2,3-aminomutase-related protein
TIGR02632	NA	NA	0.136913	0.0583619	0.026639	0.0897926	RhaD_aldol-ADH: rhamnulose-1-phosphate aldolase/alcohol dehydrogenase
TIGR02876	NA	NA	-0.613191	0.272508	0.026709	0.0899057	spore_yqfD: sporulation protein YqfD
TIGR01040	NA	NA	-0.228133	0.0985896	0.0269061	0.0901993	V-ATPase_V1_B: V-type ATPase, B subunit
TIGR01928	NA	NA	0.293316	0.125254	0.0268911	0.0901993	menC_lowGC/arch: o-succinylbenzoate synthase
TIGR03680	NA	NA	-0.236151	0.102093	0.0268973	0.0901993	eif2g_arch: translation initiation factor 2, gamma subunit
TIGR00038	NA	NA	0.168928	0.0723567	0.0273499	0.0911909	efp: translation elongation factor P
TIGR00215	NA	NA	0.367974	0.157787	0.0273243	0.0911909	lpxB: lipid-A-disaccharide synthase
TIGR01786	NA	NA	0.338721	0.14513	0.0272855	0.0911909	TonB-hemlactrns: TonB-dependent hemoglobin/transferrin/lactoferrin receptor family protein
TIGR02336	NA	NA	-0.701203	0.315839	0.0273351	0.0911909	TIGR02336: 1,3-beta-galactosyl-N-acetylhexosamine phosphorylase
TIGR00260	NA	NA	-0.251703	0.109374	0.0274951	0.0913046	thrC: threonine synthase
TIGR00604	NA	NA	-0.764338	0.346955	0.0274505	0.0913046	rad3: DNA repair helicase (rad3)
TIGR01117	NA	NA	0.227682	0.0976077	0.0274932	0.0913046	mmdA: methylmalonyl-CoA decarboxylase alpha subunit
TIGR03309	NA	NA	-0.970588	0.452475	0.0276297	0.0916278	matur_yqeB: selenium-dependent molybdenum hydroxylase system protein, YqeB family
TIGR00889	NA	NA	0.371003	0.159614	0.0277878	0.0920286	2A0110: nucleoside transporter
TIGR00836	NA	NA	-0.422956	0.186584	0.0280132	0.0924508	amt: ammonium transporter
TIGR02546	NA	NA	-0.192796	0.0838248	0.0280279	0.0924508	III_secr_ATP: type III secretion apparatus H+-transporting two-sector ATPase
TIGR03284	NA	NA	0.28496	0.122599	0.0279626	0.0924508	thym_sym: thymidylate synthase
TIGR01718	NA	NA	0.169695	0.0730572	0.0280795	0.0924972	Uridine-psphlse: uridine phosphorylase
TIGR00399	NA	NA	-0.193096	0.084061	0.0282075	0.0927948	metG_C_term: methionine--tRNA ligase, beta subunit
TIGR02110	NA	NA	0.446878	0.193372	0.0283586	0.0931674	PQQ_syn_pqqF: coenzyme PQQ biosynthesis protein PqqF
TIGR02904	NA	NA	-0.911104	0.423967	0.0284812	0.0934457	spore_ysxE: spore coat protein YsxE
TIGR01136	NA	NA	-0.20111	0.0879066	0.028741	0.0941725	cysKM: cysteine synthase
TIGR00077	NA	NA	-0.411876	0.182587	0.0288465	0.0943848	lspA: signal peptidase II
TIGR00446	NA	NA	-0.196115	0.0857842	0.0288824	0.0943848	nop2p: NOL1/NOP2/sun family putative RNA methylase
TIGR03569	NA	NA	0.579218	0.253292	0.0291872	0.0951288	NeuB_NnaB: N-acetylneuraminate synthase
TIGR04049	NA	NA	0.267788	0.116161	0.0291786	0.0951288	AIR_rel_sll0787: AIR synthase-related protein, sll0787 family
TIGR02533	NA	NA	-0.538594	0.242043	0.0293179	0.0952629	type_II_gspE: type II secretion system protein E
TIGR03023	NA	NA	0.186602	0.081026	0.0293444	0.0952629	WcaJ_sugtrans: undecaprenyl-phosphate glucose phosphotransferase
TIGR03311	NA	NA	-0.505692	0.226605	0.0293201	0.0952629	Se_dep_Molyb_1: selenium-dependent molybdenum hydroxylase 1
TIGR00935	NA	NA	-0.871689	0.406249	0.0294352	0.0954321	2a45: arsenite/antimonite efflux pump membrane protein
TIGR00543	NA	NA	0.192928	0.0839913	0.0297367	0.0962829	isochor_syn: isochorismate synthase
TIGR01387	NA	NA	0.101019	0.0440301	0.0297923	0.0963363	cztR_silR_copR: heavy metal response regulator
TIGR01936	NA	NA	0.391392	0.171063	0.0300474	0.096889	nqrA: NADH:ubiquinone oxidoreductase, Na(+)-translocating, A subunit
TIGR02123	NA	NA	-0.502518	0.226213	0.0300453	0.096889	TRAP_fused: TRAP transporter, 4TM/12TM fusion protein
TIGR03069	NA	NA	-0.654245	0.298803	0.0300812	0.096889	PS_II_S4: photosystem II S4 domain protein
TIGR00181	NA	NA	-0.516317	0.23308	0.0302914	0.0973806	pepF: oligoendopeptidase F
TIGR01008	NA	NA	-0.295058	0.131031	0.0303129	0.0973806	rpsC_E_A: ribosomal protein S3
TIGR03802	NA	NA	0.381133	0.166973	0.0304392	0.0976591	Asp_Ala_antiprt: aspartate-alanine antiporter
TIGR01893	NA	NA	0.229215	0.100292	0.0305039	0.0977394	aa-his-dipept: Xaa-His dipeptidase
TIGR00640	NA	NA	0.420571	0.184755	0.0307192	0.0977935	acid_CoA_mut_C: methylmalonyl-CoA mutase C-terminal domain
TIGR01026	NA	NA	-0.177968	0.0787327	0.0307192	0.0977935	fliI_yscN: ATPase FliI/YscN family
TIGR03197	NA	NA	-0.764853	0.354804	0.0306439	0.0977935	MnmC_Cterm: tRNA U-34 5-methylaminomethyl-2-thiouridine biosynthesis protein MnmC, C-terminal domain
TIGR03929	NA	NA	-1.00876	0.482614	0.0307061	0.0977935	T7_esaA_Nterm: type VII secretion protein EsaA
TIGR03990	NA	NA	-0.189143	0.0836953	0.0306698	0.0977935	Arch_GlmM: phosphoglucosamine mutase
TIGR00658	NA	NA	-0.120475	0.0532658	0.0310243	0.0985103	orni_carb_tr: ornithine carbamoyltransferase
TIGR00680	NA	NA	0.424276	0.186721	0.0309875	0.0985103	kdpA: K+-transporting ATPase, A subunit
TIGR00940	NA	NA	0.388136	0.170979	0.0312643	0.0991445	2a6301s01: monovalent cation:proton antiporter
TIGR01007	NA	NA	0.178238	0.0784376	0.0313794	0.0993814	eps_fam: capsular exopolysaccharide family
TIGR00525	NA	NA	0.270795	0.119297	0.0315324	0.0997378	folB: dihydroneopterin aldolase
TIGR03193	NA	NA	-0.592451	0.271918	0.0317819	0.100398	4hydroxCoAred: 4-hydroxybenzoyl-CoA reductase, gamma subunit
TIGR01175	NA	NA	-0.915414	0.43575	0.0318368	0.100443	pilM: type IV pilus assembly protein PilM
TIGR02150	NA	NA	0.613368	0.273486	0.0319128	0.100554	IPP_isom_1: isopentenyl-diphosphate delta-isomerase
TIGR03061	NA	NA	-0.842702	0.397836	0.0319586	0.10057	pip_yhgE_Nterm: YhgE/Pip N-terminal domain
TIGR01481	NA	NA	-0.368232	0.16636	0.0322295	0.101293	ccpA: catabolite control protein A
TIGR02969	NA	NA	-0.593066	0.273074	0.0322796	0.101321	mam_aldehyde_ox: aldehyde oxidase
TIGR03592	NA	NA	-0.186189	0.0833395	0.0324916	0.101857	yidC_oxa1_cterm: membrane protein insertase, YidC/Oxa1 family
TIGR02974	NA	NA	0.267941	0.118984	0.0328009	0.102696	phageshock_pspF: psp operon transcriptional activator
TIGR00500	NA	NA	0.099845	0.04442	0.0329867	0.103146	met_pdase_I: methionine aminopeptidase, type I
TIGR00588	NA	NA	-0.595734	0.276628	0.033601	0.104934	ogg: 8-oxoguanine DNA-glycosylase (ogg)
TIGR03589	NA	NA	0.330951	0.147952	0.0337836	0.105371	PseB: UDP-N-acetylglucosamine 4,6-dehydratase
TIGR01419	NA	NA	-0.626541	0.29258	0.0340365	0.106025	nitro_reg_IIA: PTS IIA-like nitrogen-regulatory protein PtsN
TIGR03724	NA	NA	-0.916249	0.442579	0.0341844	0.106352	arch_bud32: Kae1-associated kinase Bud32
TIGR01372	NA	NA	0.29059	0.130286	0.0343414	0.10645	soxA: sarcosine oxidase, alpha subunit family
TIGR03895	NA	NA	-0.880383	0.423746	0.0343456	0.10645	protease_PatA: cyanobactin maturation protease, PatA/PatG family
TIGR04038	NA	NA	-0.539405	0.250231	0.034302	0.10645	tatD_link_rSAM: radical SAM protein, TatD family-associated
TIGR03572	NA	NA	-0.220642	0.100098	0.0343953	0.10647	WbuZ: glycosyl amidation-associated protein WbuZ
TIGR03644	NA	NA	-0.401059	0.184293	0.0346085	0.106996	marine_trans_1: probable ammonium transporter, marine subtype
TIGR02000	NA	NA	-0.545858	0.25393	0.0346684	0.107046	NifU_proper: Fe-S cluster assembly protein NifU
TIGR01957	NA	NA	0.363076	0.163471	0.0348761	0.107418	nuoB_fam: NADH-quinone oxidoreductase, B subunit
TIGR01962	NA	NA	0.350318	0.157661	0.0348433	0.107418	NuoD: NADH dehydrogenase (quinone), D subunit
TIGR00944	NA	NA	0.3497	0.157624	0.0351028	0.107982	2a6301s04: multicomponent K+:H+antiporter
TIGR02254	NA	NA	0.234859	0.105819	0.0352195	0.108206	YjjG/YfnB: HAD hydrolase, TIGR02254 family
TIGR01017	NA	NA	-0.286927	0.13135	0.0352733	0.10822	rpsD_bact: ribosomal protein S4
TIGR01039	NA	NA	-0.194352	0.0885477	0.0353393	0.10822	atpD: ATP synthase F1, beta subunit
TIGR03783	NA	NA	0.406904	0.183895	0.0353559	0.10822	Bac_Flav_CT_G: Bacteroides conjugation system ATPase, TraG family
TIGR01251	NA	NA	-0.17526	0.0798133	0.0354221	0.108288	ribP_PPkin: ribose-phosphate diphosphokinase
TIGR03928	NA	NA	-0.187413	0.0854535	0.0355317	0.108488	T7_EssCb_Firm: type VII secretion protein EssC
TIGR03616	NA	NA	-0.320801	0.14753	0.0356863	0.108825	RutG: pyrimidine utilization transport protein G
TIGR00331	NA	NA	-0.535053	0.250679	0.0360376	0.109626	hrcA: heat-inducible transcription repressor HrcA
TIGR01128	NA	NA	0.131196	0.0594131	0.0360097	0.109626	holA: DNA polymerase III, delta subunit
TIGR01465	NA	NA	-0.300737	0.138464	0.0361055	0.109697	cobM_cbiF: precorrin-4 C11-methyltransferase
TIGR02329	NA	NA	0.290582	0.131948	0.0364962	0.110747	propionate_PrpR: propionate catabolism operon regulatory protein PrpR
TIGR02883	NA	NA	-0.244072	0.112337	0.0366307	0.111019	spore_cwlD: N-acetylmuramoyl-L-alanine amidase CwlD
TIGR03659	NA	NA	-1.00749	0.500257	0.0368227	0.111463	IsdE: heme ABC transporter, heme-binding protein isdE
TIGR00557	NA	NA	0.253333	0.11536	0.0370334	0.111964	pdxA: 4-hydroxythreonine-4-phosphate dehydrogenase PdxA
TIGR02051	NA	NA	-0.784209	0.379928	0.0374341	0.113036	MerR: Hg(II)-responsive transcriptional regulator
TIGR00229	NA	NA	0.513709	0.235864	0.0375308	0.11319	sensory_box: PAS domain S-box protein
TIGR00885	NA	NA	0.40708	0.187256	0.0384404	0.115782	fucP: L-fucose:H+ symporter permease
TIGR00971	NA	NA	-0.650124	0.312267	0.0384842	0.115782	3a0106s03: sulfate ABC transporter, sulfate-binding protein
TIGR01947	NA	NA	0.251257	0.115451	0.0386355	0.115857	rnfG: electron transport complex, RnfABCDGE type, G subunit
TIGR02481	NA	NA	-0.688173	0.332065	0.0386046	0.115857	hemeryth_dom: hemerythrin-like metal-binding domain
TIGR03105	NA	NA	-0.412271	0.19407	0.0386504	0.115857	gln_synth_III: glutamine synthetase, type III
TIGR00556	NA	NA	-1.06994	0.542081	0.038859	0.116321	pantethn_trn: phosphopantetheine--protein transferase domain
TIGR00822	NA	NA	-0.873582	0.431291	0.0388995	0.116321	EII-Sor: PTS system, mannose/fructose/sorbose family, IIC component
TIGR02923	NA	NA	-0.776637	0.379357	0.0390565	0.116507	AhaC: ATP synthase A1, C subunit
TIGR02963	NA	NA	-0.560617	0.267748	0.0390185	0.116507	xanthine_xdhA: xanthine dehydrogenase, small subunit
TIGR00377	NA	NA	-0.565711	0.270446	0.0391114	0.116528	ant_ant_sig: anti-anti-sigma factor
TIGR00513	NA	NA	-0.40207	0.189683	0.0391883	0.116528	accA: acetyl-CoA carboxylase, carboxyl transferase, alpha subunit
TIGR02491	NA	NA	-0.153302	0.071259	0.0392051	0.116528	NrdG: anaerobic ribonucleoside-triphosphate reductase activating protein
TIGR01406	NA	NA	-0.20356	0.0949435	0.0393836	0.116776	dnaQ_proteo: DNA polymerase III, epsilon subunit
TIGR02044	NA	NA	-0.527172	0.251509	0.0393748	0.116776	CueR: Cu(I)-responsive transcriptional regulator
TIGR02398	NA	NA	0.606216	0.282485	0.0394785	0.116917	gluc_glyc_Psyn: glucosylglycerol-phosphate synthase
TIGR01974	NA	NA	0.363976	0.168298	0.0395439	0.11697	NDH_I_L: proton-translocating NADH-quinone oxidoreductase, chain L
TIGR00328	NA	NA	-0.756237	0.36973	0.039645	0.117129	flhB: flagellar biosynthetic protein FlhB
TIGR02764	NA	NA	-0.143713	0.0670473	0.0399557	0.117764	spore_ybaN_pdaB: polysaccharide deacetylase family sporulation protein PdaB
TIGR03172	NA	NA	-0.954175	0.478699	0.0399523	0.117764	TIGR03172: putative selenium-dependent hydroxylase accessory protein YqeC
TIGR03312	NA	NA	-0.660095	0.320267	0.0401353	0.118152	Se_sel_red_FAD: probable selenate reductase, FAD-binding subunit
TIGR00751	NA	NA	0.265677	0.123176	0.0402598	0.118206	menA: 1,4-dihydroxy-2-naphthoate octaprenyltransferase
TIGR00833	NA	NA	-0.325624	0.153767	0.0403454	0.118206	actII: transport protein
TIGR01196	NA	NA	-0.140264	0.0655235	0.0402244	0.118206	edd: phosphogluconate dehydratase
TIGR02034	NA	NA	-0.216271	0.101467	0.040344	0.118206	CysN: sulfate adenylyltransferase, large subunit
TIGR04366	NA	NA	0.615859	0.288544	0.0403941	0.118208	cupin_WbuC: cupin fold metalloprotein, WbuC family
TIGR01076	NA	NA	-0.935884	0.46977	0.0404918	0.118353	sortase_fam: sortase
TIGR03190	NA	NA	-0.779771	0.384123	0.0405461	0.118372	benz_CoA_bzdN: benzoyl-CoA reductase, bzd-type, N subunit
TIGR03719	NA	NA	-0.0547516	0.0255758	0.0408328	0.119067	ABC_ABC_ChvD: ATP-binding cassette protein, ChvD family
TIGR04266	NA	NA	-0.246359	0.116201	0.0410313	0.119505	NDMA_methanol: NDMA-dependent methanol dehydrogenase
TIGR03825	NA	NA	-0.798933	0.396051	0.0413224	0.120211	FliH_bacil: flagellar assembly protein FliH
TIGR03307	NA	NA	0.404495	0.189342	0.041671	0.121082	PhnP: phosphonate metabolism protein PhnP
TIGR00871	NA	NA	0.415428	0.194829	0.0419819	0.121802	zwf: glucose-6-phosphate dehydrogenase
TIGR03025	NA	NA	0.166454	0.0778994	0.0420178	0.121802	EPS_sugtrans: exopolysaccharide biosynthesis polyprenyl glycosylphosphotransferase
TIGR03800	NA	NA	-0.911309	0.46131	0.0426874	0.123598	PLP_synth_Pdx2: pyridoxal 5'-phosphate synthase, glutaminase subunit Pdx2
TIGR00086	NA	NA	0.110342	0.0518863	0.0428283	0.123696	smpB: SsrA-binding protein
TIGR02346	NA	NA	-0.522959	0.254082	0.0428624	0.123696	chap_CCT_theta: T-complex protein 1, theta subunit
TIGR02810	NA	NA	-0.739759	0.367252	0.0428718	0.123696	agaZ_gatZ: D-tagatose-bisphosphate aldolase, class II, non-catalytic subunit
TIGR03198	NA	NA	-0.55069	0.268602	0.0431399	0.124324	pucE: xanthine dehydrogenase E subunit
TIGR03945	NA	NA	-0.169615	0.080654	0.0433413	0.124758	PLP_SbnA_fam: 2,3-diaminopropionate biosynthesis protein SbnA
TIGR01197	NA	NA	0.3346	0.157928	0.0435258	0.124793	nramp: metal ion transporter, metal ion (Mn2+/Fe2+) transporter (Nramp) family
TIGR01350	NA	NA	0.199156	0.0939081	0.0434969	0.124793	lipoamide_DH: dihydrolipoyl dehydrogenase
TIGR01972	NA	NA	0.347379	0.164064	0.0436078	0.124793	NDH_I_M: proton-translocating NADH-quinone oxidoreductase, chain M
TIGR01991	NA	NA	-0.203246	0.0969885	0.0437079	0.124793	HscA: Fe-S protein assembly chaperone HscA
TIGR02403	NA	NA	-0.404496	0.195205	0.0434224	0.124793	trehalose_treC: alpha,alpha-phosphotrehalase
TIGR02535	NA	NA	0.345462	0.163154	0.0436088	0.124793	hyp_Hser_kinase: proposed homoserine kinase
TIGR03173	NA	NA	-0.293182	0.14061	0.0436934	0.124793	pbuX: xanthine permease
TIGR02046	NA	NA	0.466802	0.22128	0.0437738	0.124836	sdhC_b558_fam: succinate dehydrogenase (or fumarate reductase) cytochrome b subunit, b558 family
TIGR00854	NA	NA	-0.863925	0.437993	0.0441394	0.125588	pts-sorbose: PTS system, mannose/fructose/sorbose family, IIB component
TIGR02550	NA	NA	-0.792563	0.398386	0.0441297	0.125588	flagell_flgL: flagellar hook-associated protein 3
TIGR01777	NA	NA	0.96955	0.475196	0.0442219	0.125678	yfcH: TIGR01777 family protein
TIGR02417	NA	NA	-0.35432	0.17157	0.0447981	0.12695	fruct_sucro_rep: D-fructose-responsive transcription factor
TIGR02709	NA	NA	0.325737	0.154744	0.0448241	0.12695	branched_ptb: branched-chain phosphotransacylase
TIGR04130	NA	NA	0.372268	0.176898	0.0447285	0.12695	FnlA: UDP-N-acetylglucosamine 4,6-dehydratase/5-epimerase
TIGR01770	NA	NA	0.342982	0.163067	0.0449337	0.127115	NDH_I_N: proton-translocating NADH-quinone oxidoreductase, chain N
TIGR00637	NA	NA	-0.852276	0.433569	0.0451008	0.127441	ModE_repress: ModE molybdate transport repressor domain
TIGR00746	NA	NA	-0.529875	0.260795	0.0452898	0.127678	arcC: carbamate kinase
TIGR01613	NA	NA	-0.390022	0.189852	0.0453403	0.127678	primase_Cterm: phage/plasmid primase, P4 family, C-terminal domain
TIGR03975	NA	NA	0.388166	0.185047	0.0453041	0.127678	rSAM_ocin_1: bacteriocin maturation radical SAM protein 1
TIGR03652	NA	NA	0.524879	0.25185	0.0457873	0.12879	FeS_repair_RIC: iron-sulfur cluster repair di-iron protein
TIGR02213	NA	NA	0.392149	0.187648	0.0460427	0.129226	lolE_release: lipoprotein releasing system, transmembrane protein LolE
TIGR03323	NA	NA	-0.165105	0.0795694	0.0460473	0.129226	alt_F1F0_F1_gam: alternate F1F0 ATPase, F1 subunit gamma
TIGR03498	NA	NA	-0.172046	0.083095	0.046423	0.130132	FliI_clade3: flagellar protein export ATPase FliI
TIGR00538	NA	NA	-0.0969929	0.0468905	0.0472822	0.13239	hemN: oxygen-independent coproporphyrinogen III oxidase
TIGR01087	NA	NA	-0.131307	0.0636126	0.0474269	0.132645	murD: UDP-N-acetylmuramoylalanine--D-glutamate ligase
TIGR00801	NA	NA	-0.272868	0.133533	0.0480165	0.133555	ncs2: uracil-xanthine permease
TIGR02380	NA	NA	0.445565	0.215461	0.0479238	0.133555	ECA_wecA: undecaprenyl-phosphate alpha-N-acetylglucosaminyl 1-phosphatetransferase
TIGR03367	NA	NA	0.376964	0.182072	0.0480234	0.133555	queuosine_QueD: queuosine biosynthesis protein QueD
TIGR03544	NA	NA	-0.921063	0.479275	0.0479584	0.133555	DivI1A_domain: DivIVA domain
TIGR03631	NA	NA	-0.21896	0.106725	0.0478163	0.133555	bact_S13: 30S ribosomal protein S13
TIGR03013	NA	NA	0.175408	0.0847578	0.0484255	0.134521	EpsB_2: sugar transferase, PEP-CTERM system associated
TIGR03497	NA	NA	-0.167393	0.0816687	0.048558	0.134629	FliI_clade2: flagellar protein export ATPase FliI
TIGR04022	NA	NA	0.239691	0.115892	0.0485736	0.134629	sulfur_SfnB: sulfur acquisition oxidoreductase, SfnB family
TIGR00393	NA	NA	0.222973	0.107919	0.0487933	0.134875	kpsF: sugar isomerase, KpsF/GutQ family
TIGR00855	NA	NA	-0.325879	0.160597	0.0487916	0.134875	L12: ribosomal protein L7/L12
TIGR02538	NA	NA	-0.490367	0.244704	0.0488266	0.134875	type_IV_pilB: type IV-A pilus assembly ATPase PilB
TIGR00705	NA	NA	0.34652	0.16798	0.0489043	0.134939	SppA_67K: signal peptide peptidase SppA, 67K type
TIGR03496	NA	NA	-0.167684	0.0820749	0.0492341	0.135697	FliI_clade1: flagellar protein export ATPase FliI
TIGR03815	NA	NA	-0.630098	0.319758	0.0496679	0.136739	CpaE_hom_Actino: helicase/secretion neighborhood CpaE-like protein
TIGR00096	NA	NA	0.0996952	0.0485459	0.0498975	0.13693	TIGR00096: putative S-adenosylmethionine-dependent methyltransferase, YraL family
TIGR00757	NA	NA	0.238261	0.115949	0.0499449	0.13693	RNaseEG: ribonuclease, Rne/Rng family
TIGR00792	NA	NA	-0.321006	0.15902	0.0499594	0.13693	gph: sugar (Glycoside-Pentoside-Hexuronide) transporter
TIGR01050	NA	NA	-0.302752	0.149694	0.0498053	0.13693	rpsS_bact: ribosomal protein S19
TIGR00631	NA	NA	-0.132228	0.0648586	0.0500272	0.136947	uvrb: excinuclease ABC subunit B
TIGR02668	NA	NA	-0.303349	0.150186	0.0500769	0.136947	moaA_archaeal: probable molybdenum cofactor biosynthesis protein A
TIGR00343	NA	NA	-0.857252	0.448093	0.0506147	0.138265	TIGR00343: pyridoxal 5'-phosphate synthase, synthase subunit Pdx1
TIGR02358	NA	NA	-0.636731	0.325042	0.0507953	0.138451	thia_cytX: putative hydroxymethylpyrimidine transporter CytX
TIGR03593	NA	NA	0.449537	0.220348	0.0507731	0.138451	yidC_nterm: membrane protein insertase, YidC/Oxa1 family, N-terminal domain
TIGR01104	NA	NA	0.372602	0.182557	0.0510821	0.138772	V_PPase: V-type H(+)-translocating pyrophosphatase
TIGR01352	NA	NA	0.383906	0.188131	0.0510736	0.138772	tonB_Cterm: TonB family C-terminal domain
TIGR02666	NA	NA	-0.297635	0.147934	0.0509963	0.138772	moaA: molybdenum cofactor biosynthesis protein A
TIGR02872	NA	NA	0.185065	0.0907086	0.0514833	0.139708	spore_ytvI: sporulation integral membrane protein YtvI
TIGR03937	NA	NA	0.192618	0.0944967	0.0516873	0.140107	PgaC_IcaA: poly-beta-1,6 N-acetyl-D-glucosamine synthase
TIGR01171	NA	NA	-0.21525	0.106974	0.0520061	0.140707	rplB_bact: ribosomal protein L2
TIGR02047	NA	NA	-0.57914	0.295659	0.0520229	0.140707	CadR-PbrR: Cd(II)/Pb(II)-responsive transcriptional regulator
TIGR03406	NA	NA	0.28787	0.141568	0.0521567	0.140915	FeS_long_SufT: probable FeS assembly SUF system protein SufT
TIGR04285	NA	NA	-0.176303	0.0875393	0.0522401	0.140985	nucleoid_noc: nucleoid occlusion protein
TIGR00486	NA	NA	0.19388	0.0954168	0.0523813	0.141074	YbgI_SA1388: dinuclear metal center protein, YbgI/SA1388 family
TIGR01498	NA	NA	0.192258	0.094646	0.0524446	0.141074	folK: 2-amino-4-hydroxy-6-hydroxymethyldihydropteridine diphosphokinase
TIGR02964	NA	NA	-1.0221	0.550315	0.0523945	0.141074	xanthine_xdhC: xanthine dehydrogenase accessory protein XdhC
TIGR00233	NA	NA	-0.105699	0.0524473	0.0527768	0.141658	trpS: tryptophan--tRNA ligase
TIGR01296	NA	NA	0.140955	0.06951	0.0527538	0.141658	asd_B: aspartate-semialdehyde dehydrogenase
TIGR00505	NA	NA	0.194472	0.0959942	0.0530418	0.142214	ribA: GTP cyclohydrolase II
TIGR01316	NA	NA	-0.1615	0.0804579	0.0531345	0.142308	gltA: glutamate synthase (NADPH), homotetrameric
TIGR01858	NA	NA	-0.333581	0.168075	0.0534831	0.143086	tag_bisphos_ald: class II aldolase, tagatose bisphosphate family
TIGR02185	NA	NA	-1.00861	0.545207	0.0536943	0.143185	Trep_Strep: conserved hypothetical integral membrane protein TIGR02185
TIGR03669	NA	NA	-0.686231	0.356674	0.053638	0.143185	urea_ABC_arch: urea ABC transporter, substrate-binding protein
TIGR03779	NA	NA	0.394289	0.195503	0.0536123	0.143185	Bac_Flav_CT_M: Bacteroides conjugative transposon TraM protein
TIGR01854	NA	NA	0.338527	0.167932	0.0539499	0.143711	lipid_A_lpxH: UDP-2,3-diacylglucosamine hydrolase
TIGR00787	NA	NA	-0.477829	0.244302	0.0543465	0.144455	dctP: TRAP transporter solute receptor, DctP family
TIGR01413	NA	NA	0.936072	0.479843	0.0543436	0.144455	Dyp_perox_fam: Dyp-type peroxidase family
TIGR03152	NA	NA	0.749664	0.379254	0.0546072	0.144835	cyto_c552_HCOOH: formate-dependent cytochrome c nitrite reductase, c552 subunit
TIGR03476	NA	NA	0.590009	0.295754	0.0545538	0.144835	HpnL: putative membrane protein
TIGR00526	NA	NA	0.252594	0.125754	0.0549521	0.145594	folB_dom: FolB domain
TIGR00901	NA	NA	0.348706	0.173856	0.0550535	0.145705	2A0125: AmpG-like permease
TIGR00730	NA	NA	0.240046	0.119592	0.0551237	0.145735	TIGR00730: TIGR00730 family protein
TIGR01828	NA	NA	-0.241308	0.121852	0.0552578	0.145933	pyru_phos_dikin: pyruvate, phosphate dikinase
TIGR00071	NA	NA	-0.135335	0.0680173	0.055378	0.146094	hisT_truA: tRNA pseudouridine(38-40) synthase
TIGR00507	NA	NA	-0.135191	0.0679691	0.0554607	0.146155	aroE: shikimate 5-dehydrogenase
TIGR00539	NA	NA	-0.147952	0.0745148	0.0557313	0.146711	hemN_rel: putative oxygen-independent coproporphyrinogen III oxidase
TIGR01085	NA	NA	-0.127507	0.0642341	0.0559936	0.146775	murE: UDP-N-acetylmuramyl-tripeptide synthetase
TIGR01945	NA	NA	0.177259	0.0886182	0.055903	0.146775	rnfC: electron transport complex, RnfABCDGE type, C subunit
TIGR02815	NA	NA	-0.630491	0.329232	0.0559866	0.146775	agaS_fam: putative sugar isomerase, AgaS family
TIGR03738	NA	NA	0.761874	0.387869	0.0558569	0.146775	PRTRC_C: PRTRC system protein C
TIGR00402	NA	NA	0.456567	0.229314	0.056166	0.146914	napF: ferredoxin-type protein NapF
TIGR00744	NA	NA	0.167695	0.0839299	0.0561458	0.146914	ROK_glcA_fam: ROK family protein (putative glucokinase)
TIGR00228	NA	NA	0.160909	0.0807204	0.0566711	0.148078	ruvC: crossover junction endodeoxyribonuclease RuvC
TIGR02636	NA	NA	0.211569	0.106179	0.0568127	0.148291	galM_Leloir: galactose mutarotase
TIGR01360	NA	NA	0.17054	0.0857941	0.0573431	0.149399	aden_kin_iso1: adenylate kinase
TIGR03339	NA	NA	-0.321899	0.164836	0.0573585	0.149399	phn_lysR: aminoethylphosphonate catabolism associated LysR family transcriptional regulator
TIGR04239	NA	NA	0.500147	0.253466	0.0579232	0.150711	rhombo_GlpG: rhomboid family protease GlpG
TIGR02388	NA	NA	-0.149972	0.0763151	0.0581076	0.151031	rpoC2_cyan: DNA-directed RNA polymerase, beta'' subunit
TIGR01529	NA	NA	0.149731	0.075627	0.0582461	0.151231	argR_whole: arginine repressor
TIGR04226	NA	NA	-1.03028	0.570015	0.0583452	0.151329	RrgB_K2N_iso_D2: fimbrial isopeptide formation D2 domain
TIGR00093	NA	NA	-0.10732	0.0545935	0.0584584	0.151463	TIGR00093: pseudouridine synthase
TIGR00741	NA	NA	0.253326	0.128112	0.058589	0.151483	yfiA: ribosomal subunit interface protein
TIGR01005	NA	NA	0.229279	0.11594	0.0585837	0.151483	eps_transp_fam: exopolysaccharide transport protein family
TIGR00177	NA	NA	-0.521336	0.273412	0.0593907	0.153264	molyb_syn: molybdenum cofactor synthesis domain
TIGR01912	NA	NA	0.294261	0.149366	0.0594023	0.153264	TatC-Arch: Sec-independent protein translocase TatC
TIGR00936	NA	NA	0.59876	0.306969	0.059696	0.153861	ahcY: adenosylhomocysteinase
TIGR00385	NA	NA	0.413677	0.211047	0.0601235	0.154801	dsbE: periplasmic protein thiol:disulfide oxidoreductases, DsbE subfamily
TIGR02711	NA	NA	-0.498412	0.261836	0.0602742	0.155027	symport_actP: cation/acetate symporter ActP
TIGR00040	NA	NA	-0.181139	0.093183	0.0603504	0.155061	yfcE: phosphodiesterase, MJ0936 family
TIGR00320	NA	NA	-0.53836	0.28421	0.060614	0.155414	dfx_rbo: desulfoferrodoxin
TIGR01139	NA	NA	-0.170605	0.0877991	0.0605697	0.155414	cysK: cysteine synthase A
TIGR00561	NA	NA	0.291118	0.148863	0.0611837	0.15642	pntA: NAD(P)(+) transhydrogenase (AB-specific), alpha subunit
TIGR01201	NA	NA	0.37535	0.192132	0.0611339	0.15642	HU_rel: putative DNA-binding protein
TIGR01217	NA	NA	0.286354	0.146429	0.0611969	0.15642	ac_ac_CoA_syn: acetoacetate-CoA ligase
TIGR00800	NA	NA	-0.762747	0.415233	0.062566	0.159754	ncs1: NCS1 nucleoside transporter family
TIGR00758	NA	NA	-0.499617	0.265201	0.0627753	0.159957	UDG_fam4: uracil-DNA glycosylase, family 4
TIGR01587	NA	NA	-0.403943	0.212747	0.0627335	0.159957	cas3_core: CRISPR-associated helicase Cas3
TIGR03377	NA	NA	0.427823	0.220977	0.0630524	0.160497	glycerol3P_GlpA: glycerol-3-phosphate dehydrogenase, anaerobic, A subunit
TIGR00206	NA	NA	-0.724366	0.394443	0.0636876	0.161457	fliF: flagellar M-ring protein FliF
TIGR00824	NA	NA	-1.02295	0.57806	0.0637243	0.161457	EIIA-man: PTS system, mannose/fructose/sorbose family, IIA component
TIGR01163	NA	NA	-0.128191	0.0667382	0.0638768	0.161457	rpe: ribulose-phosphate 3-epimerase
TIGR01359	NA	NA	0.165347	0.085459	0.063861	0.161457	UMP_CMP_kin_fam: UMP-CMP kinase family
TIGR02039	NA	NA	0.284018	0.146748	0.0637565	0.161457	CysD: sulfate adenylyltransferase, small subunit
TIGR02424	NA	NA	-0.325334	0.171197	0.0638882	0.161457	TF_pcaQ: pca operon transcription factor PcaQ
TIGR04015	NA	NA	0.704125	0.368859	0.0635767	0.161457	WcaC: colanic acid biosynthesis glycosyltransferase WcaC
TIGR01247	NA	NA	0.338045	0.175011	0.0640931	0.161764	drrB: daunorubicin resistance ABC transporter membrane protein
TIGR03306	NA	NA	-0.174663	0.0912196	0.0641411	0.161764	altF1_A: alternate F1F0 ATPase, F0 subunit A
TIGR02440	NA	NA	-0.191263	0.100022	0.06427	0.161924	FadJ: fatty oxidation complex, alpha subunit FadJ
TIGR02945	NA	NA	0.287287	0.148807	0.0643729	0.162017	SUF_assoc: FeS assembly SUF system protein
TIGR01225	NA	NA	0.41265	0.214562	0.0648096	0.16295	hutH: histidine ammonia-lyase
TIGR01430	NA	NA	-0.614058	0.332312	0.0649922	0.163243	aden_deam: adenosine deaminase
TIGR00848	NA	NA	-0.595423	0.32184	0.0651423	0.163453	fruA: PTS system, fructose subfamily, IIA component
TIGR01439	NA	NA	-0.605404	0.328311	0.0657318	0.164597	lp_hng_hel_AbrB: transcriptional regulator, AbrB family
TIGR03072	NA	NA	-0.158165	0.083055	0.0657115	0.164597	release_prfH: putative peptide chain release factor H
TIGR00184	NA	NA	-0.0988008	0.0518412	0.0661534	0.165484	purA: adenylosuccinate synthase
TIGR01272	NA	NA	0.327044	0.170757	0.0662786	0.165629	gluP: glucose/galactose transporter WARNING
TIGR01487	NA	NA	-0.275874	0.146191	0.0664427	0.165871	Pglycolate_arch: phosphoglycolate phosphatase, TA0175-type
TIGR00041	NA	NA	-0.701578	0.387139	0.0676825	0.168795	DTMP_kinase: thymidylate kinase
TIGR00651	NA	NA	0.177566	0.0933172	0.0681254	0.169728	pta: phosphate acetyltransferase
TIGR02435	NA	NA	-1.09991	0.639753	0.0683124	0.16985	CobG: precorrin-3B synthase
TIGR03924	NA	NA	-0.162667	0.0862997	0.0682956	0.16985	T7SS_EccC_a: type VII secretion protein EccCa
TIGR01123	NA	NA	-0.142485	0.0757433	0.0690543	0.171522	ilvE_II: branched-chain amino acid aminotransferase
TIGR01367	NA	NA	-0.167276	0.0892526	0.0697321	0.172888	pyrE_Therm: orotate phosphoribosyltransferase
TIGR03955	NA	NA	0.192458	0.101793	0.0698149	0.172888	rSAM_HydG: [FeFe] hydrogenase H-cluster radical SAM maturase HydG
TIGR04070	NA	NA	-0.734917	0.410291	0.0697831	0.172888	photo_TT_lyase: spore photoproduct lyase
TIGR04269	NA	NA	0.17423	0.0922591	0.0701013	0.173423	SAM_SPASM_FxsB: radical SAM/SPASM domain, FxsB family
TIGR00609	NA	NA	-0.141286	0.0755583	0.0706505	0.174607	recB: exodeoxyribonuclease V, beta subunit
TIGR00927	NA	NA	0.276398	0.146866	0.0709927	0.175277	2A1904: K+-dependent Na+/Ca+ exchanger
TIGR01042	NA	NA	-0.177838	0.0954402	0.071135	0.175452	V-ATPase_V1_A: V-type ATPase, A subunit
TIGR00468	NA	NA	0.120134	0.0640072	0.0716162	0.176462	pheS: phenylalanine--tRNA ligase, alpha subunit
TIGR00504	NA	NA	-1.10278	0.650358	0.0718576	0.176704	pyro_pdase: pyroglutamyl-peptidase I
TIGR03393	NA	NA	-0.150747	0.0810124	0.0718406	0.176704	indolpyr_decarb: indolepyruvate decarboxylase
TIGR01226	NA	NA	0.419329	0.224149	0.0719622	0.176785	phe_am_lyase: phenylalanine ammonia-lyase
TIGR00268	NA	NA	-0.786349	0.445393	0.0720856	0.176911	TIGR00268: TIGR00268 family protein
TIGR00828	NA	NA	-0.786927	0.446745	0.0726865	0.178209	EIID-AGA: PTS system, mannose/fructose/sorbose family, IID component
TIGR00054	NA	NA	0.211685	0.11334	0.0730916	0.179024	TIGR00054: RIP metalloprotease RseP
TIGR00979	NA	NA	0.332086	0.178058	0.0732581	0.179253	fumC_II: fumarate hydratase, class II
TIGR00813	NA	NA	0.194306	0.104169	0.0734348	0.179329	sss: transporter, solute:sodium symporter (SSS) family
TIGR02539	NA	NA	0.44751	0.240656	0.0733799	0.179329	SepCysS: O-phospho-L-seryl-tRNA:Cys-tRNA synthase
TIGR01646	NA	NA	0.515234	0.278226	0.0739002	0.180109	vgr_GE: Rhs element Vgr protein
TIGR04281	NA	NA	-0.641425	0.36005	0.0738798	0.180109	peripla_PGF_1: putative ABC transporter PGF-CTERM-modified substrate-binding protein
TIGR00263	NA	NA	0.159807	0.0858964	0.0740937	0.180402	trpB: tryptophan synthase, beta subunit
TIGR01782	NA	NA	0.311783	0.168119	0.0748687	0.182109	TonB-Xanth-Caul: TonB-dependent receptor
TIGR02696	NA	NA	0.163176	0.0880524	0.075177	0.182679	pppGpp_PNP: guanosine pentaphosphate synthetase I/polyribonucleotide nucleotidyltransferase
TIGR04008	NA	NA	0.330386	0.179073	0.0762336	0.184882	WcaF: colanic acid biosynthesis acetyltransferase WcaF
TIGR04311	NA	NA	-0.447261	0.248814	0.0762175	0.184882	rSAM_Geo_metal: putative metalloenzyme radical SAM/SPASM domain maturase
TIGR00039	NA	NA	0.341016	0.185201	0.0767374	0.18592	6PTHBS: 6-pyruvoyl tetrahydropterin synthase/QueD family protein
TIGR01641	NA	NA	-0.581573	0.32849	0.0772092	0.18688	phageSPP1_gp7: phage head morphogenesis protein, SPP1 gp7 family
TIGR00223	NA	NA	0.225538	0.122616	0.0773007	0.186918	panD: aspartate 1-decarboxylase
TIGR00183	NA	NA	0.138335	0.0752821	0.0774719	0.187148	prok_nadp_idh: isocitrate dehydrogenase, NADP-dependent
TIGR00247	NA	NA	0.130555	0.0711533	0.077864	0.187911	TIGR00247: conserved hypothetical protein, YceG family
TIGR02981	NA	NA	-0.626344	0.356604	0.0782298	0.188609	phageshock_pspE: phage shock operon rhodanese PspE
TIGR03832	NA	NA	0.404687	0.221334	0.0783654	0.188751	Tyr_2_3_mutase: tyrosine 2,3-aminomutase
TIGR01407	NA	NA	-0.182264	0.100555	0.0786641	0.189168	dinG_rel: putative DnaQ family exonuclease/DinG family helicase
TIGR02350	NA	NA	-0.183203	0.101088	0.0786919	0.189168	prok_dnaK: chaperone protein DnaK
TIGR01499	NA	NA	-0.139523	0.0769883	0.0792751	0.19034	folC: bifunctional protein FolC
TIGR03914	NA	NA	-0.525412	0.297491	0.0793339	0.19034	UDG_fam_dom: uracil-DNA glycosylase family domain
TIGR03418	NA	NA	-0.359677	0.201471	0.0799954	0.19174	chol_sulf_TF: putative choline sulfate-utilization transcription factor
TIGR03007	NA	NA	0.312732	0.171906	0.0802645	0.192198	pepcterm_ChnLen: polysaccharide chain length determinant protein, PEP-CTERM locus subfamily
TIGR02187	NA	NA	0.341085	0.18776	0.0805599	0.19249	GlrX_arch: glutaredoxin-like domain protein
TIGR03470	NA	NA	0.374812	0.206493	0.0806208	0.19249	HpnH: hopanoid biosynthesis associated radical SAM protein HpnH
TIGR04115	NA	NA	-0.337234	0.188966	0.0805344	0.19249	rSAM_Cxxx_rpt: radical SAM peptide maturase, CXXX-repeat target family
TIGR00571	NA	NA	0.361536	0.199386	0.0809919	0.193189	dam: DNA adenine methylase
TIGR00473	NA	NA	0.246649	0.135961	0.081214	0.193266	pssA: CDP-diacylglycerol-serine O-phosphatidyltransferase
TIGR01222	NA	NA	-0.580056	0.332296	0.0812594	0.193266	minC: septum site-determining protein MinC
TIGR03611	NA	NA	0.86084	0.48682	0.0812011	0.193266	RutD: pyrimidine utilization protein D
TIGR00052	NA	NA	-0.43868	0.248422	0.081447	0.193525	TIGR00052: nudix-type nucleoside diphosphatase, YffH/AdpP family
TIGR01880	NA	NA	0.383454	0.21212	0.0817491	0.194056	Ac-peptdase-euk: N-acyl-L-amino-acid amidohydrolase
TIGR02912	NA	NA	-0.447141	0.254575	0.0828085	0.196381	sulfite_red_C: sulfite reductase, subunit C
TIGR00165	NA	NA	-0.257653	0.145011	0.0832456	0.197038	S18: ribosomal protein S18
TIGR00857	NA	NA	-0.114682	0.0640803	0.0831932	0.197038	pyrC_multi: dihydroorotase, multifunctional complex type
TIGR03405	NA	NA	-0.171633	0.0962137	0.0834039	0.197224	Phn_Fe-ADH: phosphonate metabolism-associated iron-containing alcohol dehydrogenase
TIGR01772	NA	NA	0.152296	0.0847581	0.0839388	0.198108	MDH_euk_gproteo: malate dehydrogenase, NAD-dependent
TIGR03075	NA	NA	0.425026	0.237087	0.0838963	0.198108	PQQ_enz_alc_DH: PQQ-dependent dehydrogenase, methanol/ethanol family
TIGR03316	NA	NA	-0.0976998	0.0547126	0.0840412	0.19816	ygeW: putative carbamoyltransferase YgeW
TIGR00406	NA	NA	0.0718269	0.0400508	0.0841918	0.198326	prmA: ribosomal protein L11 methyltransferase
TIGR00023	NA	NA	-0.460024	0.263529	0.0843103	0.198415	TIGR00023: acyl-phosphate glycerol 3-phosphate acyltransferase
TIGR00823	NA	NA	-0.843534	0.502676	0.0844926	0.198654	EIIA-LAC: PTS system, lactose-specific IIa component
TIGR00187	NA	NA	0.151317	0.0844582	0.0847914	0.199167	ribE: riboflavin synthase, alpha subunit
TIGR00644	NA	NA	0.08776	0.0490501	0.0849637	0.199382	recJ: single-stranded-DNA-specific exonuclease RecJ
TIGR00016	NA	NA	0.144233	0.0806175	0.0851883	0.199718	ackA: acetate kinase
TIGR03202	NA	NA	-0.870785	0.522055	0.0852918	0.199771	pucB: xanthine dehydrogenase accessory protein pucB
TIGR01306	NA	NA	-0.13865	0.0781398	0.0854176	0.199801	GMP_reduct_2: guanosine monophosphate reductase
TIGR04076	NA	NA	0.382871	0.214501	0.085467	0.199801	TIGR04076: TIGR04076 family protein
TIGR03156	NA	NA	0.0854022	0.0478935	0.0859524	0.200746	GTP_HflX: GTP-binding protein HflX
TIGR01919	NA	NA	-0.194558	0.110274	0.0863265	0.201345	hisA-trpF: bifunctional HisA/TrpF protein
TIGR02434	NA	NA	-1.07809	0.666856	0.0863724	0.201345	CobF: precorrin-6A synthase (deacetylating)
TIGR02079	NA	NA	-0.174478	0.0989485	0.0867915	0.202131	THD1: threonine dehydratase
TIGR00180	NA	NA	-0.171559	0.0975354	0.0875793	0.202757	parB_part: ParB/RepB/Spo0J family partition protein
TIGR00517	NA	NA	-0.205759	0.117091	0.087357	0.202757	acyl_carrier: acyl carrier protein
TIGR00789	NA	NA	-0.660887	0.389837	0.0875447	0.202757	flhB_rel: FlhB domain protein
TIGR01824	NA	NA	0.169288	0.0952859	0.087329	0.202757	PabB-clade2: aminodeoxychorismate synthase, component I
TIGR02705	NA	NA	-0.61524	0.361383	0.0876364	0.202757	nudix_YtkD: nucleoside triphosphatase YtkD
TIGR04100	NA	NA	-0.447124	0.258532	0.0873822	0.202757	rSAM_pair_X: radical SAM enzyme, TIGR04100 family
TIGR04334	NA	NA	-0.393457	0.226596	0.0874229	0.202757	rSAM_Clo7bot: radical SAM/SPASM domain Clo7bot peptide maturase
TIGR02874	NA	NA	-0.525947	0.306867	0.0881125	0.203667	spore_ytfJ: sporulation protein YtfJ
TIGR00176	NA	NA	-0.576308	0.338093	0.088381	0.203905	mobB: molybdopterin-guanine dinucleotide biosynthesis protein B
TIGR02971	NA	NA	0.299365	0.169116	0.0883435	0.203905	heterocyst_DevB: ABC exporter membrane fusion protein, DevB family
TIGR03494	NA	NA	0.172355	0.0974925	0.0888238	0.204735	salicyl_syn: salicylate synthase
TIGR03303	NA	NA	0.263417	0.149124	0.0890722	0.205116	OM_YaeT: outer membrane protein assembly complex, YaeT protein
TIGR02469	NA	NA	-0.281555	0.16189	0.0891965	0.20521	CbiT: precorrin-6Y C5,15-methyltransferase (decarboxylating), CbiT subunit
TIGR00210	NA	NA	-0.480329	0.280457	0.0895178	0.205757	gltS: sodium/glutamate symporter
TIGR01748	NA	NA	0.281852	0.159889	0.0896556	0.205882	rhaA: L-rhamnose isomerase
TIGR00334	NA	NA	-0.504451	0.295673	0.0900656	0.206505	5S_RNA_mat_M5: ribonuclease M5
TIGR01135	NA	NA	-0.13993	0.0801008	0.0900947	0.206505	glmS: glutamine-fructose-6-phosphate transaminase (isomerizing)
TIGR01422	NA	NA	0.339679	0.193559	0.0908203	0.207782	phosphonatase: phosphonoacetaldehyde hydrolase
TIGR03133	NA	NA	-0.14986	0.0860076	0.0907525	0.207782	malonate_beta: malonate decarboxylase, beta subunit
TIGR02994	NA	NA	-0.633028	0.376652	0.0910187	0.208043	ectoine_eutE: ectoine utilization protein EutE
TIGR00221	NA	NA	0.20879	0.118985	0.0911343	0.208114	nagA: N-acetylglucosamine-6-phosphate deacetylase
TIGR00612	NA	NA	-0.193648	0.111572	0.0913082	0.208318	ispG_gcpE: 4-hydroxy-3-methylbut-2-en-1-yl diphosphate synthase
TIGR01745	NA	NA	0.218897	0.124927	0.0915837	0.208753	asd_gamma: aspartate-semialdehyde dehydrogenase
TIGR01006	NA	NA	-0.463174	0.27245	0.0922222	0.20982	polys_exp_MPA1: polysaccharide export protein, MPA1 family
TIGR01137	NA	NA	-0.13393	0.0771736	0.0922026	0.20982	cysta_beta: cystathionine beta-synthase
TIGR00905	NA	NA	0.310686	0.17794	0.0925074	0.210275	2A0302: transporter, basic amino acid/polyamine antiporter (APA) family
TIGR01105	NA	NA	-0.418889	0.246297	0.0931735	0.211594	galF: regulatory protein GalF
TIGR03991	NA	NA	-0.563693	0.335788	0.0934335	0.211989	alt_bact_glmU: UDP-N-acetylglucosamine diphosphorylase/glucosamine-1-phosphate N-acetyltransferase
TIGR00150	NA	NA	0.104862	0.0603165	0.0937714	0.21256	T6A_YjeE: tRNA threonylcarbamoyl adenosine modification protein YjeE
TIGR01982	NA	NA	-1.01921	0.640792	0.0938668	0.212581	UbiB: 2-polyprenylphenol 6-hydroxylase
TIGR03022	NA	NA	0.126708	0.0729101	0.0939771	0.212635	WbaP_sugtrans: undecaprenyl-phosphate galactose phosphotransferase WbaP
TIGR00544	NA	NA	0.14704	0.084737	0.0945109	0.213647	lgt: prolipoprotein diacylglyceryl transferase
TIGR02873	NA	NA	-0.138638	0.0805204	0.0946	0.213652	spore_ylxY: probable sporulation protein, polysaccharide deacetylase family
TIGR03787	NA	NA	0.0872049	0.0503468	0.0948511	0.214023	marine_sort_RR: proteobacterial dedicated sortase system response regulator
TIGR03585	NA	NA	0.550145	0.319618	0.0949737	0.214104	PseH: pseudaminic acid biosynthesis N-acetyl transferase
TIGR01440	NA	NA	-0.55342	0.331627	0.0955855	0.215286	TIGR01440: TIGR01440 family protein
TIGR02456	NA	NA	-0.256506	0.150543	0.0960116	0.216048	treS_nterm: trehalose synthase
TIGR00635	NA	NA	-0.1559	0.0910518	0.096113	0.216079	ruvB: Holliday junction DNA helicase RuvB
TIGR01811	NA	NA	0.193342	0.112057	0.0963915	0.216508	sdhA_Bsu: succinate dehydrogenase or fumarate reductase, flavoprotein subunit
TIGR00735	NA	NA	-0.177777	0.104166	0.096812	0.217254	hisF: imidazoleglycerol phosphate synthase, cyclase subunit
TIGR02488	NA	NA	-0.530308	0.31876	0.0972224	0.217976	flgG_G_neg: flagellar basal-body rod protein FlgG
TIGR00138	NA	NA	-0.14722	0.0862784	0.0973269	0.218012	gidB: 16S rRNA (guanine(527)-N(7))-methyltransferase GidB
TIGR04170	NA	NA	0.246541	0.143519	0.0977855	0.218841	RNR_1b_NrdE: ribonucleoside-diphosphate reductase, class 1b, alpha subunit
TIGR00073	NA	NA	-0.575192	0.34963	0.0994976	0.22247	hypB: hydrogenase accessory protein HypB
TIGR02470	NA	NA	0.731364	0.435491	0.0997924	0.222927	sucr_synth: sucrose synthase
TIGR00153	NA	NA	0.614369	0.364554	0.100802	0.224414	TIGR00153: TIGR00153 family protein
TIGR01044	NA	NA	-0.262205	0.156266	0.100822	0.224414	rplV_bact: ribosomal protein L22
TIGR02343	NA	NA	-0.153992	0.0911987	0.100601	0.224414	chap_CCT_epsi: T-complex protein 1, epsilon subunit
TIGR02401	NA	NA	-0.21531	0.127954	0.100744	0.224414	trehalose_TreY: malto-oligosyltrehalose synthase
TIGR00416	NA	NA	-0.0851763	0.0503906	0.101181	0.224954	sms: DNA repair protein RadA
TIGR02700	NA	NA	0.267509	0.157423	0.101247	0.224954	flavo_MJ0208: archaeoflavoprotein, MJ0208 family
TIGR01077	NA	NA	-0.394989	0.237938	0.101456	0.225195	L13_A_E: ribosomal protein L13
TIGR01625	NA	NA	0.302568	0.178268	0.101539	0.225195	YidE_YbjL_dupl: AspT/YidE/YbjL antiporter duplication domain
TIGR00967	NA	NA	0.104458	0.0616857	0.102175	0.225507	3a0501s007: preprotein translocase, SecY subunit
TIGR01083	NA	NA	-0.123125	0.0731555	0.102096	0.225507	nth: endonuclease III
TIGR01683	NA	NA	-0.302529	0.181433	0.10207	0.225507	thiS: thiamine biosynthesis protein ThiS
TIGR02064	NA	NA	-0.616736	0.379481	0.102166	0.225507	dsrA: sulfite reductase, dissimilatory-type alpha subunit
TIGR02909	NA	NA	-0.524711	0.319976	0.10203	0.225507	spore_YkwD: uncharacterized protein, YkwD family
TIGR04272	NA	NA	-0.787549	0.493586	0.102228	0.225507	cxxc_cxxc_Mbark: CxxC-x17-CxxC domain
TIGR02688	NA	NA	-0.546184	0.334299	0.102609	0.226143	TIGR02688: TIGR02688 family protein
TIGR03653	NA	NA	-0.152262	0.0907868	0.102834	0.226437	arch_L6P: archaeal ribosomal protein L6P
TIGR00448	NA	NA	-0.537291	0.329074	0.103089	0.226795	rpoE: DNA-directed RNA polymerase
TIGR00952	NA	NA	0.209847	0.124383	0.103654	0.227835	S15_bact: ribosomal protein S15
TIGR01311	NA	NA	-0.13928	0.0832508	0.103834	0.228027	glycerol_kin: glycerol kinase
TIGR00306	NA	NA	0.266287	0.158408	0.104802	0.229949	apgM: 2,3-bisphosphoglycerate-independent phosphoglycerate mutase, archaeal form
TIGR02543	NA	NA	-0.552649	0.340912	0.104996	0.23017	List_Bact_rpt: repeat, TIGR02543 family
TIGR02294	NA	NA	-0.591648	0.366732	0.105388	0.230823	nickel_nikA: nickel ABC transporter, nickel/metallophore periplasmic binding protein
TIGR02342	NA	NA	-0.161651	0.097213	0.105517	0.2309	chap_CCT_delta: T-complex protein 1, delta subunit
TIGR01549	NA	NA	-0.386049	0.235359	0.105619	0.23092	HAD-SF-IA-v1: HAD hydrolase, family IA, variant 1
TIGR03605	NA	NA	0.661337	0.399614	0.105956	0.231244	antibiot_sagB: SagB-type dehydrogenase domain
TIGR03626	NA	NA	-0.276286	0.167358	0.105898	0.231244	L3_arch: archaeal ribosomal protein L3
TIGR01482	NA	NA	-0.252616	0.153401	0.107187	0.233725	SPP-subfamily: sucrose-phosphate phosphatase subfamily
TIGR00516	NA	NA	-0.634155	0.397645	0.107863	0.234953	acpS: holo-[acyl-carrier-protein] synthase
TIGR02286	NA	NA	0.30523	0.183353	0.107941	0.234953	PaaD: phenylacetic acid degradation protein PaaD
TIGR00987	NA	NA	0.174626	0.105033	0.108499	0.235753	himA: integration host factor, alpha subunit
TIGR01203	NA	NA	0.10049	0.0605042	0.108596	0.235753	HGPRTase: hypoxanthine phosphoribosyltransferase
TIGR02723	NA	NA	-0.710274	0.449864	0.108587	0.235753	phenyl_P_alpha: phenylphosphate carboxylase, alpha subunit
TIGR03139	NA	NA	0.213855	0.128935	0.10934	0.237161	QueF-II: 7-cyano-7-deazaguanine reductase
TIGR02993	NA	NA	-0.519812	0.324015	0.109469	0.237232	ectoine_eutD: ectoine utilization protein EutD
TIGR01494	NA	NA	-0.0964899	0.0585856	0.109665	0.237448	ATPase_P-type: HAD ATPase, P-type, family IC
TIGR03447	NA	NA	-0.121952	0.0741533	0.109812	0.237557	mycothiol_MshC: cysteine--1-D-myo-inosityl 2-amino-2-deoxy-alpha-D-glucopyranoside ligase
TIGR01103	NA	NA	-0.658611	0.416876	0.110207	0.238201	fliP: flagellar biosynthetic protein FliP
TIGR01169	NA	NA	-0.224136	0.137338	0.110766	0.239201	rplA_bact: ribosomal protein L1
TIGR00398	NA	NA	-0.104763	0.0639185	0.111209	0.239738	metG: methionine--tRNA ligase
TIGR03596	NA	NA	-0.163932	0.10027	0.111194	0.239738	GTPase_YlqF: ribosome biogenesis GTP-binding protein YlqF
TIGR02530	NA	NA	-0.605585	0.382857	0.111604	0.239959	flg_new: flagellar operon protein
TIGR02638	NA	NA	-0.164708	0.100832	0.111477	0.239959	lactal_redase: lactaldehyde reductase
TIGR02749	NA	NA	0.151373	0.0918903	0.111576	0.239959	prenyl_cyano: solanesyl diphosphate synthase
TIGR00608	NA	NA	0.167445	0.101791	0.112102	0.240819	radc: DNA repair protein RadC
TIGR01308	NA	NA	0.233256	0.141905	0.112407	0.241263	rpmD_bact: ribosomal protein L30
TIGR00277	NA	NA	0.191289	0.116428	0.112561	0.241383	HDIG: uncharacterized domain HDIG
TIGR00099	NA	NA	-0.197589	0.121605	0.112747	0.241522	Cof-subfamily: Cof-like hydrolase
TIGR00202	NA	NA	-0.537635	0.338966	0.112821	0.241522	csrA: carbon storage regulator
TIGR00074	NA	NA	-0.83831	0.545999	0.113136	0.241985	hypC_hupF: hydrogenase assembly chaperone HypC/HupF
TIGR00348	NA	NA	0.228556	0.139709	0.114051	0.243732	hsdR: type I site-specific deoxyribonuclease, HsdR family
TIGR01577	NA	NA	0.416805	0.255605	0.114309	0.243997	oligosac_amyl: oligosaccharide amylase
TIGR02840	NA	NA	-0.676228	0.43403	0.114374	0.243997	spore_YtaF: putative sporulation protein YtaF
TIGR00773	NA	NA	0.315164	0.19311	0.114671	0.244419	NhaA: Na+/H+ antiporter NhaA
TIGR00732	NA	NA	-0.149256	0.0922746	0.115107	0.245138	dprA: DNA protecting protein DprA
TIGR03297	NA	NA	0.522796	0.32273	0.115443	0.24564	Ppyr-DeCO2ase: phosphonopyruvate decarboxylase
TIGR00376	NA	NA	0.278474	0.171239	0.11604	0.246061	TIGR00376: putative DNA helicase
TIGR00904	NA	NA	-0.122499	0.0758252	0.115936	0.246061	mreB: cell shape determining protein, MreB/Mrl family
TIGR01122	NA	NA	-0.138462	0.085767	0.115947	0.246061	ilvE_I: branched-chain amino acid aminotransferase
TIGR02707	NA	NA	0.152721	0.0938924	0.115962	0.246061	butyr_kinase: butyrate kinase
TIGR03361	NA	NA	0.470769	0.290736	0.116224	0.24624	VI_Rhs_Vgr: type VI secretion system Vgr family protein
TIGR00700	NA	NA	-0.130725	0.081128	0.116724	0.247086	GABAtrnsam: 4-aminobutyrate transaminase
TIGR00101	NA	NA	-0.97129	0.651717	0.117622	0.248773	ureG: urease accessory protein UreG
TIGR03224	NA	NA	0.448086	0.277886	0.117929	0.249208	benzo_boxA: benzoyl-CoA oxygenase/reductase, BoxA protein
TIGR03127	NA	NA	-0.532752	0.340979	0.11821	0.249587	RuMP_HxlB: 6-phospho 3-hexuloisomerase
TIGR02321	NA	NA	0.53049	0.330394	0.118442	0.249864	Pphn_pyruv_hyd: phosphonopyruvate hydrolase
TIGR00708	NA	NA	-0.642549	0.415949	0.118546	0.24987	cobA: cob(I)yrinic acid a,c-diamide adenosyltransferase
TIGR00060	NA	NA	-0.122153	0.0764783	0.119952	0.250707	L18_bact: ribosomal protein L18
TIGR00129	NA	NA	-0.658015	0.427643	0.119397	0.250707	fdhD_narQ: formate dehydrogenase family accessory protein FdhD
TIGR00168	NA	NA	0.117654	0.073054	0.11932	0.250707	infC: translation initiation factor IF-3
TIGR01176	NA	NA	0.173932	0.108059	0.119696	0.250707	fum_red_Fp: fumarate reductase, flavoprotein subunit
TIGR01315	NA	NA	-0.396232	0.251872	0.119713	0.250707	5C_CHO_kinase: FGGY-family pentulose kinase
TIGR02212	NA	NA	0.221871	0.137929	0.119961	0.250707	lolCE: lipoprotein releasing system, transmembrane protein, LolC/E family
TIGR02720	NA	NA	-0.171408	0.107532	0.119887	0.250707	pyruv_oxi_spxB: pyruvate oxidase
TIGR02748	NA	NA	0.143591	0.0891522	0.119393	0.250707	GerC3_HepT: heptaprenyl diphosphate synthase component II
TIGR03780	NA	NA	0.344938	0.214591	0.119855	0.250707	Bac_Flav_CT_N: Bacteroides conjugative transposon TraN protein
TIGR04107	NA	NA	-0.129973	0.0812346	0.119225	0.250707	rSAM_HutW: putative heme utilization radical SAM enzyme HutW
TIGR00362	NA	NA	-0.105317	0.0659259	0.120132	0.250851	DnaA: chromosomal replication initiator protein DnaA
TIGR01120	NA	NA	-0.10698	0.0670372	0.120482	0.251157	rpiB: ribose 5-phosphate isomerase B
TIGR01763	NA	NA	0.135453	0.0843623	0.120471	0.251157	MalateDH_bact: malate dehydrogenase, NAD-dependent
TIGR01394	NA	NA	-0.11432	0.0717267	0.120823	0.251479	TypA_BipA: GTP-binding protein TypA/BipA
TIGR01464	NA	NA	0.422377	0.263963	0.120895	0.251479	hemE: uroporphyrinogen decarboxylase
TIGR02721	NA	NA	-0.654012	0.426736	0.120943	0.251479	ycfN_thiK: thiamine kinase
TIGR02159	NA	NA	0.408254	0.255956	0.122164	0.253804	PA_CoA_Oxy4: phenylacetate-CoA oxygenase, PaaJ subunit
TIGR00491	NA	NA	-0.153864	0.0971302	0.122398	0.253863	aIF-2: translation initiation factor aIF-2
TIGR02724	NA	NA	-0.691353	0.454661	0.122369	0.253863	phenyl_P_beta: phenylphosphate carboxylase, beta subunit
TIGR00776	NA	NA	0.328809	0.206322	0.123006	0.254908	RhaT: RhaT L-rhamnose-proton symporter family protein
TIGR02135	NA	NA	-0.180331	0.114255	0.123263	0.255227	phoU_full: phosphate transport system regulatory protein PhoU
TIGR01075	NA	NA	-0.114581	0.0726026	0.124352	0.257265	uvrD: DNA helicase II
TIGR00079	NA	NA	-0.131055	0.0831319	0.124497	0.25735	pept_deformyl: peptide deformylase
TIGR01968	NA	NA	-0.143281	0.0909827	0.124684	0.257521	minD_bact: septum site-determining protein MinD
TIGR01334	NA	NA	0.120864	0.0762106	0.124835	0.257616	modD: modD protein
TIGR00332	NA	NA	-0.483454	0.314241	0.125239	0.257804	neela_ferrous: desulfoferrodoxin ferrous iron-binding domain
TIGR00945	NA	NA	0.250715	0.158211	0.1253	0.257804	tatC: twin arginine-targeting protein translocase TatC
TIGR02784	NA	NA	0.0970872	0.0613283	0.12537	0.257804	addA_alphas: double-strand break repair helicase AddA
TIGR02813	NA	NA	0.140052	0.088402	0.125288	0.257804	omega_3_PfaA: polyketide-type polyunsaturated fatty acid synthase PfaA
TIGR02977	NA	NA	-0.66982	0.443285	0.125449	0.257804	phageshock_pspA: phage shock protein A
TIGR00061	NA	NA	0.167168	0.105635	0.125768	0.257961	L21: ribosomal protein L21
TIGR02541	NA	NA	0.315089	0.199146	0.125675	0.257961	flagell_FlgJ: flagellar rod assembly protein/muramidase FlgJ
TIGR03723	NA	NA	-0.0834582	0.0530359	0.12584	0.257961	T6A_YgjD: tRNA threonylcarbamoyl adenosine modification protein YgjD
TIGR02943	NA	NA	0.384407	0.243475	0.126031	0.258138	Sig70_famx1: RNA polymerase sigma-70 factor, TIGR02943 family
TIGR04148	NA	NA	0.290853	0.184308	0.126723	0.25934	GG_samocin_CFB: radical SAM peptide maturase, GG-Bacteroidales family
TIGR00022	NA	NA	0.16559	0.104949	0.126844	0.259373	TIGR00022: uncharacterized protein, YhcH/YjgK/YiaL family
TIGR01656	NA	NA	0.278688	0.176705	0.126978	0.25943	Histidinol-ppas: histidinol-phosphate phosphatase domain
TIGR00853	NA	NA	-0.606942	0.401372	0.127463	0.260081	pts-lac: PTS system, lactose/cellobiose family IIB component
TIGR01441	NA	NA	-0.529907	0.347972	0.127507	0.260081	GPR: GPR endopeptidase
TIGR00078	NA	NA	0.117172	0.074696	0.128806	0.260801	nadC: nicotinate-nucleotide diphosphorylase (carboxylating)
TIGR00116	NA	NA	0.158355	0.10081	0.128449	0.260801	tsf: translation elongation factor Ts
TIGR00329	NA	NA	-0.0866409	0.0555112	0.128785	0.260801	gcp_kae1: metallohydrolase, glycoprotease/Kae1 family
TIGR00619	NA	NA	-0.208467	0.134178	0.128464	0.260801	sbcd: exonuclease SbcCD, D subunit
TIGR00628	NA	NA	0.145366	0.0925065	0.12827	0.260801	ung: uracil-DNA glycosylase
TIGR01466	NA	NA	-0.341985	0.221979	0.128628	0.260801	cobJ_cbiH: precorrin-3B C17-methyltransferase
TIGR02395	NA	NA	0.216849	0.138117	0.128708	0.260801	rpoN_sigma: RNA polymerase sigma-54 factor
TIGR03071	NA	NA	0.311234	0.198399	0.128813	0.260801	couple_hipA: HipA N-terminal domain
TIGR03855	NA	NA	0.373908	0.23853	0.128727	0.260801	NAD_NadX: aspartate dehydrogenase
TIGR03319	NA	NA	0.106156	0.0677309	0.129065	0.261097	RNase_Y: ribonuclease Y
TIGR00312	NA	NA	-0.241028	0.155806	0.129403	0.261565	cbiD: cobalamin biosynthesis protein CbiD
TIGR00401	NA	NA	0.234114	0.149534	0.129738	0.262029	msrA: peptide-methionine (S)-S-oxide reductase
TIGR01728	NA	NA	-0.344381	0.224586	0.130293	0.262934	SsuA_fam: ABC transporter, substrate-binding protein, aliphatic sulfonates family
TIGR03909	NA	NA	0.693148	0.450055	0.130588	0.263314	pyrrolys_PylC: pyrrolysine biosynthesis protein PylC
TIGR01820	NA	NA	0.140978	0.0903241	0.130748	0.263354	TrpE-arch: anthranilate synthase component I
TIGR02037	NA	NA	-0.090511	0.0583211	0.130822	0.263354	degP_htrA_DO: peptidase Do
TIGR01630	NA	NA	-0.999357	0.699602	0.131572	0.264648	psiM2_ORF9: phage uncharacterized protein, C-terminal domain
TIGR00682	NA	NA	0.202085	0.129778	0.13174	0.264769	lpxK: tetraacyldisaccharide 4'-kinase
TIGR00043	NA	NA	-0.0774786	0.0500405	0.131867	0.264808	TIGR00043: probable rRNA maturation factor YbeY
TIGR00010	NA	NA	0.069083	0.0444926	0.132309	0.265442	TIGR00010: hydrolase, TatD family
TIGR01081	NA	NA	-0.0768441	0.0497006	0.132398	0.265442	mpl: UDP-N-acetylmuramate:L-alanyl-gamma-D-glutamyl-meso-diaminopimelate ligase
TIGR00391	NA	NA	-1.08166	0.768525	0.132821	0.266075	hydA: hydrogenase (NiFe) small subunit (hydA)
TIGR00685	NA	NA	0.447244	0.289156	0.133016	0.266248	T6PP: trehalose-phosphatase
TIGR03789	NA	NA	0.312678	0.202038	0.133819	0.267422	pdsO: proteobacterial sortase system OmpA family protein
TIGR03846	NA	NA	0.536285	0.348483	0.133765	0.267422	sulfopy_beta: sulfopyruvate decarboxylase, beta subunit
TIGR02179	NA	NA	0.250563	0.162425	0.135217	0.269777	PorD_KorD: 2-oxoacid:acceptor oxidoreductase, delta subunit, pyruvate/2-ketoisovalerate family
TIGR02490	NA	NA	-0.544144	0.365211	0.135115	0.269777	flgF: flagellar basal-body rod protein FlgF
TIGR00515	NA	NA	0.103717	0.0673077	0.135356	0.269837	accD: acetyl-CoA carboxylase, carboxyl transferase, beta subunit
TIGR03138	NA	NA	0.198501	0.128989	0.136144	0.271188	QueF: queuine synthase
TIGR01856	NA	NA	0.190916	0.124133	0.136359	0.271396	hisJ_fam: histidinol phosphate phosphatase, HisJ family
TIGR02534	NA	NA	0.203092	0.132121	0.136571	0.271599	mucon_cyclo: muconate and chloromuconate cycloisomerases
TIGR03953	NA	NA	-0.156497	0.102736	0.136748	0.271731	rplD_bact: 50S ribosomal protein L4
TIGR02351	NA	NA	0.148969	0.0970496	0.137005	0.272022	thiH: thiazole biosynthesis protein ThiH
TIGR00087	NA	NA	0.225582	0.14718	0.137675	0.272989	surE: 5'/3'-nucleotidase SurE
TIGR01033	NA	NA	0.108918	0.0711404	0.137813	0.272989	TIGR01033: DNA-binding regulatory protein, YebC/PmpR family
TIGR04365	NA	NA	-0.186962	0.123265	0.137824	0.272989	spare_glycyl: autonomous glycyl radical cofactor GrcA
TIGR01145	NA	NA	-0.132094	0.0869209	0.138049	0.273215	ATP_synt_delta: ATP synthase F1, delta subunit
TIGR00697	NA	NA	0.274744	0.180229	0.139653	0.276167	TIGR00697: conserved hypothetical integral membrane protein
TIGR00252	NA	NA	-0.173712	0.115309	0.140649	0.277248	TIGR00252: TIGR00252 family protein
TIGR01404	NA	NA	-0.580012	0.396154	0.140497	0.277248	FlhB_rel_III: type III secretion protein, YscU/HrpY family
TIGR02414	NA	NA	0.361427	0.237804	0.140378	0.277248	pepN_proteo: aminopeptidase N
TIGR04048	NA	NA	0.295432	0.194293	0.140553	0.277248	nitrile_sll0784: putative nitrilase, sll0784 family
TIGR00618	NA	NA	-0.226934	0.151103	0.140792	0.277307	sbcc: exonuclease SbcC
TIGR00499	NA	NA	0.0804138	0.0530104	0.141164	0.277819	lysS_bact: lysine--tRNA ligase
TIGR03201	NA	NA	-0.242488	0.161867	0.141428	0.278116	dearomat_had: 6-hydroxycyclohex-1-ene-1-carbonyl-CoA dehydrogenase
TIGR02175	NA	NA	0.18889	0.124597	0.141827	0.278678	PorC_KorC: 2-oxoacid:acceptor oxidoreductase, gamma subunit, pyruvate/2-ketoisovalerate family
TIGR03734	NA	NA	-0.153455	0.102111	0.141946	0.278688	PRTRC_parB: PRTRC system ParB family protein
TIGR00978	NA	NA	-0.128716	0.0857171	0.142665	0.279877	asd_EA: aspartate-semialdehyde dehydrogenase
TIGR00274	NA	NA	0.194188	0.128881	0.144197	0.282336	TIGR00274: N-acetylmuramic acid 6-phosphate etherase
TIGR00580	NA	NA	-0.0819084	0.054659	0.144176	0.282336	mfd: transcription-repair coupling factor
TIGR00893	NA	NA	0.21493	0.142667	0.144262	0.282336	2A0114: D-galactonate transporter
TIGR02207	NA	NA	0.266584	0.177251	0.144849	0.283036	lipid_A_htrB: lipid A biosynthesis lauroyl (or palmitoleoyl) acyltransferase
TIGR04018	NA	NA	-0.257256	0.173385	0.144809	0.283036	Bthiol_YpdA: putative bacillithiol system oxidoreductase, YpdA family
TIGR00851	NA	NA	-0.887938	0.635086	0.145208	0.283513	mtlA: PTS system, mannitol-specific IIC component
TIGR00225	NA	NA	0.188072	0.125237	0.145473	0.283796	prc: C-terminal processing peptidase
TIGR01621	NA	NA	0.108801	0.0725206	0.145584	0.283796	RluA-like: pseudouridine synthase Rlu family protein, TIGR01621
TIGR03915	NA	NA	0.17737	0.118369	0.146305	0.284977	SAM_7_link_chp: probable DNA metabolism protein
TIGR00368	NA	NA	-0.128122	0.0861676	0.146489	0.28511	TIGR00368: Mg chelatase-like protein
TIGR00412	NA	NA	0.437861	0.29362	0.14703	0.285936	redox_disulf_2: redox-active disulfide protein 2
TIGR01403	NA	NA	-0.541687	0.375329	0.147383	0.286397	fliQ_rel_III: type III secretion protein, HrpO family
TIGR01953	NA	NA	0.0971158	0.065093	0.147684	0.286756	NusA: transcription termination factor NusA
TIGR00437	NA	NA	-0.0962636	0.0649225	0.148079	0.287296	feoB: ferrous iron transport protein B
TIGR03226	NA	NA	-0.0942561	0.0635939	0.148264	0.287429	PhnU: 2-aminoethylphosphonate ABC transporter, permease protein
TIGR02487	NA	NA	-0.184214	0.125097	0.149262	0.289136	NrdD: anaerobic ribonucleoside-triphosphate reductase
TIGR00717	NA	NA	0.124234	0.0837163	0.149919	0.290181	rpsA: ribosomal protein S1
TIGR02464	NA	NA	-0.501904	0.349084	0.150231	0.290329	ribofla_fusion: conserved hypothetical protein
TIGR02691	NA	NA	-0.438948	0.303639	0.150116	0.290329	arsC_pI258_fam: arsenate reductase (thioredoxin)
TIGR01395	NA	NA	-0.501395	0.34903	0.150583	0.290554	FlgC: flagellar basal-body rod protein FlgC
TIGR03952	NA	NA	0.595722	0.405476	0.150551	0.290554	metzin_BF0631: zinc-dependent metalloproteinase lipoprotein, BF0631 family
TIGR01816	NA	NA	0.146561	0.0990594	0.151191	0.291499	sdhA_forward: succinate dehydrogenase, flavoprotein subunit
TIGR02437	NA	NA	-0.148962	0.101618	0.151699	0.29225	FadB: fatty oxidation complex, alpha subunit FadB
TIGR01227	NA	NA	-0.428311	0.298076	0.152825	0.294188	hutG: formimidoylglutamase
TIGR01059	NA	NA	-0.0862055	0.058887	0.153257	0.294789	gyrB: DNA gyrase, B subunit
TIGR02170	NA	NA	-0.506412	0.355201	0.153402	0.294838	thyX: thymidylate synthase, flavin-dependent
TIGR02920	NA	NA	0.118713	0.0807505	0.153598	0.294985	acc_sec_Y2: accessory Sec system translocase SecY2
TIGR01692	NA	NA	-0.760791	0.547806	0.153766	0.295078	HIBADH: 3-hydroxyisobutyrate dehydrogenase
TIGR00577	NA	NA	0.364731	0.248776	0.154381	0.296027	fpg: formamidopyrimidine-DNA glycosylase
TIGR01448	NA	NA	-0.1778	0.122408	0.1548	0.2966	recD_rel: helicase, RecD/TraA family
TIGR00677	NA	NA	0.114599	0.078228	0.154981	0.296716	fadh2_euk: methylenetetrahydrofolate reductase
TIGR02319	NA	NA	0.477232	0.327859	0.156104	0.298402	CPEP_Pphonmut: carboxyvinyl-carboxyphosphonate phosphorylmutase
TIGR02412	NA	NA	0.369749	0.253282	0.156051	0.298402	pepN_strep_liv: aminopeptidase N
TIGR01138	NA	NA	-0.112919	0.0778101	0.156307	0.298482	cysM: cysteine synthase B
TIGR01368	NA	NA	-0.113487	0.0782191	0.156388	0.298482	CPSaseIIsmall: carbamoyl-phosphate synthase, small subunit
TIGR00396	NA	NA	-0.0807741	0.055668	0.156864	0.299159	leuS_bact: leucine--tRNA ligase
TIGR04085	NA	NA	-0.140449	0.0974746	0.158705	0.302436	rSAM_more_4Fe4S: radical SAM additional 4Fe4S-binding SPASM domain
TIGR02489	NA	NA	-0.496552	0.353459	0.159632	0.303732	flgE_epsilon: flagellar hook protein FlgE
TIGR02960	NA	NA	0.294794	0.203487	0.159547	0.303732	SigX5: RNA polymerase sigma-70 factor, TIGR02960 family
TIGR01463	NA	NA	0.388935	0.269067	0.159854	0.303919	mtaA_cmuA: methyltransferase, MtaA/CmuA family
TIGR00407	NA	NA	-0.0997835	0.0693917	0.160197	0.304175	proA: glutamate-5-semialdehyde dehydrogenase
TIGR00430	NA	NA	-0.082902	0.0576205	0.160235	0.304175	Q_tRNA_tgt: queuine tRNA-ribosyltransferase
TIGR01383	NA	NA	0.136776	0.0946121	0.160393	0.304241	not_thiJ: DJ-1 family protein
TIGR00418	NA	NA	0.0959893	0.0665163	0.160901	0.304283	thrS: threonine--tRNA ligase
TIGR00464	NA	NA	-0.104379	0.0727149	0.160832	0.304283	gltX_bact: glutamate--tRNA ligase
TIGR01771	NA	NA	0.127578	0.0883496	0.16081	0.304283	L-LDH-NAD: L-lactate dehydrogenase
TIGR02325	NA	NA	-0.407787	0.289135	0.160909	0.304283	C_P_lyase_phnF: phosphonate metabolism transcriptional regulator PhnF
TIGR01693	NA	NA	-0.840929	0.62287	0.161344	0.304871	UTase_glnD: protein-P-II uridylyltransferase
TIGR02689	NA	NA	-0.451441	0.321642	0.1615	0.304931	ars_reduc_gluta: arsenate reductase, glutathione/glutaredoxin type
TIGR03702	NA	NA	0.148092	0.102808	0.161885	0.305424	lip_kinase_YegS: lipid kinase YegS
TIGR01402	NA	NA	-0.523394	0.375648	0.162026	0.305457	fliQ: flagellar biosynthetic protein FliQ
TIGR02899	NA	NA	0.34383	0.239046	0.162198	0.305548	spore_safA: spore coat assembly protein SafA
TIGR00121	NA	NA	-0.0962376	0.0674103	0.163173	0.306969	birA_ligase: biotin--[acetyl-CoA-carboxylase] ligase
TIGR01382	NA	NA	0.149248	0.103946	0.163202	0.306969	PfpI: intracellular protease, PfpI family
TIGR00063	NA	NA	0.695631	0.492512	0.164205	0.308115	folE: GTP cyclohydrolase I
TIGR00878	NA	NA	-0.100601	0.0706315	0.164055	0.308115	purM: phosphoribosylformylglycinamidine cyclo-ligase
TIGR01573	NA	NA	0.233673	0.163145	0.164311	0.308115	cas2: CRISPR-associated endoribonuclease Cas2
TIGR01890	NA	NA	-0.150132	0.105634	0.164082	0.308115	N-Ac-Glu-synth: amino-acid N-acetyltransferase
TIGR00163	NA	NA	-0.557065	0.403694	0.164727	0.308608	PS_decarb: phosphatidylserine decarboxylase
TIGR00764	NA	NA	-0.148635	0.104773	0.164857	0.308608	lon_rel: putative ATP-dependent protease
TIGR04259	NA	NA	-0.844215	0.631128	0.16495	0.308608	oxa_formateAnti: oxalate/formate antiporter
TIGR02090	NA	NA	-0.132627	0.093539	0.165362	0.309144	LEU1_arch: isopropylmalate/citramalate/homocitrate synthases
TIGR03371	NA	NA	-0.16809	0.118977	0.16618	0.310438	cellulose_yhjQ: cellulose synthase operon protein YhjQ
TIGR00075	NA	NA	-0.804618	0.601103	0.166589	0.310546	hypD: hydrogenase expression/formation protein HypD
TIGR00725	NA	NA	0.308147	0.216621	0.166906	0.310546	TIGR00725: TIGR00725 family protein
TIGR02030	NA	NA	-0.773741	0.576293	0.166812	0.310546	BchI-ChlI: magnesium chelatase ATPase subunit I
TIGR02228	NA	NA	-0.581161	0.424101	0.166659	0.310546	sigpep_I_arch: signal peptidase I
TIGR03391	NA	NA	0.298445	0.209506	0.166372	0.310546	FeS_syn_CsdE: cysteine desulfurase, sulfur acceptor subunit CsdE
TIGR03962	NA	NA	-0.150494	0.106648	0.166994	0.310546	mycofact_rSAM: mycofactocin radical SAM maturase
TIGR00663	NA	NA	0.0850966	0.0601608	0.169001	0.313332	dnan: DNA polymerase III, beta subunit
TIGR00681	NA	NA	0.275126	0.194309	0.168943	0.313332	kdpC: K+-transporting ATPase, C subunit
TIGR01967	NA	NA	-0.71922	0.535164	0.168904	0.313332	DEAH_box_HrpA: ATP-dependent helicase HrpA
TIGR02100	NA	NA	-0.227959	0.162918	0.168895	0.313332	glgX_debranch: glycogen debranching enzyme GlgX
TIGR02428	NA	NA	0.55095	0.392405	0.169638	0.31404	pcaJ_scoB_fam: 3-oxoacid CoA-transferase, B subunit
TIGR03609	NA	NA	-0.583212	0.428723	0.169585	0.31404	S_layer_CsaB: polysaccharide pyruvyl transferase CsaB
TIGR00119	NA	NA	-0.0914973	0.065143	0.169922	0.314094	acolac_sm: acetolactate synthase, small subunit
TIGR00148	NA	NA	-0.565556	0.415317	0.169841	0.314094	TIGR00148: UbiD family decarboxylase
TIGR00363	NA	NA	-0.547306	0.401613	0.170219	0.314104	TIGR00363: lipoprotein, YaeC family
TIGR00689	NA	NA	-0.0891437	0.0635212	0.170309	0.314104	rpiB_lacA_lacB: sugar-phosphate isomerase, RpiB/LacA/LacB family
TIGR03254	NA	NA	-0.152823	0.109118	0.170055	0.314104	oxalate_oxc: oxalyl-CoA decarboxylase
TIGR03511	NA	NA	0.287659	0.204212	0.171032	0.315074	GldH_lipo: gliding motility-associated lipoprotein GldH
TIGR03728	NA	NA	0.547999	0.391623	0.171091	0.315074	glyco_access_1: glycosyltransferase, SP_1767 family
TIGR03441	NA	NA	0.414231	0.294923	0.171359	0.315331	urea_trans_yut: urea transporter
TIGR03298	NA	NA	-0.411322	0.299598	0.171817	0.315938	argP: transcriptional regulator, ArgP family
TIGR02163	NA	NA	-0.219688	0.158143	0.172058	0.316145	napH_: ferredoxin-type protein, NapH/MauN family
TIGR00884	NA	NA	-0.0901701	0.0646093	0.172586	0.316338	guaA_Cterm: GMP synthase (glutamine-hydrolyzing), C-terminal domain
TIGR00916	NA	NA	0.154436	0.110093	0.172785	0.316338	2A0604s01: protein-export membrane protein, SecD/SecF family
TIGR01055	NA	NA	-0.0866725	0.0620658	0.172391	0.316338	parE_Gneg: DNA topoisomerase IV, B subunit
TIGR01399	NA	NA	-0.503165	0.370094	0.172805	0.316338	hrcV: type III secretion protein, HrcV family
TIGR01512	NA	NA	-0.0842803	0.0603844	0.172645	0.316338	ATPase-IB2_Cd: cadmium-translocating P-type ATPase
TIGR02009	NA	NA	-0.157446	0.113566	0.174175	0.31861	PGMB-YQAB-SF: beta-phosphoglucomutase family hydrolase
TIGR03722	NA	NA	-0.0775814	0.0558268	0.174555	0.319068	arch_KAE1: universal archaeal protein Kae1
TIGR01812	NA	NA	0.13061	0.0936008	0.17489	0.319444	sdhA_frdA_Gneg: succinate dehydrogenase or fumarate reductase, flavoprotein subunit
TIGR01857	NA	NA	-0.118151	0.0852614	0.175081	0.319555	FGAM-synthase: phosphoribosylformylglycinamidine synthase
TIGR02109	NA	NA	-0.19859	0.14402	0.175602	0.320269	PQQ_syn_pqqE: coenzyme PQQ biosynthesis enzyme PqqE
TIGR00921	NA	NA	0.194588	0.139751	0.175972	0.32047	2A067: efflux transporter, putative, hydrophobe/amphiphile efflux-3 (HAE3) family
TIGR01528	NA	NA	0.406067	0.29226	0.175948	0.32047	NMN_trans_PnuC: nicotinamide mononucleotide transporter PnuC
TIGR00981	NA	NA	-0.152397	0.110599	0.176831	0.321795	rpsL_bact: ribosomal protein S12
TIGR02208	NA	NA	0.26608	0.191586	0.176995	0.321857	lipid_A_msbB: lipid A biosynthesis (KDO)2-(lauroyl)-lipid IVA acyltransferase
TIGR01214	NA	NA	0.187785	0.135313	0.177352	0.322268	rmlD: dTDP-4-dehydrorhamnose reductase
TIGR04340	NA	NA	0.178277	0.128534	0.17757	0.322426	rSAM_ACGX: radical SAM/SPASM domain protein, ACGX system
TIGR02418	NA	NA	-0.145763	0.10602	0.177887	0.322764	acolac_catab: acetolactate synthase, catabolic
TIGR00112	NA	NA	0.115824	0.0837135	0.17838	0.322945	proC: pyrroline-5-carboxylate reductase
TIGR01307	NA	NA	0.121841	0.0880547	0.178375	0.322945	pgm_bpd_ind: 2,3-bisphosphoglycerate-independent phosphoglycerate mutase
TIGR01371	NA	NA	-0.523104	0.390381	0.17814	0.322945	met_syn_B12ind: 5-methyltetrahydropteroyltriglutamate--homocysteine S-methyltransferase
TIGR00906	NA	NA	-0.48054	0.358521	0.179558	0.324459	2A0303: cationic amino acid transport permease
TIGR01504	NA	NA	-0.144566	0.105514	0.179365	0.324459	glyox_carbo_lig: glyoxylate carboligase
TIGR03794	NA	NA	0.365158	0.264891	0.179611	0.324459	NHLM_micro_HlyD: NHLM bacteriocin system secretion protein
TIGR00964	NA	NA	-0.328385	0.242425	0.179888	0.324721	secE_bact: preprotein translocase, SecE subunit
TIGR00794	NA	NA	-0.892381	0.695931	0.180021	0.324723	kup: potassium uptake protein
TIGR00706	NA	NA	0.271018	0.196678	0.180279	0.324951	SppA_dom: signal peptide peptidase SppA, 36K type
TIGR00359	NA	NA	-0.561685	0.423145	0.180651	0.325145	cello_pts_IIC: PTS system, cellobiose-specific IIC component
TIGR00410	NA	NA	-0.561685	0.423145	0.180651	0.325145	lacE: PTS system, lactose/cellobiose family IIC component
TIGR01467	NA	NA	-0.353251	0.26182	0.180856	0.325277	cobI_cbiL: precorrin-2 C20-methyltransferase
TIGR03900	NA	NA	0.180548	0.131268	0.181106	0.32549	prc_long_Delta: putative carboxyl-terminal-processing protease, deltaproteobacterial
TIGR03337	NA	NA	-0.414576	0.309291	0.181749	0.326406	phnR: transcriptional regulator protein
TIGR01312	NA	NA	-0.112509	0.0826771	0.182812	0.327639	XylB: xylulokinase
TIGR01431	NA	NA	-0.464507	0.348624	0.182624	0.327639	adm_rel: adenosine deaminase-related growth factor
TIGR02151	NA	NA	-0.481834	0.362324	0.182834	0.327639	IPP_isom_2: isopentenyl-diphosphate delta-isomerase, type 2
TIGR03701	NA	NA	-0.573658	0.43531	0.183252	0.328148	mena_SCO4490: menaquinone biosynthesis decarboxylase, SCO4490 family
TIGR00158	NA	NA	0.111201	0.0814028	0.183738	0.32878	L9: ribosomal protein L9
TIGR00325	NA	NA	0.226942	0.166072	0.183886	0.328805	lpxC: UDP-3-O-[3-hydroxymyristoyl] N-acetylglucosamine deacetylase
TIGR03704	NA	NA	-0.10258	0.0755793	0.184097	0.328946	PrmC_rel_meth: putative protein-(glutamine-N5) methyltransferase, unknown substrate-specific
TIGR00511	NA	NA	0.391178	0.287478	0.184893	0.329174	ribulose_e2b2: ribose-1,5-bisphosphate isomerase, e2b2 family
TIGR01067	NA	NA	-0.190498	0.141127	0.18476	0.329174	rplN_bact: ribosomal protein L14
TIGR01369	NA	NA	0.121733	0.0892554	0.184474	0.329174	CPSaseII_lrg: carbamoyl-phosphate synthase, large subunit
TIGR01632	NA	NA	-0.23256	0.172646	0.184706	0.329174	L11_bact: ribosomal protein L11
TIGR03345	NA	NA	-0.0785833	0.0579411	0.184793	0.329174	VI_ClpV1: type VI secretion ATPase, ClpV1 family
TIGR01415	NA	NA	0.126879	0.0932807	0.185653	0.330288	trpB_rel: pyridoxal-phosphate dependent TrpB-like enzyme
TIGR02094	NA	NA	0.0692396	0.0510615	0.186601	0.331735	more_P_ylases: alpha-glucan phosphorylases
TIGR00091	NA	NA	-0.109631	0.0814154	0.187345	0.332818	TIGR00091: tRNA (guanine-N(7)-)-methyltransferase
TIGR01202	NA	NA	-0.325418	0.244931	0.188195	0.333846	bchC: chlorophyll synthesis pathway protein BchC
TIGR03453	NA	NA	-0.140832	0.104899	0.188061	0.333846	partition_RepA: plasmid partitioning protein RepA
TIGR00913	NA	NA	-0.675048	0.524015	0.188671	0.334449	2A0310: amino acid permease (yeast)
TIGR01047	NA	NA	0.12573	0.0931602	0.188981	0.334759	nspC: carboxynorspermidine decarboxylase
TIGR01735	NA	NA	0.132407	0.0981994	0.189417	0.335289	FGAM_synt: phosphoribosylformylglycinamidine synthase
TIGR00157	NA	NA	0.114673	0.0850986	0.189586	0.335348	TIGR00157: ribosome small subunit-dependent GTPase A
TIGR01000	NA	NA	-0.332467	0.251319	0.189846	0.335567	bacteriocin_acc: bacteriocin secretion accessory protein
TIGR01102	NA	NA	-0.530962	0.40815	0.190434	0.335976	yscR: type III secretion apparatus protein, YscR/HrcR family
TIGR02333	NA	NA	-0.151272	0.113367	0.190487	0.335976	2met_isocit_dHY: 2-methylisocitrate dehydratase, Fe/S-dependent
TIGR03700	NA	NA	0.277702	0.20636	0.190348	0.335976	mena_SCO4494: putative menaquinone biosynthesis protein, SCO4494 family
TIGR01390	NA	NA	0.184396	0.137143	0.190789	0.336269	CycNucDiestase: 2',3'-cyclic-nucleotide 2'-phosphodiesterase
TIGR00485	NA	NA	-0.110347	0.0830378	0.193013	0.339946	EF-Tu: translation elongation factor Tu
TIGR02665	NA	NA	-0.52181	0.403498	0.193329	0.34019	molyb_mobA: molybdopterin-guanine dinucleotide biosynthesis protein A
TIGR03426	NA	NA	0.230896	0.172769	0.193428	0.34019	shape_MreD: rod shape-determining protein MreD
TIGR04357	NA	NA	-0.593256	0.462509	0.194041	0.341025	CofD_rel_GAK: CofD-related protein, GAK system
TIGR01261	NA	NA	0.237257	0.178005	0.194574	0.341475	hisB_Nterm: histidinol-phosphatase
TIGR01341	NA	NA	-0.13434	0.10154	0.194492	0.341475	aconitase_1: aconitate hydratase 1
TIGR01092	NA	NA	-0.182935	0.138848	0.195326	0.342551	P5CS: delta l-pyrroline-5-carboxylate synthetase
TIGR02660	NA	NA	-0.13038	0.0988079	0.195709	0.342977	nifV_homocitr: homocitrate synthase
TIGR00435	NA	NA	-0.0945957	0.071866	0.197411	0.345633	cysS: cysteine--tRNA ligase
TIGR02801	NA	NA	0.333568	0.252168	0.197505	0.345633	tolR: protein TolR
TIGR03380	NA	NA	0.189705	0.143851	0.19919	0.348335	agmatine_aguA: agmatine deiminase
TIGR02480	NA	NA	-0.492095	0.385169	0.199716	0.348781	fliN: flagellar motor switch protein FliN
TIGR03737	NA	NA	0.504929	0.385323	0.199728	0.348781	PRTRC_B: PRTRC system protein B
TIGR03590	NA	NA	0.436124	0.332216	0.199886	0.34881	PseG: pseudaminic acid biosynthesis-associated protein PseG
TIGR00932	NA	NA	0.14353	0.109147	0.200303	0.34929	2a37: transporter, monovalent cation:proton antiporter-2 (CPA2) family
TIGR01515	NA	NA	-0.0719058	0.0551422	0.201866	0.351544	branching_enzym: 1,4-alpha-glucan branching enzyme
TIGR02013	NA	NA	0.138901	0.106014	0.201881	0.351544	rpoB: DNA-directed RNA polymerase, beta subunit
TIGR02263	NA	NA	-0.560306	0.443904	0.2024	0.352199	benz_CoA_red_C: benzoyl-CoA reductase, subunit C
TIGR00494	NA	NA	0.224728	0.171828	0.202833	0.352243	crcB: protein CrcB
TIGR00699	NA	NA	-0.0922799	0.0709654	0.202767	0.352243	GABAtrns_euk: 4-aminobutyrate aminotransferase
TIGR03140	NA	NA	0.0769644	0.0589408	0.202997	0.352243	AhpF: alkyl hydroperoxide reductase subunit F
TIGR03328	NA	NA	-0.255682	0.198235	0.202913	0.352243	salvage_mtnB: methylthioribulose-1-phosphate dehydratase
TIGR01106	NA	NA	0.0815516	0.062472	0.20316	0.352277	ATPase-IIC_X-K: Na,H/K antiporter P-type ATPase, alpha subunit
TIGR00216	NA	NA	-0.116841	0.0900967	0.203527	0.352568	ispH_lytB: 4-hydroxy-3-methylbut-2-enyl diphosphate reductase
TIGR03782	NA	NA	0.293404	0.224818	0.203614	0.352568	Bac_Flav_CT_J: Bacteroides conjugative transposon TraJ protein
TIGR01760	NA	NA	0.263801	0.202214	0.203897	0.35281	tape_meas_TP901: phage tail tape measure protein, TP901 family, core region
TIGR01089	NA	NA	0.20927	0.160475	0.204115	0.35294	fucI: L-fucose isomerase
TIGR00068	NA	NA	0.273563	0.209965	0.20442	0.352971	glyox_I: lactoylglutathione lyase
TIGR04221	NA	NA	-0.140287	0.108494	0.20438	0.352971	SecA2_Mycobac: accessory Sec system translocase SecA2
TIGR00555	NA	NA	0.269692	0.207115	0.204687	0.353137	panK_eukar: pantothenate kinase
TIGR01022	NA	NA	-0.242	0.188339	0.204925	0.353137	rpmJ_bact: ribosomal protein L36
TIGR02706	NA	NA	0.109708	0.0843473	0.204946	0.353137	P_butyryltrans: phosphate butyryltransferase
TIGR01398	NA	NA	-0.479382	0.379675	0.205353	0.353592	FlhA: flagellar biosynthesis protein FlhA
TIGR00842	NA	NA	-0.500673	0.39774	0.205898	0.354185	bcct: transporter, betaine/carnitine/choline transporter (BCCT) family
TIGR00966	NA	NA	0.158123	0.121862	0.206222	0.354185	3a0501s07: protein-export membrane protein SecF
TIGR03178	NA	NA	-0.103556	0.08031	0.206273	0.354185	allantoinase: allantoinase
TIGR03897	NA	NA	-0.563543	0.450543	0.206242	0.354185	lanti_2_LanM: type 2 lantibiotic biosynthesis protein LanM
TIGR01511	NA	NA	-0.0781495	0.0606006	0.206655	0.354351	ATPase-IB1_Cu: copper-translocating P-type ATPase
TIGR02320	NA	NA	0.423995	0.327893	0.206657	0.354351	PEP_mutase: phosphoenolpyruvate phosphomutase
TIGR03948	NA	NA	0.174004	0.134402	0.207251	0.355123	butyr_acet_CoA: butyryl-CoA:acetate CoA-transferase
TIGR01547	NA	NA	0.433456	0.335859	0.207401	0.355133	phage_term_2: phage terminase, large subunit, PBSX family
TIGR00949	NA	NA	0.507857	0.394649	0.207641	0.355297	2A76: homoserine/Threonine efflux protein
TIGR01753	NA	NA	0.112829	0.0873074	0.207801	0.355324	flav_short: flavodoxin
TIGR01215	NA	NA	-0.409782	0.325802	0.209482	0.35795	minE: cell division topological specificity factor MinE
TIGR00770	NA	NA	0.210926	0.16381	0.209716	0.358101	Dcu: transporter, anaerobic C4-dicarboxylate uptake (Dcu) family
TIGR03381	NA	NA	0.168117	0.130656	0.209957	0.358265	agmatine_aguB: N-carbamoylputrescine amidase
TIGR01543	NA	NA	-0.680224	0.555594	0.210632	0.359168	proheadase_HK97: phage prohead protease, HK97 family
TIGR00045	NA	NA	-0.177469	0.139592	0.211099	0.359716	TIGR00045: glycerate kinase
TIGR01287	NA	NA	-0.370502	0.295424	0.212035	0.361061	nifH: nitrogenase iron protein
TIGR01281	NA	NA	-0.512057	0.413163	0.212365	0.361373	DPOR_bchL: light-independent protochlorophyllide reductase, iron-sulfur ATP-binding protein
TIGR01280	NA	NA	-0.464	0.373731	0.213364	0.362821	xseB: exodeoxyribonuclease VII, small subunit
TIGR00564	NA	NA	0.115086	0.0902771	0.213868	0.363428	trpE_most: anthranilate synthase component I
TIGR01505	NA	NA	-0.581111	0.47396	0.214371	0.364032	tartro_sem_red: 2-hydroxy-3-oxopropionate reductase
TIGR02729	NA	NA	0.0663638	0.0521863	0.214625	0.364212	Obg_CgtA: Obg family GTPase CgtA
TIGR02622	NA	NA	0.0785773	0.0618524	0.21517	0.364634	CDP_4_6_dhtase: CDP-glucose 4,6-dehydratase
TIGR03959	NA	NA	-0.393189	0.316234	0.215158	0.364634	hyd_TM1266: putative iron-only hydrogenase system regulator
TIGR00394	NA	NA	-0.535719	0.436298	0.215572	0.365065	lac_pts_IIC: PTS system, lactose-specific IIC component
TIGR02322	NA	NA	-0.376029	0.303706	0.217588	0.368225	phosphon_PhnN: phosphonate metabolism protein/1,5-bisphosphokinase (PRPP-forming) PhnN
TIGR03461	NA	NA	-0.618935	0.510536	0.217792	0.368317	pabC_Proteo: aminodeoxychorismate lyase
TIGR01484	NA	NA	-0.164397	0.131419	0.21859	0.369245	HAD-SF-IIB: HAD hydrolase, family IIB
TIGR03741	NA	NA	0.507033	0.403856	0.21864	0.369245	PRTRC_E: PRTRC system protein E
TIGR00282	NA	NA	-0.520945	0.427045	0.219078	0.369479	TIGR00282: metallophosphoesterase, MG_246/BB_0505 family
TIGR00565	NA	NA	0.0918768	0.0729299	0.219016	0.369479	trpE_proteo: anthranilate synthase component I
TIGR01342	NA	NA	-0.107245	0.0858154	0.220139	0.370761	acon_putative: putative aconitate hydratase
TIGR01883	NA	NA	0.122153	0.0971507	0.22007	0.370761	PepT-like: peptidase T-like protein
TIGR04068	NA	NA	0.139283	0.11081	0.220299	0.370777	rSAM_ocin_clost: Cys-rich peptide radical SAM maturase CcpM
TIGR00521	NA	NA	-0.0853193	0.0683463	0.221015	0.371727	coaBC_dfp: phosphopantothenoylcysteine decarboxylase / phosphopantothenate--cysteine ligase
TIGR03296	NA	NA	-0.733828	0.617715	0.221526	0.372334	M6dom_TIGR03296: M6 family metalloprotease domain
TIGR01058	NA	NA	-0.0767348	0.0615612	0.221827	0.372584	parE_Gpos: DNA topoisomerase IV, B subunit
TIGR00755	NA	NA	0.171442	0.136881	0.22201	0.372637	ksgA: dimethyladenosine transferase
TIGR01719	NA	NA	0.433511	0.347394	0.222403	0.373044	euk_UDPppase: uridine phosphorylase
TIGR03992	NA	NA	-0.0707327	0.0568299	0.222588	0.3731	Arch_glmU: UDP-N-acetylglucosamine diphosphorylase/glucosamine-1-phosphate N-acetyltransferase
TIGR00483	NA	NA	-0.111475	0.0897574	0.222862	0.373305	EF-1_alpha: translation elongation factor EF-1, subunit alpha
TIGR00213	NA	NA	0.236473	0.189316	0.22328	0.373336	GmhB_yaeD: D,D-heptose 1,7-bisphosphate phosphatase
TIGR00712	NA	NA	0.383545	0.307676	0.223415	0.373336	glpT: glycerol-3-phosphate transporter
TIGR01074	NA	NA	-0.0807722	0.0650342	0.223383	0.373336	rep: ATP-dependent DNA helicase Rep
TIGR03910	NA	NA	0.101694	0.0815172	0.223486	0.373336	pyrrolys_PylB: pyrrolysine biosynthesis radical SAM protein
TIGR01063	NA	NA	-0.0592905	0.0477611	0.223943	0.373845	gyrA: DNA gyrase, A subunit
TIGR00387	NA	NA	0.375018	0.301518	0.224514	0.374157	glcD: glycolate oxidase, subunit GlcD
TIGR02337	NA	NA	0.216519	0.173776	0.224425	0.374157	HpaR: homoprotocatechuate degradation operon regulator, HpaR
TIGR02662	NA	NA	-0.543207	0.451667	0.224585	0.374157	dinitro_DRAG: ADP-ribosyl-[dinitrogen reductase] hydrolase
TIGR03457	NA	NA	-0.141351	0.114672	0.225688	0.375741	sulphoacet_xsc: sulfoacetaldehyde acetyltransferase
TIGR00551	NA	NA	0.117393	0.0948387	0.227104	0.3772	nadB: L-aspartate oxidase
TIGR00723	NA	NA	0.0961021	0.0777258	0.227484	0.3772	ttdB_fumA_fumB: hydrolyase, tartrate beta subunit/fumarate domain protein, Fe-S type
TIGR01699	NA	NA	0.145386	0.117487	0.227369	0.3772	XAPA: xanthosine phosphorylase
TIGR01969	NA	NA	-0.10373	0.0843504	0.227465	0.3772	minD_arch: cell division ATPase MinD
TIGR02114	NA	NA	-0.1572	0.128108	0.227411	0.3772	coaB_strep: phosphopantothenate--cysteine ligase
TIGR03845	NA	NA	0.485404	0.393424	0.226828	0.3772	sulfopyru_alph: sulfopyruvate decarboxylase, alpha subunit
TIGR02345	NA	NA	-0.111091	0.0904273	0.22779	0.377454	chap_CCT_eta: T-complex protein 1, eta subunit
TIGR01510	NA	NA	0.0808355	0.0654695	0.228004	0.377555	coaD_prev_kdtB: pantetheine-phosphate adenylyltransferase
TIGR01757	NA	NA	0.310606	0.251618	0.228377	0.377665	Malate-DH_plant: malate dehydrogenase, NADP-dependent
TIGR03106	NA	NA	-0.382574	0.316612	0.22835	0.377665	trio_M42_hydro: hydrolase, peptidase M42 family
TIGR00540	NA	NA	0.62326	0.510341	0.228823	0.37815	TPR_hemY_coli: heme biosynthesis-associated TPR protein
TIGR00841	NA	NA	-0.336171	0.277731	0.229032	0.378241	bass: bile acid transporter
TIGR01966	NA	NA	-0.696378	0.594289	0.229554	0.378594	RNasePH: ribonuclease PH
TIGR02800	NA	NA	0.222152	0.180279	0.22942	0.378594	propeller_TolB: Tol-Pal system beta propeller repeat protein TolB
TIGR02318	NA	NA	0.207088	0.168196	0.229806	0.378756	phosphono_phnM: phosphonate metabolism protein PhnM
TIGR02824	NA	NA	-0.216678	0.1783	0.230479	0.379359	quinone_pig3: putative NAD(P)H quinone oxidoreductase, PIG3 family
TIGR03295	NA	NA	-0.622921	0.528592	0.230389	0.379359	frhA: coenzyme F420 hydrogenase, subunit alpha
TIGR00143	NA	NA	-0.700718	0.600631	0.231344	0.380528	hypF: carbamoyltransferase HypF
TIGR00421	NA	NA	-0.499762	0.4218	0.233084	0.383135	ubiX_pad: polyprenyl P-hydroxybenzoate and phenylacrylic acid decarboxylases
TIGR00072	NA	NA	-0.733311	0.633439	0.233251	0.383153	hydrog_prot: hydrogenase maturation protease
TIGR03506	NA	NA	-0.416031	0.349262	0.233728	0.383682	FlgEFG_subfam: flagellar hook-basal body protein
TIGR01361	NA	NA	0.107915	0.0885768	0.234265	0.384307	DAHP_synth_Bsub: phospho-2-dehydro-3-deoxyheptonate aldolase
TIGR01119	NA	NA	-0.0811479	0.0672565	0.236523	0.387753	lacB: galactose-6-phosphate isomerase, LacB subunit
TIGR02060	NA	NA	-0.421881	0.356901	0.237026	0.38832	aprB: adenylylsulfate reductase, beta subunit
TIGR01012	NA	NA	-0.2569	0.215071	0.237315	0.388535	Sa_S2_E_A: ribosomal protein S2
TIGR02025	NA	NA	0.279044	0.231389	0.239156	0.391289	BchH: magnesium chelatase, H subunit
TIGR03413	NA	NA	-0.1372	0.114678	0.239358	0.391358	GSH_gloB: hydroxyacylglutathione hydrolase
TIGR03868	NA	NA	-0.455685	0.389055	0.240017	0.392176	F420-O_ABCperi: proposed F420-0 ABC transporter, periplasmic F420-0 binding protein
TIGR01121	NA	NA	-0.484806	0.415154	0.24029	0.392361	D_amino_aminoT: D-amino-acid transaminase
TIGR00115	NA	NA	-0.104263	0.0872649	0.240605	0.392617	tig: trigger factor
TIGR00508	NA	NA	-0.0764084	0.0639333	0.240957	0.39267	bioA: adenosylmethionine-8-amino-7-oxononanoate transaminase
TIGR01396	NA	NA	-0.443297	0.378832	0.240901	0.39267	FlgB: flagellar basal-body rod protein FlgB
TIGR04347	NA	NA	-0.139823	0.117336	0.241133	0.392697	pseudo_SAM_Halo: pseudo-rSAM protein/SPASM domain protein
TIGR01826	NA	NA	-0.511191	0.440769	0.242418	0.394529	CofD_related: conserved hypothetical protein
TIGR00118	NA	NA	-0.123785	0.104358	0.24357	0.395565	acolac_lg: acetolactate synthase, large subunit, biosynthetic type
TIGR01305	NA	NA	-0.0828946	0.0697919	0.243696	0.395565	GMP_reduct_1: guanosine monophosphate reductase
TIGR01582	NA	NA	-0.699148	0.615433	0.243581	0.395565	FDH-beta: formate dehydrogenase, beta subunit
TIGR01695	NA	NA	-0.448847	0.385967	0.243552	0.395565	mviN: integral membrane protein MviN
TIGR00669	NA	NA	0.115885	0.0974249	0.245293	0.397466	asnA: aspartate--ammonia ligase
TIGR00894	NA	NA	-0.294837	0.251632	0.245115	0.397466	2A0114euk: Na(+)-dependent inorganic phosphate cotransporter
TIGR01253	NA	NA	-0.352362	0.302016	0.245351	0.397466	thiP: thiamine/thiamine pyrophosphate ABC transporter, permease protein
TIGR00336	NA	NA	-0.0953881	0.0807536	0.246013	0.398276	pyrE: orotate phosphoribosyltransferase
TIGR00337	NA	NA	-0.0697316	0.0591314	0.247215	0.399371	PyrG: CTP synthase
TIGR01700	NA	NA	0.139142	0.117467	0.247338	0.399371	PNPH: purine nucleoside phosphorylase I, inosine and guanosine-specific
TIGR01766	NA	NA	-0.478299	0.415503	0.247156	0.399371	tspaseT_teng_C: transposase, IS605 OrfB family
TIGR03177	NA	NA	-0.538472	0.469956	0.246923	0.399371	pilus_cpaB: Flp pilus assembly protein CpaB
TIGR01900	NA	NA	0.162802	0.137478	0.247551	0.399454	dapE-gram_pos: succinyl-diaminopimelate desuccinylase
TIGR01952	NA	NA	-0.684753	0.608085	0.248354	0.400487	nusA_arch: NusA family KH domain protein, archaeal
TIGR00278	NA	NA	-0.100836	0.0859994	0.249328	0.400954	TIGR00278: putative membrane protein insertion efficiency factor
TIGR00888	NA	NA	-0.0818777	0.0698488	0.249783	0.400954	guaA_Nterm: GMP synthase (glutamine-hydrolyzing), N-terminal domain
TIGR00895	NA	NA	0.185078	0.156813	0.249154	0.400954	2A0115: MFS transporter, aromatic acid:H+ symporter (AAHS) family
TIGR02018	NA	NA	-0.317873	0.274366	0.24964	0.400954	his_ut_repres: histidine utilization repressor
TIGR02103	NA	NA	-0.194767	0.166875	0.249511	0.400954	pullul_strch: alpha-1,6-glucosidases, pullulanase-type
TIGR02803	NA	NA	-0.844894	0.765537	0.249264	0.400954	ExbD_1: TonB system transport protein ExbD
TIGR03956	NA	NA	0.13925	0.118028	0.249184	0.400954	rSAM_HydE: [FeFe] hydrogenase H-cluster radical SAM maturase HydE
TIGR00201	NA	NA	0.0805485	0.0684722	0.250169	0.400971	comF: comF family protein
TIGR00220	NA	NA	0.139875	0.118833	0.250257	0.400971	mscL: large conductance mechanosensitive channel protein
TIGR02102	NA	NA	-0.188979	0.162139	0.250282	0.400971	pullulan_Gpos: pullulanase, extracellular
TIGR01302	NA	NA	-0.0745335	0.0636749	0.25057	0.401172	IMP_dehydrog: inosine-5'-monophosphate dehydrogenase
TIGR00018	NA	NA	0.134419	0.114416	0.251115	0.40128	panC: pantoate--beta-alanine ligase
TIGR00449	NA	NA	-0.0676814	0.0578764	0.251126	0.40128	tgt_general: tRNA-guanine family transglycosylase
TIGR00718	NA	NA	-0.110908	0.0949571	0.250937	0.40128	sda_alpha: L-serine dehydratase, iron-sulfur-dependent, alpha subunit
TIGR01863	NA	NA	0.303838	0.258966	0.251705	0.401945	cas_Csd1: CRISPR-associated protein Cas8c/Csd1, subtype I-C/DVULG
TIGR00140	NA	NA	-0.794433	0.721434	0.253071	0.403865	hupD: hydrogenase expression/formation protein
TIGR01428	NA	NA	-0.25125	0.217768	0.253449	0.404206	HAD_type_II: haloacid dehalogenase, type II
TIGR00218	NA	NA	0.0993207	0.0851515	0.254248	0.405218	manA: mannose-6-phosphate isomerase, class I
TIGR02404	NA	NA	-0.32728	0.285932	0.254972	0.405876	trehalos_R_Bsub: trehalose operon repressor
TIGR04060	NA	NA	-0.357554	0.313033	0.25499	0.405876	formate_focA: formate transporter FocA
TIGR02551	NA	NA	-0.429679	0.378779	0.255739	0.406806	SpaO_YscQ: type III secretion apparatus protein, YscQ/HrcQ family
TIGR01596	NA	NA	-0.343987	0.301824	0.256451	0.407675	cas3_HD: CRISPR-associated endonuclease Cas3-HD
TIGR01070	NA	NA	0.0867511	0.0748508	0.257119	0.408472	mutS1: DNA mismatch repair protein MutS
TIGR01174	NA	NA	0.104582	0.0903065	0.257608	0.408722	ftsA: cell division protein FtsA
TIGR02653	NA	NA	-0.213801	0.186557	0.25752	0.408722	Lon_rel_chp: conserved hypothetical protein
TIGR00585	NA	NA	0.0720917	0.0623091	0.257799	0.408762	mutl: DNA mismatch repair protein MutL
TIGR00790	NA	NA	-0.358404	0.316075	0.258353	0.409378	fnt: formate/nitrite transporter
TIGR04318	NA	NA	-0.415047	0.368165	0.259148	0.410374	lacto_ODC_hypo: putative ornithine decarboxylase
TIGR01902	NA	NA	0.193251	0.167416	0.259472	0.410377	dapE-lys-deAc: N-acetyl-ornithine/N-acetyl-lysine deacetylase
TIGR03781	NA	NA	0.231557	0.200611	0.259504	0.410377	Bac_Flav_CT_K: Bacteroides conjugative transposon TraK protein
TIGR04306	NA	NA	-0.608666	0.549592	0.25965	0.410377	salvage_TenA: thiaminase II
TIGR01023	NA	NA	0.117839	0.102366	0.260481	0.411315	rpmG_bact: ribosomal protein L33
TIGR03673	NA	NA	-0.178789	0.156755	0.260577	0.411315	rpl14p_arch: 50S ribosomal protein L14P
TIGR00734	NA	NA	0.167557	0.145688	0.261121	0.41191	hisAF_rel: hisA/hisF family protein
TIGR03189	NA	NA	-0.19451	0.171428	0.26264	0.41404	dienoyl_CoA_hyt: cyclohexa-1,5-dienecarbonyl-CoA hydratase
TIGR00976	NA	NA	0.301958	0.263833	0.263258	0.414366	/NonD: hydrolase CocE/NonD family protein
TIGR03551	NA	NA	0.204996	0.179068	0.263351	0.414366	F420_cofH: 7,8-didemethyl-8-hydroxy-5-deazariboflavin synthase, CofH subunit
TIGR04053	NA	NA	-0.298923	0.265254	0.263064	0.414366	sam_11: radical SAM protein, BA_1875 family
TIGR04094	NA	NA	0.0805957	0.0708348	0.265672	0.417751	adjacent_YSIRK: YSIRK-targeted surface antigen transcriptional regulator
TIGR00988	NA	NA	0.109001	0.0958054	0.265903	0.417847	hip: integration host factor, beta subunit
TIGR02746	NA	NA	0.156953	0.137988	0.266257	0.417988	TraC-F-type: type-IV secretion system protein TraC
TIGR04261	NA	NA	0.121772	0.107112	0.266331	0.417988	rSAM_GlyRichRpt: radical SAM/SPASM domain protein, GRRM system
TIGR01823	NA	NA	0.0683654	0.060306	0.267283	0.419214	PabB-fungal: aminodeoxychorismate synthase
TIGR01750	NA	NA	0.0633026	0.0559406	0.268081	0.420198	fabZ: beta-hydroxyacyl-(acyl-carrier-protein) dehydratase FabZ
TIGR00207	NA	NA	-0.413996	0.374767	0.268671	0.420321	fliG: flagellar motor switch protein FliG
TIGR01542	NA	NA	1.11187	1.03188	0.26867	0.420321	A118_put_portal: phage portal protein, putative, A118 family
TIGR03458	NA	NA	0.137987	0.121883	0.268369	0.420321	YgfH_subfam: succinate CoA transferase
TIGR00092	NA	NA	-0.0840269	0.0747372	0.269174	0.420841	TIGR00092: GTP-binding protein YchF
TIGR02317	NA	NA	0.372415	0.330143	0.269539	0.421144	prpB: methylisocitrate lyase
TIGR01550	NA	NA	-0.472279	0.431192	0.27051	0.422182	DOC_P1: death-on-curing family protein
TIGR03420	NA	NA	-0.0919121	0.0820147	0.270546	0.422182	DnaA_homol_Hda: DnaA regulatory inactivator Hda
TIGR01743	NA	NA	-0.150704	0.135103	0.271582	0.423263	purR_Bsub: pur operon repressor PurR
TIGR02235	NA	NA	0.158714	0.1411	0.271484	0.423263	menA_cyano-plnt: 1,4-dihydroxy-2-naphthoate phytyltransferase
TIGR02113	NA	NA	-0.0796401	0.0712697	0.272115	0.423826	coaC_strep: phosphopantothenoylcysteine decarboxylase
TIGR04262	NA	NA	-0.596047	0.552767	0.272677	0.424433	orph_peri_GRRM: extracellular substrate-binding orphan protein, GRRM family
TIGR03006	NA	NA	0.266703	0.238041	0.273358	0.425223	pepcterm_polyde: polysaccharide deacetylase family protein, PEP-CTERM locus subfamily
TIGR02735	NA	NA	0.122811	0.109969	0.274695	0.427033	purC_vibrio: phosphoribosylaminoimidazole-succinocarboxamide synthase
TIGR00232	NA	NA	-0.0628105	0.0565744	0.275438	0.427919	tktlase_bact: transketolase
TIGR03331	NA	NA	-0.559783	0.521981	0.276847	0.429836	SAM_DCase_Eco: S-adenosylmethionine decarboxylase proenzyme
TIGR00317	NA	NA	0.161801	0.145912	0.2782	0.431123	cobS: cobalamin 5'-phosphate synthase
TIGR00759	NA	NA	0.189003	0.170345	0.277995	0.431123	aceE: pyruvate dehydrogenase (acetyl-transferring), homodimeric type
TIGR03255	NA	NA	-0.0886321	0.0803673	0.27814	0.431123	PhnV: 2-aminoethylphosphonate ABC transport system, membrane component PhnV
TIGR03169	NA	NA	0.161441	0.146236	0.280288	0.434085	Nterm_to_SelD: pyridine nucleotide-disulfide oxidoreductase family protein
TIGR00575	NA	NA	0.54557	0.500001	0.282722	0.43703	dnlj: DNA ligase, NAD-dependent
TIGR00931	NA	NA	0.203246	0.184931	0.282486	0.43703	antiport_nhaC: Na+/H+ antiporter NhaC
TIGR01283	NA	NA	-0.469918	0.440127	0.282598	0.43703	nifE: nitrogenase MoFe cofactor biosynthesis protein NifE
TIGR00796	NA	NA	-0.415774	0.388078	0.282992	0.437175	livcs: branched-chain amino acid transport system II carrier protein
TIGR00355	NA	NA	0.0829483	0.0757745	0.283839	0.438207	purH: phosphoribosylaminoimidazolecarboxamide formyltransferase/IMP cyclohydrolase
TIGR01379	NA	NA	0.0806085	0.0737141	0.284313	0.438665	thiL: thiamine-monophosphate kinase
TIGR00048	NA	NA	-0.097527	0.0897541	0.284969	0.439401	TIGR00048: 23S rRNA m2A2503 methyltransferase
TIGR02339	NA	NA	-0.118353	0.109128	0.285473	0.439903	thermosome_arch: thermosome, various subunits, archaeal
TIGR00219	NA	NA	0.0966374	0.0887047	0.286207	0.440428	mreC: rod shape-determining protein MreC
TIGR00688	NA	NA	-0.353205	0.330638	0.286506	0.440428	rarD: protein RarD
TIGR01064	NA	NA	0.0576492	0.052931	0.286013	0.440428	pyruv_kin: pyruvate kinase
TIGR01921	NA	NA	0.160945	0.1478	0.286753	0.440428	DAP-DH: diaminopimelate dehydrogenase
TIGR02354	NA	NA	-0.0882211	0.0814913	0.286886	0.440428	thiF_fam2: thiamine biosynthesis protein ThiF
TIGR02902	NA	NA	-0.111693	0.103238	0.286751	0.440428	spore_lonB: ATP-dependent protease LonB
TIGR01574	NA	NA	0.050538	0.0465346	0.287295	0.440781	miaB-methiolase: tRNA-i(6)A37 thiotransferase enzyme MiaB
TIGR01364	NA	NA	0.0930901	0.0857588	0.287893	0.441424	serC_1: phosphoserine transaminase
TIGR01401	NA	NA	-0.398657	0.375895	0.288388	0.441908	fliR_like_III: type III secretion apparatus protein SpaR/YscT/HrcT
TIGR01293	NA	NA	0.0702289	0.0648239	0.288629	0.442002	Kv_beta: voltage-dependent potassium channel beta subunit
TIGR02133	NA	NA	-0.0762141	0.0706701	0.288902	0.442145	RPI_actino: ribose 5-phosphate isomerase
TIGR00487	NA	NA	-0.0818658	0.0759999	0.28936	0.442297	IF-2: translation initiation factor IF-2
TIGR00929	NA	NA	0.156863	0.14481	0.289219	0.442297	VirB4_CagE: type IV secretion/conjugal transfer ATPase, VirB4 family
TIGR01479	NA	NA	0.19755	0.182654	0.290048	0.443074	GMP_PMI: mannose-1-phosphate guanylyltransferase/mannose-6-phosphate isomerase
TIGR03963	NA	NA	0.90624	0.863948	0.290624	0.443679	rSAM_QueE_Clost: putative 7-cyano-7-deazaguanosine (preQ0) biosynthesis protein QueE
TIGR00469	NA	NA	0.0842779	0.0782256	0.291374	0.444549	pheS_mito: phenylalanine--tRNA ligase
TIGR01362	NA	NA	0.0852298	0.0794098	0.293176	0.446257	KDO8P_synth: 3-deoxy-8-phosphooctulonate synthase
TIGR01934	NA	NA	0.0791951	0.0737595	0.29295	0.446257	MenG_MenH_UbiE: ubiquinone/menaquinone biosynthesis methyltransferase
TIGR02475	NA	NA	-0.174637	0.163984	0.292898	0.446257	CobW: cobalamin biosynthesis protein CobW
TIGR04158	NA	NA	0.169889	0.158152	0.293218	0.446257	rSAM_MIA_synth: 3-methyl-2-indolic acid synthase
TIGR03149	NA	NA	-0.576512	0.557747	0.293484	0.446386	cyt_nit_nrfC: cytochrome c nitrite reductase, Fe-S protein
TIGR00791	NA	NA	-0.308088	0.292002	0.293775	0.446553	gntP: transporter, gluconate:H+ symporter (GntP) family
TIGR03246	NA	NA	-0.06737	0.0633076	0.295356	0.448679	arg_catab_astC: succinylornithine transaminase family
TIGR01944	NA	NA	0.113245	0.106106	0.296029	0.449424	rnfB: electron transport complex, RnfABCDGE type, B subunit
TIGR01882	NA	NA	0.0886334	0.0831381	0.296384	0.449687	peptidase-T: peptidase T
TIGR01737	NA	NA	-0.0789552	0.0744385	0.296715	0.449912	FGAM_synth_I: phosphoribosylformylglycinamidine synthase I
TIGR02432	NA	NA	-0.0647089	0.0610527	0.297309	0.450535	lysidine_TilS_N: tRNA(Ile)-lysidine synthetase
TIGR03705	NA	NA	0.102064	0.0960184	0.297874	0.451114	poly_P_kin: polyphosphate kinase 1
TIGR03961	NA	NA	0.237868	0.224021	0.298765	0.452185	rSAM_PTO1314: archaeal radical SAM protein, PTO1314 family
TIGR03736	NA	NA	0.363751	0.344776	0.301176	0.455555	PRTRC_ThiF: PRTRC system ThiF family protein
TIGR01250	NA	NA	-0.646617	0.641086	0.30186	0.456309	pro_imino_pep_2: proline-specific peptidase
TIGR00797	NA	NA	-0.0661762	0.0631712	0.302826	0.456985	matE: MATE efflux family protein
TIGR01756	NA	NA	0.182872	0.173608	0.302533	0.456985	LDH_protist: lactate dehydrogenase
TIGR02036	NA	NA	-0.196159	0.188437	0.303188	0.456985	dsdC: D-serine deaminase transcriptional activator
TIGR02361	NA	NA	-0.754035	0.758383	0.303235	0.456985	dak_ATP: dihydroxyacetone kinase
TIGR04028	NA	NA	-0.452373	0.441674	0.302932	0.456985	SBP_KPN_01854: ABC transporter substrate binding protein, KPN_01854 family
TIGR02767	NA	NA	-0.491058	0.481833	0.303779	0.457526	TraG-Ti: Ti-type conjugative transfer system protein TraG
TIGR00881	NA	NA	0.178067	0.169699	0.304353	0.457684	2A0104: phosphoglycerate transporter family protein
TIGR01400	NA	NA	-0.377017	0.367075	0.304318	0.457684	fliR: flagellar biosynthetic protein FliR
TIGR04095	NA	NA	0.223347	0.212873	0.304442	0.457684	dnd_restrict_1: DNA phosphorothioation system restriction enzyme
TIGR03394	NA	NA	-0.114347	0.109824	0.304864	0.458039	indol_phenyl_DC: indolepyruvate/phenylpyruvate decarboxylase
TIGR01887	NA	NA	0.147638	0.141119	0.305663	0.45896	dipeptidaselike: putative dipeptidase
TIGR01799	NA	NA	0.492607	0.473374	0.306086	0.459036	CM_T: chorismate mutase
TIGR03346	NA	NA	-0.0600243	0.0576738	0.306023	0.459036	chaperone_ClpB: ATP-dependent chaperone protein ClpB
TIGR01697	NA	NA	0.104258	0.100061	0.307366	0.460675	PNPH-PUNA-XAPA: inosine/guanosine/xanthosine phosphorylase family
TIGR01235	NA	NA	0.0727121	0.0699794	0.308444	0.46201	pyruv_carbox: pyruvate carboxylase
TIGR04301	NA	NA	-0.376722	0.370295	0.308843	0.462326	ODC_inducible: ornithine decarboxylase SpeF
TIGR04136	NA	NA	-0.238541	0.233062	0.310148	0.463999	rSAM_FibroRumin: radical SAM peptide maturase, FibroRumin system
TIGR03261	NA	NA	-0.352535	0.347113	0.310459	0.464182	phnS2: putative 2-aminoethylphosphonate ABC transporter, periplasmic 2-aminoethylphosphonate-binding protein
TIGR00125	NA	NA	-0.123571	0.120311	0.311149	0.464931	cyt_tran_rel: cytidyltransferase-like domain
TIGR01525	NA	NA	-0.0602377	0.0585883	0.311805	0.465629	ATPase-IB_hvy: heavy metal translocating P-type ATPase
TIGR00693	NA	NA	-0.121345	0.118408	0.312252	0.466013	thiE: thiamine-phosphate pyrophosphorylase
TIGR00172	NA	NA	-0.0739649	0.0722351	0.313524	0.46734	maf: septum formation protein Maf
TIGR01791	NA	NA	0.256975	0.249881	0.31391	0.46734	CM_archaeal: chorismate mutase
TIGR01892	NA	NA	0.119768	0.116517	0.313904	0.46734	AcOrn-deacetyl: acetylornithine deacetylase (ArgE)
TIGR02429	NA	NA	0.449083	0.437629	0.313395	0.46734	pcaI_scoA_fam: 3-oxoacid CoA-transferase, A subunit
TIGR03922	NA	NA	-0.291779	0.28835	0.314089	0.46734	T7SS_EccA: type VII secretion AAA-ATPase EccA
TIGR03654	NA	NA	-0.0765264	0.074957	0.314878	0.468232	L6_bact: ribosomal protein L6
TIGR00760	NA	NA	-0.17375	0.17109	0.315454	0.468806	araD: L-ribulose-5-phosphate 4-epimerase
TIGR01142	NA	NA	0.136119	0.133115	0.316465	0.469846	purT: phosphoribosylglycinamide formyltransferase 2
TIGR02363	NA	NA	-0.70642	0.727165	0.316727	0.469846	dhaK1: dihydroxyacetone kinase, DhaK subunit
TIGR02473	NA	NA	-0.444834	0.446732	0.316602	0.469846	flagell_FliJ: flagellar export protein FliJ
TIGR00345	NA	NA	0.36435	0.357093	0.317056	0.470051	GET3_arsA_TRC40: transport-energizing ATPase, TRC40/GET3/ArsA family
TIGR00992	NA	NA	-0.528973	0.535972	0.317473	0.470387	3a0901s03IAP75: chloroplast envelope protein translocase, IAP75 family
TIGR03365	NA	NA	0.455601	0.449413	0.319074	0.472475	Bsubt_queE: 7-cyano-7-deazaguanosine (preQ0) biosynthesis protein QueE
TIGR01698	NA	NA	0.0998903	0.0987074	0.321195	0.475286	PUNP: purine nucleotide phosphorylase
TIGR02129	NA	NA	-0.45198	0.458734	0.321358	0.475286	hisA_euk: phosphoribosylformimino-5-aminoimidazole carboxamide ribotide isomerase
TIGR00890	NA	NA	-0.375238	0.379389	0.322298	0.476098	2A0111: oxalate/formate antiporter family transporter
TIGR01259	NA	NA	-0.103442	0.103061	0.322487	0.476098	comE: comEA protein
TIGR02540	NA	NA	0.255938	0.253281	0.322258	0.476098	gpx7: putative glutathione peroxidase Gpx7
TIGR02519	NA	NA	-0.538921	0.552686	0.322793	0.476265	pilus_MshL: pilus (MSHA type) biogenesis protein MshL
TIGR03584	NA	NA	0.250499	0.248467	0.323359	0.476529	PseF: pseudaminic acid CMP-transferase
TIGR03938	NA	NA	-0.39049	0.395989	0.323194	0.476529	deacetyl_PgaB: poly-beta-1,6-N-acetyl-D-glucosamine N-deacetylase PgaB
TIGR01069	NA	NA	0.0773801	0.0769748	0.324191	0.477222	mutS2: MutS2 family protein
TIGR04322	NA	NA	0.201173	0.199891	0.324217	0.477222	rSAM_QueE_Ecoli: putative 7-cyano-7-deazaguanosine (preQ0) biosynthesis protein QueE
TIGR00364	NA	NA	0.121945	0.121446	0.325046	0.478158	TIGR00364: queuosine biosynthesis protein QueC
TIGR00084	NA	NA	0.0743487	0.0742186	0.32583	0.479025	ruvA: Holliday junction DNA helicase RuvA
TIGR03064	NA	NA	-0.271517	0.275095	0.326517	0.479748	sortase_srtB: sortase, SrtB family
TIGR01958	NA	NA	0.237133	0.237239	0.327464	0.480566	nuoE_fam: NADH-quinone oxidoreductase, E subunit
TIGR02492	NA	NA	-0.354116	0.361322	0.327349	0.480566	flgK_ends: flagellar hook-associated protein FlgK
TIGR00447	NA	NA	-0.0791662	0.0797542	0.3282	0.481074	pth: peptidyl-tRNA hydrolase
TIGR03182	NA	NA	0.22808	0.228471	0.328076	0.481074	PDH_E1_alph_y: pyruvate dehydrogenase (acetyl-transferring) E1 component, alpha subunit
TIGR02482	NA	NA	0.0597254	0.0599683	0.328462	0.481172	PFKA_ATP: 6-phosphofructokinase
TIGR01162	NA	NA	-0.0714118	0.0722673	0.330477	0.483835	purE: phosphoribosylaminoimidazole carboxylase, catalytic subunit
TIGR00389	NA	NA	0.100463	0.101307	0.330842	0.484082	glyS_dimeric: glycine--tRNA ligase
TIGR00089	NA	NA	0.0470735	0.0475422	0.331121	0.484203	TIGR00089: radical SAM methylthiotransferase, MiaB/RimO family
TIGR02071	NA	NA	-0.0898556	0.0913032	0.332091	0.485333	PBP_1b: penicillin-binding protein 1B
TIGR01205	NA	NA	0.0710945	0.0720913	0.333254	0.486744	D_ala_D_alaTIGR: D-alanine--D-alanine ligase
TIGR00690	NA	NA	-0.627762	0.664641	0.33396	0.487198	rpoZ: DNA-directed RNA polymerase, omega subunit
TIGR01366	NA	NA	0.120243	0.121994	0.333859	0.487198	serC_3: putative phosphoserine aminotransferase
TIGR03708	NA	NA	-0.226305	0.232707	0.334773	0.488096	poly_P_AMP_trns: polyphosphate:AMP phosphotransferase
TIGR00891	NA	NA	0.327797	0.333769	0.335484	0.488265	2A0112: MFS transporter, sialate:H+ symporter (SHS) family
TIGR02427	NA	NA	-0.282348	0.291675	0.335431	0.488265	protocat_pcaD: 3-oxoadipate enol-lactonase
TIGR04242	NA	NA	-0.217531	0.223802	0.335245	0.488265	nodulat_NodC: chitooligosaccharide synthase NodC
TIGR00695	NA	NA	0.112326	0.114536	0.3362	0.489018	uxuA: mannonate dehydratase
TIGR00131	NA	NA	0.0766153	0.0782217	0.336545	0.489231	gal_kin: galactokinase
TIGR03540	NA	NA	0.0511996	0.0523329	0.336859	0.489399	DapC_direct: LL-diaminopimelate aminotransferase
TIGR00152	NA	NA	0.0923922	0.0944477	0.337264	0.489699	TIGR00152: dephospho-CoA kinase
TIGR03594	NA	NA	0.0322039	0.0329888	0.337704	0.490049	GTPase_EngA: ribosome-associated GTPase EngA
TIGR02984	NA	NA	0.374638	0.384218	0.338531	0.490959	Sig-70_plancto1: RNA polymerase sigma-70 factor, Planctomycetaceae-specific subfamily 1
TIGR00326	NA	NA	-0.0553559	0.0571081	0.339891	0.492063	eubact_ribD: riboflavin biosynthesis protein RibD
TIGR00877	NA	NA	-0.0746106	0.0770063	0.339783	0.492063	purD: phosphoribosylamine--glycine ligase
TIGR02027	NA	NA	-0.0974307	0.100595	0.339546	0.492063	rpoA: DNA-directed RNA polymerase, alpha subunit
TIGR02381	NA	NA	-0.255595	0.267373	0.342145	0.495036	cspD: cold shock domain protein CspD
TIGR04349	NA	NA	0.415838	0.431418	0.343571	0.496807	rSAM_QueE_gams: putative 7-cyano-7-deazaguanosine (preQ0) biosynthesis protein QueE
TIGR03526	NA	NA	0.206102	0.214347	0.345907	0.499892	selenium_YgeY: putative selenium metabolism hydrolase
TIGR02166	NA	NA	-0.476785	0.513282	0.348398	0.503106	dmsA_ynfE: anaerobic dimethyl sulfoxide reductase, A subunit, DmsA/YnfE family
TIGR02365	NA	NA	-0.740891	0.818522	0.34854	0.503106	dha_L_ycgS: dihydroxyacetone kinase, L subunit
TIGR00067	NA	NA	-0.0617302	0.0650369	0.349765	0.504579	glut_race: glutamate racemase
TIGR02349	NA	NA	-0.0344661	0.0363346	0.350479	0.505313	DnaJ_bact: chaperone protein DnaJ
TIGR01230	NA	NA	-0.219545	0.233717	0.351399	0.506343	agmatinase: agmatinase
TIGR01304	NA	NA	-0.0700694	0.0741845	0.351945	0.506834	IMP_DH_rel_2: IMP dehydrogenase family protein
TIGR00518	NA	NA	0.163312	0.172599	0.353445	0.508697	alaDH: alanine dehydrogenase
TIGR03249	NA	NA	-0.0568038	0.0603666	0.353946	0.50912	KdgD: 5-dehydro-4-deoxyglucarate dehydratase
TIGR00113	NA	NA	0.0828838	0.0879101	0.35469	0.509596	queA: S-adenosylmethionine:tRNA ribosyltransferase-isomerase
TIGR01764	NA	NA	0.193385	0.204881	0.35467	0.509596	excise: DNA binding domain, excisionase family
TIGR03696	NA	NA	0.287244	0.304715	0.355155	0.509967	Rhs_assc_core: RHS repeat-associated core domain
TIGR03699	NA	NA	0.176521	0.187425	0.355683	0.510426	mena_SCO4550: menaquinone biosynthesis protein, SCO4550 family
TIGR01773	NA	NA	-0.582309	0.643535	0.3564	0.511157	GABAperm: GABA permease
TIGR00880	NA	NA	0.172346	0.183443	0.356832	0.511481	2_A_01_02: multidrug resistance protein
TIGR01751	NA	NA	-0.271129	0.293391	0.357773	0.512531	crot-CoA-red: crotonyl-CoA reductase
TIGR01018	NA	NA	-0.230439	0.249568	0.359265	0.514369	rpsD_arch: ribosomal protein S4
TIGR03534	NA	NA	-0.0586801	0.0632655	0.360738	0.516178	RF_mod_PrmC: protein-(glutamine-N5) methyltransferase, release factor-specific
TIGR03732	NA	NA	-0.264203	0.28775	0.361025	0.516289	lanti_perm_MutE: lantibiotic protection ABC transporter permease subunit, MutE/EpiE family
TIGR00419	NA	NA	0.0948801	0.102154	0.361878	0.517209	tim: triose-phosphate isomerase
TIGR02402	NA	NA	-0.0941759	0.102054	0.362544	0.51786	trehalose_TreZ: malto-oligosyltrehalose trehalohydrolase
TIGR00033	NA	NA	-0.0503047	0.054584	0.363898	0.518892	aroC: chorismate synthase
TIGR00456	NA	NA	0.0499486	0.054036	0.363759	0.518892	argS: arginine--tRNA ligase
TIGR02121	NA	NA	0.105425	0.113884	0.363516	0.518892	Na_Pro_sym: sodium/proline symporter
TIGR00709	NA	NA	-0.0764029	0.0833085	0.365781	0.520016	dat: 2,4-diaminobutyrate 4-transaminase
TIGR00711	NA	NA	0.150757	0.163422	0.365403	0.520016	efflux_EmrB: drug resistance MFS transporter, drug:H+ antiporter-2 (14 Spanner) (DHA2) family
TIGR00839	NA	NA	0.116899	0.126928	0.36601	0.520016	aspA: aspartate ammonia-lyase
TIGR01013	NA	NA	-0.110577	0.120713	0.365718	0.520016	2a58: sodium-dependent inorganic phosphate (Pi) transporter
TIGR01046	NA	NA	-0.149033	0.163111	0.366157	0.520016	S10_Arc_S20_Euk: ribosomal protein S10
TIGR02362	NA	NA	-0.640724	0.726981	0.366164	0.520016	dhaK1b: probable dihydroxyacetone kinase DhaK1b subunit
TIGR03372	NA	NA	-0.0514895	0.055992	0.364914	0.520016	putres_am_tran: putrescine aminotransferase
TIGR00235	NA	NA	0.0934959	0.101654	0.366494	0.520184	udk: uridine kinase
TIGR03625	NA	NA	-0.129981	0.142477	0.36727	0.520987	L3_bact: 50S ribosomal protein L3
TIGR02426	NA	NA	-0.0643706	0.0706637	0.369167	0.523375	protocat_pcaB: 3-carboxy-cis,cis-muconate cycloisomerase
TIGR03957	NA	NA	0.112006	0.122642	0.369953	0.524189	rSAM_HmdB: 5,10-methenyltetrahydromethanopterin hydrogenase cofactor biosynthesis protein HmdB
TIGR02614	NA	NA	-0.054833	0.0603286	0.370376	0.524487	ftsW: cell division protein FtsW
TIGR01327	NA	NA	0.0692916	0.0765274	0.373692	0.528878	PGDH: phosphoglycerate dehydrogenase
TIGR03473	NA	NA	-0.236504	0.264476	0.374237	0.529345	HpnK: hopanoid biosynthesis associated protein HpnK
TIGR00621	NA	NA	-0.130387	0.145833	0.376763	0.532375	ssb: single-stranded DNA-binding protein
TIGR00707	NA	NA	-0.0578981	0.0645836	0.376811	0.532375	argD: transaminase, acetylornithine/succinylornithine family
TIGR02517	NA	NA	-0.471613	0.540697	0.378343	0.533317	type_II_gspD: type II secretion system protein D
TIGR02957	NA	NA	0.158842	0.176732	0.377713	0.533317	SigX4: RNA polymerase sigma-70 factor, TIGR02957 family
TIGR03541	NA	NA	-0.397219	0.452466	0.378036	0.533317	reg_near_HchA: LuxR family transcriptional regulatory, chaperone HchA-associated
TIGR03629	NA	NA	-0.147612	0.165723	0.378192	0.533317	arch_S13P: archaeal ribosomal protein S13P
TIGR03181	NA	NA	0.184046	0.205426	0.379275	0.534325	PDH_E1_alph_x: pyruvate dehydrogenase (acetyl-transferring) E1 component, alpha subunit
TIGR00017	NA	NA	-0.0545541	0.0615719	0.382379	0.538235	cmk: cytidylate kinase
TIGR01784	NA	NA	-0.437785	0.505223	0.382706	0.538235	T_den_put_tspse: conserved hypothetical protein
TIGR02571	NA	NA	0.0712371	0.0801915	0.382679	0.538235	ComEB: ComE operon protein 2
TIGR01221	NA	NA	0.110451	0.124618	0.384036	0.539798	rmlC: dTDP-4-dehydrorhamnose 3,5-epimerase
TIGR03707	NA	NA	-0.199811	0.228021	0.384683	0.540399	PPK2_P_aer: polyphosphate kinase 2
TIGR02082	NA	NA	0.0384078	0.0437985	0.388433	0.545355	metH: methionine synthase
TIGR03978	NA	NA	-0.106119	0.121642	0.38876	0.545504	rSAM_paired_1: His-Xaa-Ser system radical SAM maturase HxsB
TIGR00423	NA	NA	0.204581	0.233147	0.389059	0.545518	TIGR00423: radical SAM domain protein, CofH subfamily
TIGR01970	NA	NA	-0.494754	0.581854	0.38938	0.545518	DEAH_box_HrpB: ATP-dependent helicase HrpB
TIGR02390	NA	NA	-0.0844624	0.0969218	0.389656	0.545518	RNA_pol_rpoA1: DNA-directed RNA polymerase subunit A'
TIGR02881	NA	NA	-0.231149	0.267002	0.389589	0.545518	spore_V_K: stage V sporulation protein K
TIGR00713	NA	NA	-0.0626179	0.071859	0.390048	0.545758	hemL: glutamate-1-semialdehyde-2,1-aminomutase
TIGR00439	NA	NA	0.0814262	0.0935333	0.39223	0.548014	ftsX: putative protein insertion permease FtsX
TIGR02012	NA	NA	0.31135	0.357468	0.392275	0.548014	tigrfam_recA: protein RecA
TIGR02712	NA	NA	0.0896236	0.102957	0.392328	0.548014	urea_carbox: urea carboxylase
TIGR00687	NA	NA	-0.134881	0.156103	0.392694	0.548214	pyridox_kin: pyridoxal kinase
TIGR01524	NA	NA	0.052576	0.0606125	0.393669	0.549265	ATPase-IIIB_Mg: magnesium-translocating P-type ATPase
TIGR00242	NA	NA	0.120768	0.139506	0.395117	0.550673	TIGR00242: protein MraZ
TIGR01531	NA	NA	0.24373	0.281403	0.395126	0.550673	glyc_debranch: glycogen debranching enzyme
TIGR01578	NA	NA	0.0436043	0.0506195	0.396819	0.552654	MiaB-like-B: MiaB-like tRNA modifying enzyme, archaeal-type
TIGR01891	NA	NA	-0.256442	0.301383	0.396996	0.552654	amidohydrolases: amidohydrolase
TIGR02593	NA	NA	-0.305381	0.360272	0.39741	0.552918	CRISPR_cas5: CRISPR-associated protein Cas5
TIGR02033	NA	NA	-0.0669275	0.0781709	0.398208	0.553716	D-hydantoinase: dihydropyrimidinase
TIGR02084	NA	NA	-0.120163	0.140783	0.398696	0.554082	leud: 3-isopropylmalate dehydratase, small subunit
TIGR00055	NA	NA	-0.0528033	0.061903	0.400158	0.555559	uppS: di-trans,poly-cis-decaprenylcistransferase
TIGR01056	NA	NA	-0.0706921	0.0829348	0.40021	0.555559	topB: DNA topoisomerase III
TIGR00550	NA	NA	0.0580132	0.0680448	0.401758	0.557081	nadA: quinolinate synthetase complex, A subunit
TIGR03591	NA	NA	0.0607098	0.0711791	0.401596	0.557081	polynuc_phos: polyribonucleotide nucleotidyltransferase
TIGR01258	NA	NA	0.142331	0.167284	0.403278	0.558874	pgm_1: phosphoglycerate mutase 1 family
TIGR04367	NA	NA	0.153557	0.18082	0.404205	0.559843	HpnR_B12_rSAM: hopanoid C-3 methylase HpnR
TIGR00035	NA	NA	-0.281157	0.336442	0.404704	0.56022	asp_race: aspartate racemase
TIGR01714	NA	NA	-0.216858	0.258851	0.405236	0.560386	phage_rep_org_N: phage replisome organizer, putative, N-terminal region
TIGR03379	NA	NA	0.231734	0.273447	0.405279	0.560386	glycerol3P_GlpC: glycerol-3-phosphate dehydrogenase, anaerobic, C subunit
TIGR03553	NA	NA	-0.179106	0.213837	0.406229	0.561384	F420_FbiB_CTERM: F420 biosynthesis protein FbiB, C-terminal domain
TIGR00443	NA	NA	-0.049024	0.0584202	0.407809	0.562333	hisZ_biosyn_reg: ATP phosphoribosyltransferase, regulatory subunit
TIGR00883	NA	NA	0.254427	0.302277	0.408401	0.562333	2A0106: MFS transporter, metabolite:H+ symporter (MHS) family protein
TIGR01877	NA	NA	-0.473169	0.578395	0.408209	0.562333	cas_cas6: CRISPR-associated endoribonuclease Cas6
TIGR02669	NA	NA	-0.0588977	0.0702282	0.407932	0.562333	SpoIID_LytB: SpoIID/LytB domain
TIGR03111	NA	NA	0.101102	0.120195	0.408359	0.562333	glyc2_xrt_Gpos1: putative glycosyltransferase, exosortase G-associated
TIGR03227	NA	NA	-0.3593	0.435536	0.408333	0.562333	PhnS: 2-aminoethylphosphonate ABC transporter, 2-aminoethylphosphonate binding protein
TIGR04256	NA	NA	0.34689	0.412629	0.408513	0.562333	GxxExxY: GxxExxY protein
TIGR00117	NA	NA	-0.126687	0.151839	0.409119	0.562852	acnB: aconitate hydratase 2
TIGR04084	NA	NA	-0.170741	0.20535	0.40981	0.563488	rSAM_AF0577: putative peptide-modifying radical SAM enzyme, AF0577 family
TIGR01740	NA	NA	-0.286408	0.346835	0.410078	0.563543	pyrF: orotidine 5'-phosphate decarboxylase
TIGR03733	NA	NA	-0.237709	0.287291	0.410473	0.563616	lanti_perm_MutG: lantibiotic protection ABC transporter permease subunit, MutG family
TIGR04082	NA	NA	0.16814	0.200721	0.410589	0.563616	rSAM_for_selen: selenobiotic family peptide radical SAM maturase
TIGR00653	NA	NA	-0.0706217	0.0848207	0.411099	0.563755	GlnA: glutamine synthetase, type I
TIGR01474	NA	NA	0.435908	0.52249	0.411148	0.563755	ubiA_proteo: 4-hydroxybenzoate polyprenyl transferase
TIGR04298	NA	NA	0.320641	0.384315	0.41221	0.564897	his_histam_anti: histidine-histamine antiporter
TIGR00496	NA	NA	-0.0588027	0.070849	0.412748	0.565321	frr: ribosome recycling factor
TIGR00514	NA	NA	0.0676148	0.0814062	0.413943	0.566641	accC: acetyl-CoA carboxylase, biotin carboxylase subunit
TIGR04195	NA	NA	-0.215512	0.262724	0.415017	0.567796	S_glycosyl_SunS: peptide S-glycosyltransferase, SunS family
TIGR00459	NA	NA	-0.0529788	0.0643459	0.416536	0.569559	aspS_bact: aspartate--tRNA ligase
TIGR01520	NA	NA	-0.117589	0.143562	0.417818	0.570994	FruBisAldo_II_A: fructose-bisphosphate aldolase, class II
TIGR03817	NA	NA	-0.169066	0.208027	0.420359	0.574149	DECH_helic: helicase/secretion neighborhood putative DEAH-box helicase
TIGR00128	NA	NA	0.0468227	0.0574252	0.422258	0.57615	fabD: malonyl CoA-acyl carrier protein transacylase
TIGR00524	NA	NA	0.229633	0.281581	0.422998	0.57615	eIF-2B_rel: eIF-2B alpha/beta/delta-related uncharacterized proteins
TIGR00674	NA	NA	-0.0458734	0.0566504	0.424281	0.57615	dapA: dihydrodipicolinate synthase
TIGR00715	NA	NA	-0.122723	0.151877	0.423949	0.57615	precor6x_red: precorrin-6x reductase
TIGR01408	NA	NA	-0.108687	0.134395	0.423831	0.57615	Ube1: ubiquitin-activating enzyme E1
TIGR01475	NA	NA	0.427056	0.524724	0.422665	0.57615	ubiA_other: putative 4-hydroxybenzoate polyprenyltransferase
TIGR02164	NA	NA	-0.42089	0.52914	0.423058	0.57615	torA: trimethylamine-N-oxide reductase TorA
TIGR02516	NA	NA	-0.424348	0.53519	0.424396	0.57615	type_III_yscC: type III secretion outer membrane pore, YscC/HrcC family
TIGR02826	NA	NA	0.114491	0.1406	0.423384	0.57615	RNR_activ_nrdG3: anaerobic ribonucleoside-triphosphate reductase activating protein
TIGR03020	NA	NA	0.207525	0.254849	0.42368	0.57615	EpsA: transcriptional regulator EpsA
TIGR03916	NA	NA	0.103761	0.127186	0.422464	0.57615	rSAM_link_UDG: putative DNA modification/repair radical SAM protein
TIGR01706	NA	NA	-0.388981	0.489828	0.424902	0.576519	NAPA: periplasmic nitrate reductase, large subunit
TIGR00064	NA	NA	-0.0366443	0.0453599	0.425496	0.577007	ftsY: signal recognition particle-docking protein FtsY
TIGR01237	NA	NA	0.214761	0.265751	0.427166	0.578953	D1pyr5carbox2: putative delta-1-pyrroline-5-carboxylate dehydrogenase
TIGR02495	NA	NA	-0.108659	0.13582	0.428776	0.580692	NrdG2: anaerobic ribonucleoside-triphosphate reductase activating protein
TIGR04133	NA	NA	0.143624	0.178467	0.42892	0.580692	rSAM_w_lipo: radical SAM enzyme, rSAM/lipoprotein system
TIGR00761	NA	NA	-0.0481169	0.0600676	0.429196	0.580746	argB: acetylglutamate kinase
TIGR02407	NA	NA	-0.058557	0.0731848	0.429562	0.580922	ectoine_ectB: diaminobutyrate--2-oxoglutarate aminotransferase
TIGR00545	NA	NA	0.296906	0.369802	0.429961	0.581143	lipoyltrans: lipoyltransferase and lipoate-protein ligase
TIGR01990	NA	NA	-0.0862377	0.108232	0.431018	0.582252	bPGM: beta-phosphoglucomutase
TIGR00815	NA	NA	0.0663428	0.0830339	0.431714	0.582873	sulP: sulfate permease
TIGR01538	NA	NA	-0.208913	0.26602	0.435112	0.587139	portal_SPP1: phage portal protein, SPP1 family
TIGR00046	NA	NA	-0.0388005	0.04914	0.435888	0.587864	TIGR00046: RNA methyltransferase, RsmE family
TIGR02352	NA	NA	-0.191561	0.244539	0.436654	0.588576	thiamin_ThiO: glycine oxidase ThiO
TIGR00025	NA	NA	0.183574	0.232793	0.438282	0.590124	Mtu_efflux: ABC transporter efflux protein, DrrB family
TIGR03216	NA	NA	0.21169	0.268429	0.438281	0.590124	OH_muco_semi_DH: 2-hydroxymuconic semialdehyde dehydrogenase
TIGR02995	NA	NA	-0.236794	0.304844	0.4394	0.591306	ectoine_ehuB: ectoine/hydroxyectoine ABC transporter solute-binding protein EhuB
TIGR01373	NA	NA	-0.23112	0.298012	0.44026	0.59214	soxB: sarcosine oxidase, beta subunit family
TIGR02356	NA	NA	-0.0488506	0.0625652	0.440816	0.592564	adenyl_thiF: thiazole biosynthesis adenylyltransferase ThiF
TIGR00593	NA	NA	-0.0524263	0.0672545	0.4415	0.592617	pola: DNA polymerase I
TIGR01125	NA	NA	0.0384922	0.0492482	0.441437	0.592617	TIGR01125: ribosomal protein S12 methylthiotransferase RimO
TIGR02313	NA	NA	-0.0486939	0.0624692	0.441576	0.592617	HpaI-NOT-DapA: 2,4-dihydroxyhept-2-ene-1,7-dioic acid aldolase
TIGR01500	NA	NA	0.0876264	0.112269	0.442495	0.593526	sepiapter_red: sepiapterin reductase
TIGR01098	NA	NA	-0.341379	0.446347	0.443498	0.594548	3A0109s03R: phosphate/phosphite/phosphonate ABC transporters, periplasmic binding protein
TIGR01449	NA	NA	-0.0829101	0.107155	0.444377	0.595402	PGP_bact: phosphoglycolate phosphatase, bacterial
TIGR02880	NA	NA	-0.215497	0.282034	0.44735	0.59906	cbbX_cfxQ: CbbX protein
TIGR03073	NA	NA	0.327008	0.423645	0.447634	0.599114	release_rtcB: release factor H-coupled RctB family protein
TIGR02384	NA	NA	-0.153484	0.200926	0.448836	0.600397	RelB_DinJ: addiction module antitoxin, RelB/DinJ family
TIGR00667	NA	NA	-0.194193	0.255568	0.450337	0.602078	aat: leucyl/phenylalanyl-tRNA--protein transferase
TIGR00030	NA	NA	-0.122911	0.16143	0.450903	0.602508	S21p: ribosomal protein S21
TIGR01116	NA	NA	0.0472889	0.0618658	0.451543	0.602917	ATPase-IIA1_Ca: calcium-translocating P-type ATPase, SERCA-type
TIGR03835	NA	NA	0.0337084	0.0441274	0.451698	0.602917	termin_org_DnaJ: terminal organelle assembly protein TopJ
TIGR01236	NA	NA	0.20054	0.26261	0.452768	0.604018	D1pyr5carbox1: 1-pyrroline-5-carboxylate dehydrogenase
TIGR01553	NA	NA	-0.45916	0.619815	0.453909	0.605211	formate-DH-alph: formate dehydrogenase, alpha subunit
TIGR01746	NA	NA	-0.358861	0.483583	0.456503	0.608341	Thioester-redct: thioester reductase domain
TIGR02483	NA	NA	0.05164	0.0684388	0.457368	0.609165	PFK_mixed: phosphofructokinase
TIGR02372	NA	NA	0.192057	0.256006	0.460671	0.613232	4_coum_CoA_lig: 4-coumarate--CoA ligase
TIGR03251	NA	NA	0.043645	0.0586282	0.463282	0.616375	LAT_fam: L-lysine 6-transaminase
TIGR01198	NA	NA	0.0772815	0.104083	0.464725	0.617962	pgl: 6-phosphogluconolactonase
TIGR01593	NA	NA	-0.247718	0.338903	0.466325	0.619754	holin_tox_secr: toxin secretion/phage lysis holin
TIGR02237	NA	NA	0.30302	0.409784	0.466868	0.620142	recomb_radB: DNA repair and recombination protein RadB
TIGR00195	NA	NA	-0.0727079	0.0992231	0.468786	0.622354	exoDNase_III: exodeoxyribonuclease III
TIGR01509	NA	NA	-0.0855355	0.117041	0.469756	0.623091	HAD-SF-IA-v3: HAD hydrolase, family IA, variant 3
TIGR02016	NA	NA	-0.295032	0.408018	0.469847	0.623091	BchX: chlorophyllide reductase iron protein subunit X
TIGR01579	NA	NA	0.0358254	0.048883	0.470111	0.623106	MiaB-like-C: MiaB-like tRNA modifying enzyme
TIGR00509	NA	NA	-0.377264	0.526453	0.471381	0.624453	bisC_fam: molybdopterin guanine dinucleotide-containing S/N-oxide reductases
TIGR00453	NA	NA	-0.0779699	0.107306	0.472412	0.625482	ispD: 2-C-methyl-D-erythritol 4-phosphate cytidylyltransferase
TIGR01521	NA	NA	0.0683311	0.093728	0.472713	0.625545	FruBisAldo_II_B: fructose-bisphosphate aldolase, class II, Calvin cycle subtype
TIGR00566	NA	NA	0.0432377	0.0594586	0.473605	0.626389	trpG_papA: glutamine amidotransferase of anthranilate synthase or aminodeoxychorismate synthase
TIGR00475	NA	NA	-0.0609054	0.0841516	0.474403	0.627107	selB: selenocysteine-specific translation elongation factor
TIGR00900	NA	NA	0.152035	0.210163	0.476587	0.62932	2A0121: H+ Antiporter protein
TIGR03407	NA	NA	-0.357871	0.50448	0.476421	0.62932	urea_ABC_UrtA: urea ABC transporter, urea binding protein
TIGR01980	NA	NA	0.105013	0.145658	0.47785	0.63065	sufB: FeS assembly protein SufB
TIGR00512	NA	NA	0.199866	0.277562	0.478714	0.631113	salvage_mtnA: S-methyl-5-thioribose-1-phosphate isomerase
TIGR02326	NA	NA	0.118997	0.16529	0.478551	0.631113	transamin_PhnW: 2-aminoethylphosphonate--pyruvate transaminase
TIGR01722	NA	NA	0.188882	0.262654	0.479274	0.631177	MMSDH: methylmalonate-semialdehyde dehydrogenase (acylating)
TIGR02515	NA	NA	-0.360023	0.51071	0.479095	0.631177	IV_pilus_PilQ: type IV pilus secretin PilQ
TIGR00344	NA	NA	0.0453483	0.063222	0.479614	0.631287	alaS: alanine--tRNA ligase
TIGR03070	NA	NA	0.117568	0.163804	0.479873	0.63129	couple_hipB: transcriptional regulator, y4mF family
TIGR00728	NA	NA	0.126405	0.176254	0.480257	0.631415	OPT_sfam: oligopeptide transporter, OPT superfamily
TIGR02119	NA	NA	0.0836583	0.116779	0.48048	0.631415	panF: sodium/pantothenate symporter
TIGR02146	NA	NA	-0.0682809	0.0960419	0.482077	0.633176	LysS_fung_arch: homocitrate synthase
TIGR02730	NA	NA	0.275065	0.386167	0.483357	0.634518	carot_isom: carotene isomerase
TIGR02799	NA	NA	-0.202768	0.28823	0.484125	0.635188	thio_ybgC: tol-pal system-associated acyl-CoA thioesterase
TIGR00704	NA	NA	-0.108426	0.15378	0.485021	0.635696	NaPi_cotrn_rel: Na/Pi-cotransporter II-related protein
TIGR02278	NA	NA	0.188516	0.265643	0.485028	0.635696	PaaN-DH: phenylacetic acid degradation protein paaN
TIGR00361	NA	NA	-0.0571369	0.0813001	0.487241	0.637455	ComEC_Rec2: DNA internalization-related competence protein ComEC/Rec2
TIGR00436	NA	NA	0.0283646	0.040296	0.487612	0.637455	era: GTP-binding protein Era
TIGR01322	NA	NA	-0.130063	0.185592	0.487263	0.637455	scrB_fam: sucrose-6-phosphate hydrolase
TIGR01340	NA	NA	-0.0574294	0.0817142	0.487225	0.637455	aconitase_mito: aconitate hydratase, mitochondrial
TIGR01855	NA	NA	-0.0509451	0.0725893	0.487922	0.637455	IMP_synth_hisH: imidazole glycerol phosphate synthase, glutamine amidotransferase subunit
TIGR02512	NA	NA	-0.0962023	0.137229	0.487709	0.637455	FeFe_hydrog_A: [FeFe] hydrogenase, group A
TIGR00194	NA	NA	0.0525776	0.0747682	0.488269	0.637471	uvrC: excinuclease ABC subunit C
TIGR01048	NA	NA	-0.0717149	0.102382	0.488452	0.637471	lysA: diaminopimelate decarboxylase
TIGR02411	NA	NA	0.182832	0.260377	0.489591	0.63862	leuko_A4_hydro: leukotriene A-4 hydrolase/aminopeptidase
TIGR00573	NA	NA	-0.0495336	0.0709599	0.490266	0.639161	dnaq: exonuclease, DNA polymerase III, epsilon subunit family
TIGR01031	NA	NA	0.0919098	0.131334	0.490655	0.639331	rpmF_bact: ribosomal protein L32
TIGR02299	NA	NA	0.184427	0.264151	0.492045	0.640803	HpaE: 5-carboxymethyl-2-hydroxymuconate semialdehyde dehydrogenase
TIGR02355	NA	NA	-0.0414383	0.0596772	0.492647	0.641248	moeB: molybdopterin synthase sulfurylase MoeB
TIGR03350	NA	NA	0.176885	0.253925	0.493006	0.641377	type_VI_ompA: type VI secretion system OmpA/MotB family protein
TIGR01027	NA	NA	-0.0445464	0.0646435	0.495863	0.644753	proB: glutamate 5-kinase
TIGR00197	NA	NA	0.0686571	0.0995628	0.496794	0.645623	yjeF_nterm: YjeF family N-terminal domain
TIGR02637	NA	NA	-0.22163	0.325232	0.497384	0.646049	RhaS: rhamnose ABC transporter, rhamnose-binding protein
TIGR03641	NA	NA	0.179093	0.259911	0.497668	0.646076	cas1_HMARI: CRISPR-associated endonuclease Cas1, subtype I-B/HMARI/TNEAP
TIGR01143	NA	NA	-0.0450528	0.0658262	0.498768	0.647163	murF: UDP-N-acetylmuramoyl-tripeptide--D-alanyl-D-alanine ligase
TIGR00020	NA	NA	-0.0343078	0.0502405	0.499877	0.647615	prfB: peptide chain release factor 2
TIGR00457	NA	NA	0.0453165	0.0662827	0.500258	0.647615	asnS: asparagine--tRNA ligase
TIGR00887	NA	NA	0.170469	0.248832	0.500113	0.647615	2A0109: phosphate:H+ symporter
TIGR01603	NA	NA	-0.300232	0.445772	0.50043	0.647615	maj_tail_phi13: phage major tail protein, phi13 family
TIGR01859	NA	NA	-0.069968	0.102471	0.499413	0.647615	fruc_bis_ald_: fructose-1,6-bisphosphate aldolase, class II
TIGR01608	NA	NA	-0.235421	0.348719	0.50105	0.648078	citD: citrate lyase acyl carrier protein
TIGR00963	NA	NA	-0.0595714	0.0877538	0.502038	0.649014	secA: preprotein translocase, SecA subunit
TIGR03150	NA	NA	0.049955	0.0736065	0.503418	0.650457	fabF: beta-ketoacyl-acyl-carrier-protein synthase II
TIGR00255	NA	NA	0.0604512	0.0892174	0.504196	0.651112	TIGR00255: TIGR00255 family protein
TIGR01238	NA	NA	0.178669	0.263473	0.504453	0.651112	D1pyr5carbox3: delta-1-pyrroline-5-carboxylate dehydrogenase
TIGR00442	NA	NA	0.0350835	0.0520326	0.506041	0.652819	hisS: histidine--tRNA ligase
TIGR01161	NA	NA	0.115478	0.17165	0.507586	0.654034	purK: phosphoribosylaminoimidazole carboxylase, ATPase subunit
TIGR02634	NA	NA	-0.111537	0.166873	0.507778	0.654034	xylF: D-xylose ABC transporter, D-xylose-binding protein
TIGR02646	NA	NA	-0.283916	0.428381	0.507662	0.654034	TIGR02646: TIGR02646 family protein
TIGR00199	NA	NA	0.0498509	0.0744509	0.509108	0.654452	cinA_cterm: competence/damage-inducible protein CinA C-terminal domain
TIGR00633	NA	NA	-0.0655969	0.0983324	0.509323	0.654452	xth: exodeoxyribonuclease III (xth)
TIGR00683	NA	NA	-0.0431847	0.0645489	0.508424	0.654452	nanA: N-acetylneuraminate lyase
TIGR01025	NA	NA	-0.117811	0.176997	0.509431	0.654452	rpsS_arch: ribosomal protein S19
TIGR01090	NA	NA	0.0670984	0.100087	0.508737	0.654452	apt: adenine phosphoribosyltransferase
TIGR00360	NA	NA	0.0766304	0.114913	0.511036	0.655488	ComEC_N-term: ComEC/Rec2-related protein
TIGR01066	NA	NA	-0.0521297	0.0783915	0.51084	0.655488	rplM_bact: ribosomal protein L13
TIGR02708	NA	NA	-0.27141	0.412018	0.510539	0.655488	L_lactate_ox: L-lactate oxidase
TIGR01909	NA	NA	-0.106866	0.161275	0.511492	0.655732	C_GCAxxG_C_C: C_GCAxxG_C_C family protein
TIGR02385	NA	NA	-0.20279	0.309393	0.514225	0.658892	RelE_StbE: addiction module toxin, RelE/StbE family
TIGR04299	NA	NA	-0.290387	0.445739	0.5147	0.659159	antiport_PotE: putrescine-ornithine antiporter
TIGR00729	NA	NA	-0.0688276	0.10479	0.515774	0.659728	TIGR00729: ribonuclease HII
TIGR01172	NA	NA	0.0705912	0.10712	0.515948	0.659728	cysE: serine O-acetyltransferase
TIGR02734	NA	NA	0.275902	0.418203	0.515943	0.659728	crtI_fam: phytoene desaturase
TIGR00611	NA	NA	0.0391985	0.0595848	0.516399	0.659963	recf: DNA replication and repair protein RecF
TIGR00959	NA	NA	0.0294579	0.0449942	0.518307	0.661371	ffh: signal recognition particle protein
TIGR01054	NA	NA	0.0724236	0.110457	0.518062	0.661371	rgy: reverse gyrase
TIGR03250	NA	NA	0.168955	0.257403	0.518091	0.661371	PhnAcAld_DH: putative phosphonoacetaldehyde dehydrogenase
TIGR01662	NA	NA	-0.106925	0.164464	0.519423	0.662087	HAD-SF-IIIA: HAD hydrolase, family IIIA
TIGR02627	NA	NA	-0.0618191	0.0948879	0.519253	0.662087	rhamnulo_kin: rhamnulokinase
TIGR03207	NA	NA	0.0730187	0.111797	0.519674	0.662087	cyc_hxne_CoA_dh: cyclohexanecarboxyl-CoA dehydrogenase
TIGR03186	NA	NA	-0.258806	0.402128	0.520539	0.662542	AKGDH_not_PDH: alpha-ketoglutarate dehydrogenase
TIGR03253	NA	NA	-0.382922	0.600288	0.520873	0.662542	oxalate_frc: formyl-CoA transferase
TIGR03921	NA	NA	0.100435	0.154238	0.521106	0.662542	T7SS_mycosin: type VII secretion-associated serine protease mycosin
TIGR04291	NA	NA	0.299948	0.460176	0.52087	0.662542	arsen_driv_ArsA: arsenical pump-driving ATPase
TIGR01297	NA	NA	0.0442653	0.0681149	0.52152	0.662726	CDF: cation diffusion facilitator family transporter
TIGR01060	NA	NA	-0.0476893	0.0736655	0.522075	0.663089	eno: phosphopyruvate hydratase
TIGR03828	NA	NA	-0.120882	0.187578	0.522835	0.663712	pfkB: 1-phosphofructokinase
TIGR00739	NA	NA	0.0527262	0.0818705	0.525317	0.666519	yajC: preprotein translocase, YajC subunit
TIGR00167	NA	NA	-0.0653363	0.102099	0.526594	0.667796	cbbA: ketose-bisphosphate aldolase
TIGR00947	NA	NA	0.34254	0.534577	0.527678	0.668139	2A73: putative bicarbonate transporter, IctB family
TIGR02087	NA	NA	-0.0921836	0.14447	0.52738	0.668139	LEUD_arch: 3-isopropylmalate dehydratase, small subunit
TIGR02176	NA	NA	0.0675302	0.105432	0.527677	0.668139	pyruv_ox_red: pyruvate:ferredoxin (flavodoxin) oxidoreductase
TIGR00069	NA	NA	-0.0518282	0.081384	0.528768	0.668489	hisD: histidinol dehydrogenase
TIGR03374	NA	NA	0.166461	0.259963	0.5283	0.668489	ABALDH: 1-pyrroline dehydrogenase
TIGR04211	NA	NA	-0.362972	0.578908	0.528551	0.668489	SH3_and_anchor: SH3 domain protein
TIGR02073	NA	NA	-0.0530109	0.0838677	0.531814	0.671995	PBP_1c: penicillin-binding protein 1C
TIGR01701	NA	NA	-0.364852	0.587143	0.532155	0.672081	Fdhalpha-like: oxidoreductase alpha (molybdopterin) subunit
TIGR01292	NA	NA	-0.0425933	0.0678184	0.534552	0.674763	TRX_reduct: thioredoxin-disulfide reductase
TIGR00237	NA	NA	0.0884524	0.140908	0.536033	0.674894	xseA: exodeoxyribonuclease VII, large subunit
TIGR00678	NA	NA	-0.0277089	0.044319	0.536573	0.674894	holB: DNA polymerase III, delta' subunit
TIGR01073	NA	NA	-0.0327643	0.0522615	0.5354	0.674894	pcrA: ATP-dependent DNA helicase PcrA
TIGR01079	NA	NA	-0.0664337	0.106372	0.536497	0.674894	rplX_bact: ribosomal protein L24
TIGR01591	NA	NA	-0.314434	0.508741	0.535721	0.674894	Fdh-alpha: formate dehydrogenase, alpha subunit
TIGR02370	NA	NA	0.0373232	0.0595695	0.536402	0.674894	pyl_corrinoid: methyltransferase cognate corrinoid proteins, Methanosarcina family
TIGR03168	NA	NA	-0.117307	0.18822	0.536557	0.674894	1-PFK: hexose kinase, 1-phosphofructokinase family
TIGR02442	NA	NA	0.171652	0.274463	0.537896	0.676213	Cob-chelat-sub: cobaltochelatase subunit
TIGR00208	NA	NA	-0.219452	0.356073	0.539131	0.677419	fliS: flagellar protein FliS
TIGR01061	NA	NA	-0.0371787	0.0601658	0.541175	0.679641	parC_Gpos: DNA topoisomerase IV, A subunit
TIGR03966	NA	NA	-0.255615	0.418981	0.542412	0.680847	actino_HemFlav: heme/flavin dehydrogenase, mycofactocin system
TIGR01539	NA	NA	0.385153	0.626587	0.544192	0.682387	portal_lambda: phage portal protein, lambda family
TIGR03330	NA	NA	-0.252614	0.415703	0.544054	0.682387	SAM_DCase_Bsu: S-adenosylmethionine decarboxylase proenzyme
TIGR00005	NA	NA	0.0346602	0.0564905	0.544803	0.682804	rluA_subfam: pseudouridine synthase, RluA family
TIGR00367	NA	NA	0.0859026	0.140119	0.54552	0.682965	TIGR00367: K+-dependent Na+/Ca+ exchanger homolog
TIGR00616	NA	NA	0.172024	0.280563	0.545849	0.682965	rect: recombinase, phage RecT family
TIGR01780	NA	NA	0.164874	0.269035	0.546031	0.682965	SSADH: succinate-semialdehyde dehydrogenase
TIGR03160	NA	NA	0.068069	0.111209	0.54604	0.682965	cobT_DBIPRT: nicotinate-nucleotide--dimethylbenzimidazole phosphoribosyltransferase
TIGR00742	NA	NA	-0.0553696	0.0909371	0.546847	0.683628	yjbN: tRNA dihydrouridine synthase A
TIGR00004	NA	NA	-0.057317	0.094549	0.548565	0.684057	TIGR00004: reactive intermediate/imine deaminase
TIGR00330	NA	NA	0.281364	0.461783	0.548299	0.684057	glpX: fructose-1,6-bisphosphatase, class II
TIGR00671	NA	NA	0.0595294	0.0981014	0.549411	0.684057	baf: pantothenate kinase, type III
TIGR00710	NA	NA	0.170385	0.280366	0.549374	0.684057	efflux_Bcr_CflA: drug resistance transporter, Bcr/CflA subfamily
TIGR01211	NA	NA	-0.114887	0.189806	0.548323	0.684057	ELP3: histone acetyltransferase, ELP3 family
TIGR02628	NA	NA	-0.0494792	0.0813906	0.547551	0.684057	fuculo_kin_coli: L-fuculokinase
TIGR02718	NA	NA	0.166511	0.273549	0.548724	0.684057	sider_RhtX_FptX: siderophore transporter, RhtX/FptX family
TIGR03240	NA	NA	0.160824	0.264631	0.549348	0.684057	arg_catab_astD: succinylglutamic semialdehyde dehydrogenase
TIGR00234	NA	NA	-0.0534444	0.0884792	0.550047	0.684503	tyrS: tyrosine--tRNA ligase
TIGR02127	NA	NA	-0.0622805	0.1034	0.551049	0.685403	pyrF_sub2: orotidine 5'-phosphate decarboxylase
TIGR02485	NA	NA	-0.237411	0.398142	0.551919	0.686139	CobZ_N-term: precorrin 3B synthase CobZ
TIGR04284	NA	NA	0.160027	0.265768	0.553006	0.687144	aldehy_Rv0768: aldehyde dehydrogenase, Rv0768 family
TIGR02967	NA	NA	0.151054	0.2513	0.553662	0.687612	guan_deamin: guanine deaminase
TIGR03248	NA	NA	-0.0589575	0.0986943	0.554352	0.687776	galactar-dH20: galactarate dehydratase
TIGR03533	NA	NA	0.0317761	0.0530369	0.554214	0.687776	L3_gln_methyl: protein-(glutamine-N5) methyltransferase, ribosomal protein L3-specific
TIGR01393	NA	NA	-0.0493995	0.0827749	0.554861	0.688061	lepA: GTP-binding protein LepA
TIGR01414	NA	NA	-0.220148	0.372444	0.555739	0.688457	autotrans_barl: outer membrane autotransporter barrel domain
TIGR03440	NA	NA	0.164974	0.275727	0.555518	0.688457	egtB_TIGR03440: ergothioneine biosynthesis protein EgtB
TIGR00211	NA	NA	-0.307435	0.523191	0.556067	0.688517	glyS: glycine--tRNA ligase, beta subunit
TIGR00737	NA	NA	0.0345899	0.0581414	0.557006	0.689333	nifR3_yhdG: putative TIM-barrel protein, nifR3 family
TIGR02257	NA	NA	0.173438	0.291693	0.557989	0.689857	cobalto_cobN: cobaltochelatase, CobN subunit
TIGR03525	NA	NA	0.184344	0.309975	0.557935	0.689857	GldK: gliding motility-associated lipoprotein GldK
TIGR00675	NA	NA	0.104208	0.176237	0.559899	0.691178	dcm: DNA (cytosine-5-)-methyltransferase
TIGR01065	NA	NA	-0.0777258	0.131965	0.559635	0.691178	hlyIII: channel protein, hemolysin III family
TIGR02467	NA	NA	-0.0886419	0.150595	0.559726	0.691178	CbiE: precorrin-6y C5,15-methyltransferase (decarboxylating), CbiE subunit
TIGR00400	NA	NA	0.0726442	0.123281	0.561048	0.691785	mgtE: magnesium transporter
TIGR00463	NA	NA	-0.0354372	0.0603275	0.561233	0.691785	gltX_arch: glutamate--tRNA ligase
TIGR03443	NA	NA	-0.164557	0.281215	0.560766	0.691785	alpha_am_amid: L-aminoadipate-semialdehyde dehydrogenase
[truncated: 465 more rows]

## Sheet: Results_subbins_50%
name	identity	clusterID	logFC	std. error	p.value	fdr	description
TIGR00001	clust0.5	1	-0.910966	0.317698	0.00484724	0.0321786	rpmI_bact: ribosomal protein L35
TIGR00001	clust0.5	0	0.281684	0.169187	0.107081	0.174041	rpmI_bact: ribosomal protein L35
TIGR00002	clust0.5	7	-0.973366	0.304145	0.00183662	0.0245334	S16: ribosomal protein S16
TIGR00002	clust0.5	0	0.261499	0.167215	0.129206	0.201118	S16: ribosomal protein S16
TIGR00003	clust0.5	0	-0.985073	0.358942	0.00627278	0.0351615	TIGR00003: copper ion binding protein
TIGR00004	clust0.5	13	0.525057	0.210908	0.0181522	0.0569493	TIGR00004: reactive intermediate/imine deaminase
TIGR00004	clust0.5	0	-0.371233	0.256117	0.152376	0.227272	TIGR00004: reactive intermediate/imine deaminase
TIGR00004	clust0.5	4	0.260822	0.19573	0.193563	0.274352	TIGR00004: reactive intermediate/imine deaminase
TIGR00004	clust0.5	8	-0.849398	0.757741	0.245055	0.328746	TIGR00004: reactive intermediate/imine deaminase
TIGR00005	clust0.5	1	0.589301	0.192058	0.00434454	0.0309054	rluA_subfam: pseudouridine synthase, RluA family
TIGR00005	clust0.5	2	0.566135	0.199093	0.00768517	0.0381502	rluA_subfam: pseudouridine synthase, RluA family
TIGR00005	clust0.5	8	-0.87092	0.366051	0.0174542	0.0557261	rluA_subfam: pseudouridine synthase, RluA family
TIGR00005	clust0.5	7	0.311658	0.147319	0.0432957	0.0941004	rluA_subfam: pseudouridine synthase, RluA family
TIGR00005	clust0.5	30	0.374676	0.197122	0.0671121	0.124925	rluA_subfam: pseudouridine synthase, RluA family
TIGR00005	clust0.5	29	-0.848127	0.482761	0.0733458	0.132575	rluA_subfam: pseudouridine synthase, RluA family
TIGR00005	clust0.5	15	-0.813902	0.944085	0.370836	0.454876	rluA_subfam: pseudouridine synthase, RluA family
TIGR00006	clust0.5	0	-1.08461	0.470144	0.0178266	0.0564617	TIGR00006: 16S rRNA (cytosine(1402)-N(4))-methyltransferase
TIGR00006	clust0.5	2	-0.81357	0.354767	0.0222959	0.0637058	TIGR00006: 16S rRNA (cytosine(1402)-N(4))-methyltransferase
TIGR00006	clust0.5	1	0.108271	0.138316	0.440858	0.52294	TIGR00006: 16S rRNA (cytosine(1402)-N(4))-methyltransferase
TIGR00007	clust0.5	2	0.301452	0.174328	0.0946602	0.159353	TIGR00007: 1-(5-phosphoribosyl)-5-[(5-phosphoribosylamino)methylideneamino]imidazole-4-carboxamide isomerase
TIGR00007	clust0.5	0	-0.122572	0.0953649	0.207862	0.289228	TIGR00007: 1-(5-phosphoribosyl)-5-[(5-phosphoribosylamino)methylideneamino]imidazole-4-carboxamide isomerase
TIGR00008	clust0.5	2	-0.0434838	0.15845	0.785585	0.826158	infA: translation initiation factor IF-1
TIGR00009	clust0.5	2	0.5144	0.153363	0.00215436	0.0254456	L28: ribosomal protein L28
TIGR00009	clust0.5	3	-0.550892	0.280949	0.0534344	0.107141	L28: ribosomal protein L28
TIGR00009	clust0.5	0	-0.175292	0.76662	0.819923	0.855071	L28: ribosomal protein L28
TIGR00010	clust0.5	2	0.635194	0.190716	0.00216468	0.0254456	TIGR00010: hydrolase, TatD family
TIGR00010	clust0.5	11	-0.997088	0.480627	0.0333969	0.0802056	TIGR00010: hydrolase, TatD family
TIGR00010	clust0.5	5	0.499973	0.296104	0.100205	0.166041	TIGR00010: hydrolase, TatD family
TIGR00010	clust0.5	39	-0.33799	0.353341	0.340857	0.426086	TIGR00010: hydrolase, TatD family
TIGR00011	clust0.5	15	0.771538	0.23389	0.00216788	0.0254456	YbaK_EbsC: Cys-tRNA(Pro) deacylase
TIGR00011	clust0.5	0	-0.717175	0.268069	0.00929538	0.041342	YbaK_EbsC: Cys-tRNA(Pro) deacylase
TIGR00011	clust0.5	3	-1.04926	0.940357	0.23575	0.319255	YbaK_EbsC: Cys-tRNA(Pro) deacylase
TIGR00011	clust0.5	6	0.288407	0.416212	0.494016	0.573014	YbaK_EbsC: Cys-tRNA(Pro) deacylase
TIGR00012	clust0.5	2	-0.990844	0.285258	0.000832861	0.0221971	L29: ribosomal protein L29
TIGR00016	clust0.5	3	0.329007	0.118267	0.00950005	0.0416435	ackA: acetate kinase
TIGR00016	clust0.5	8	0.707926	0.273533	0.013493	0.0491349	ackA: acetate kinase
TIGR00016	clust0.5	0	-0.817023	0.33643	0.0160439	0.0532386	ackA: acetate kinase
TIGR00016	clust0.5	4	-0.677448	0.371254	0.0680537	0.126242	ackA: acetate kinase
TIGR00016	clust0.5	7	0.319825	0.174762	0.0776883	0.137984	ackA: acetate kinase
TIGR00017	clust0.5	3	-1.07524	0.342679	0.00194258	0.0250409	cmk: cytidylate kinase
TIGR00017	clust0.5	6	-0.512039	0.337108	0.130676	0.203044	cmk: cytidylate kinase
TIGR00017	clust0.5	0	0.150231	0.147698	0.318379	0.4036	cmk: cytidylate kinase
TIGR00018	clust0.5	0	0.242229	0.169508	0.164303	0.240929	panC: pantoate--beta-alanine ligase
TIGR00018	clust0.5	1	-0.14811	0.779742	0.850137	0.879587	panC: pantoate--beta-alanine ligase
TIGR00019	clust0.5	1	-1.11505	0.420802	0.00711978	0.03712	prfA: peptide chain release factor 1
TIGR00019	clust0.5	11	-0.913935	0.361329	0.0116374	0.0458411	prfA: peptide chain release factor 1
TIGR00019	clust0.5	0	0.334151	0.124055	0.011724	0.0459468	prfA: peptide chain release factor 1
TIGR00019	clust0.5	3	0.478668	0.196367	0.0207003	0.0612221	prfA: peptide chain release factor 1
TIGR00019	clust0.5	35	-0.933885	0.454299	0.036269	0.0843578	prfA: peptide chain release factor 1
TIGR00019	clust0.5	31	-0.775896	0.416352	0.0602821	0.115938	prfA: peptide chain release factor 1
TIGR00019	clust0.5	19	0.369166	0.333807	0.277218	0.361449	prfA: peptide chain release factor 1
TIGR00019	clust0.5	2	-0.826199	0.870794	0.324755	0.410113	prfA: peptide chain release factor 1
TIGR00019	clust0.5	5	-0.552788	0.670215	0.403449	0.487143	prfA: peptide chain release factor 1
TIGR00020	clust0.5	2	-1.06559	0.410596	0.00863008	0.0402909	prfB: peptide chain release factor 2
TIGR00020	clust0.5	0	-0.704408	0.281435	0.0143661	0.0504497	prfB: peptide chain release factor 2
TIGR00020	clust0.5	8	0.355098	0.137956	0.0154835	0.0523434	prfB: peptide chain release factor 2
TIGR00020	clust0.5	10	-0.686429	0.408953	0.0915292	0.155734	prfB: peptide chain release factor 2
TIGR00020	clust0.5	1	0.234341	0.177348	0.197373	0.278324	prfB: peptide chain release factor 2
TIGR00021	clust0.5	0	0.446262	0.330308	0.185537	0.265752	rpiA: ribose 5-phosphate isomerase A
TIGR00022	clust0.5	2	0.657374	0.218268	0.00485921	0.0322038	TIGR00022: uncharacterized protein, YhcH/YjgK/YiaL family
TIGR00022	clust0.5	5	0.484104	0.168471	0.00733934	0.0374704	TIGR00022: uncharacterized protein, YhcH/YjgK/YiaL family
TIGR00023	clust0.5	1	-0.967647	0.388911	0.0123858	0.0471811	TIGR00023: acyl-phosphate glycerol 3-phosphate acyltransferase
TIGR00025	clust0.5	2	0.300159	0.202411	0.149125	0.223291	Mtu_efflux: ABC transporter efflux protein, DrrB family
TIGR00025	clust0.5	1	-0.0604667	0.347343	0.862879	0.890429	Mtu_efflux: ABC transporter efflux protein, DrrB family
TIGR00029	clust0.5	6	-0.970516	0.440877	0.0251376	0.0681038	S20: ribosomal protein S20
TIGR00029	clust0.5	0	-0.345809	0.431789	0.423839	0.507218	S20: ribosomal protein S20
TIGR00029	clust0.5	1	0.139212	0.210165	0.51365	0.59048	S20: ribosomal protein S20
TIGR00030	clust0.5	0	-1.01175	0.365667	0.00576094	0.0341405	S21p: ribosomal protein S21
TIGR00030	clust0.5	5	0.169139	0.201661	0.409271	0.492992	S21p: ribosomal protein S21
TIGR00031	clust0.5	9	-0.494829	0.278579	0.0796981	0.140507	UDP-GALP_mutase: UDP-galactopyranose mutase
TIGR00031	clust0.5	1	-0.467871	0.446693	0.293701	0.378427	UDP-GALP_mutase: UDP-galactopyranose mutase
TIGR00031	clust0.5	0	0.167313	0.284988	0.562312	0.634147	UDP-GALP_mutase: UDP-galactopyranose mutase
TIGR00032	clust0.5	3	-1.09343	0.289389	0.000297916	0.0218096	argG: argininosuccinate synthase
TIGR00032	clust0.5	1	-0.95231	0.356952	0.00789845	0.0386212	argG: argininosuccinate synthase
TIGR00032	clust0.5	2	0.605752	0.218794	0.00909656	0.0410617	argG: argininosuccinate synthase
TIGR00032	clust0.5	0	0.118813	0.450852	0.794313	0.833111	argG: argininosuccinate synthase
TIGR00033	clust0.5	13	-1.67972	0.383821	1.36205e-05	0.0160812	aroC: chorismate synthase
TIGR00033	clust0.5	1	0.30352	0.134484	0.0319393	0.0779297	aroC: chorismate synthase
TIGR00033	clust0.5	2	-0.21606	0.32196	0.504863	0.582805	aroC: chorismate synthase
TIGR00034	clust0.5	2	-1.01294	0.328851	0.00245307	0.0263199	aroFGH: 3-deoxy-7-phosphoheptulonate synthase
TIGR00034	clust0.5	1	-0.619701	0.428658	0.145945	0.220078	aroFGH: 3-deoxy-7-phosphoheptulonate synthase
TIGR00036	clust0.5	0	-1.17981	0.365335	0.00130817	0.0230914	dapB: dihydrodipicolinate reductase
TIGR00036	clust0.5	1	0.0910871	0.203061	0.657539	0.71837	dapB: dihydrodipicolinate reductase
TIGR00038	clust0.5	0	0.283994	0.156611	0.0804927	0.141508	efp: translation elongation factor P
TIGR00038	clust0.5	1	-0.51463	0.317332	0.107495	0.174574	efp: translation elongation factor P
TIGR00039	clust0.5	1	0.615598	0.188001	0.0025305	0.0266065	6PTHBS: 6-pyruvoyl tetrahydropterin synthase/QueD family protein
TIGR00039	clust0.5	0	-1.02284	0.413245	0.0122371	0.0469326	6PTHBS: 6-pyruvoyl tetrahydropterin synthase/QueD family protein
TIGR00040	clust0.5	4	-0.691368	0.303088	0.0245873	0.0672417	yfcE: phosphodiesterase, MJ0936 family
TIGR00040	clust0.5	1	0.326881	0.237752	0.179677	0.259009	yfcE: phosphodiesterase, MJ0936 family
TIGR00042	clust0.5	0	-1.07208	0.342054	0.00196944	0.0250697	TIGR00042: non-canonical purine NTP pyrophosphatase, RdgB/HAM1 family
TIGR00042	clust0.5	4	0.263977	0.177464	0.14817	0.222485	TIGR00042: non-canonical purine NTP pyrophosphatase, RdgB/HAM1 family
TIGR00043	clust0.5	0	-0.827898	0.335327	0.0144157	0.0505464	TIGR00043: probable rRNA maturation factor YbeY
TIGR00043	clust0.5	1	0.213321	0.133111	0.120572	0.190562	TIGR00043: probable rRNA maturation factor YbeY
TIGR00044	clust0.5	8	0.73165	0.241627	0.00448501	0.0312888	TIGR00044: pyridoxal phosphate enzyme, YggS family
TIGR00044	clust0.5	17	-0.836254	0.324823	0.0110114	0.0445435	TIGR00044: pyridoxal phosphate enzyme, YggS family
TIGR00044	clust0.5	3	0.395574	0.227435	0.0920929	0.15643	TIGR00044: pyridoxal phosphate enzyme, YggS family
TIGR00045	clust0.5	2	-1.35594	0.469588	0.00277069	0.0270594	TIGR00045: glycerate kinase
TIGR00045	clust0.5	6	0.485481	0.287387	0.100258	0.166095	TIGR00045: glycerate kinase
TIGR00046	clust0.5	5	-1.02374	0.364912	0.00513598	0.0329826	TIGR00046: RNA methyltransferase, RsmE family
TIGR00046	clust0.5	6	0.272185	0.169185	0.118932	0.188519	TIGR00046: RNA methyltransferase, RsmE family
TIGR00048	clust0.5	6	-1.17106	0.4128	0.00402771	0.0300977	TIGR00048: 23S rRNA m2A2503 methyltransferase
TIGR00048	clust0.5	5	0.218439	0.177211	0.228343	0.311368	TIGR00048: 23S rRNA m2A2503 methyltransferase
TIGR00048	clust0.5	12	-0.506354	0.434607	0.242549	0.326329	TIGR00048: 23S rRNA m2A2503 methyltransferase
TIGR00051	clust0.5	1	0.344193	0.173364	0.0566613	0.111231	TIGR00051: acyl-CoA thioester hydrolase, YbgC/YbaW family
TIGR00051	clust0.5	6	0.378012	0.297636	0.213502	0.295068	TIGR00051: acyl-CoA thioester hydrolase, YbgC/YbaW family
TIGR00051	clust0.5	8	0.0316914	0.352988	0.929136	0.944255	TIGR00051: acyl-CoA thioester hydrolase, YbgC/YbaW family
TIGR00053	clust0.5	3	-0.592688	0.408895	0.145856	0.220007	TIGR00053: addiction module toxin component, YafQ family
TIGR00053	clust0.5	1	-0.087597	0.414532	0.833844	0.86626	TIGR00053: addiction module toxin component, YafQ family
TIGR00054	clust0.5	3	0.850011	0.184106	5.3918e-05	0.0218096	TIGR00054: RIP metalloprotease RseP
TIGR00054	clust0.5	2	-1.20735	0.433892	0.00448999	0.031298	TIGR00054: RIP metalloprotease RseP
TIGR00054	clust0.5	4	-1.38253	0.510971	0.00451804	0.0313692	TIGR00054: RIP metalloprotease RseP
TIGR00054	clust0.5	27	0.0914299	0.329037	0.783382	0.824558	TIGR00054: RIP metalloprotease RseP
TIGR00054	clust0.5	6	0.203072	0.892057	0.82175	0.856479	TIGR00054: RIP metalloprotease RseP
TIGR00055	clust0.5	5	-0.730437	0.41153	0.0740298	0.133459	uppS: di-trans,poly-cis-decaprenylcistransferase
TIGR00055	clust0.5	12	0.10682	0.174646	0.546177	0.619234	uppS: di-trans,poly-cis-decaprenylcistransferase
TIGR00056	clust0.5	0	0.351983	0.165084	0.0416096	0.0917105	TIGR00056: conserved hypothetical protein
TIGR00057	clust0.5	3	0.643428	0.196449	0.00248904	0.0264743	TIGR00057: tRNA threonylcarbamoyl adenosine modification protein, Sua5/YciO/YrdC/YwlC family
TIGR00057	clust0.5	11	-1.0929	0.42516	0.00897736	0.0408392	TIGR00057: tRNA threonylcarbamoyl adenosine modification protein, Sua5/YciO/YrdC/YwlC family
TIGR00057	clust0.5	0	0.360204	0.15421	0.0266425	0.0702425	TIGR00057: tRNA threonylcarbamoyl adenosine modification protein, Sua5/YciO/YrdC/YwlC family
TIGR00059	clust0.5	0	-1.00495	0.331345	0.00281879	0.0271362	L17: ribosomal protein L17
TIGR00059	clust0.5	2	0.154732	0.190057	0.422999	0.506381	L17: ribosomal protein L17
TIGR00059	clust0.5	3	-0.478984	0.808732	0.549642	0.622446	L17: ribosomal protein L17
TIGR00059	clust0.5	6	-0.021588	0.375279	0.954517	0.963639	L17: ribosomal protein L17
TIGR00060	clust0.5	4	-1.41639	0.358218	9.80687e-05	0.0218096	L18_bact: ribosomal protein L18
TIGR00060	clust0.5	0	0.19894	0.159486	0.223049	0.305552	L18_bact: ribosomal protein L18
TIGR00060	clust0.5	1	-0.660109	0.646274	0.297914	0.382726	L18_bact: ribosomal protein L18
TIGR00060	clust0.5	2	-0.0219012	0.372661	0.953534	0.963079	L18_bact: ribosomal protein L18
TIGR00061	clust0.5	1	0.523914	0.164126	0.00325763	0.0282819	L21: ribosomal protein L21
TIGR00061	clust0.5	0	-1.07499	0.377251	0.00432314	0.03086	L21: ribosomal protein L21
TIGR00061	clust0.5	2	-0.259441	0.447701	0.563536	0.635027	L21: ribosomal protein L21
TIGR00062	clust0.5	0	-0.278014	0.242533	0.256904	0.341267	L27: ribosomal protein L27
TIGR00062	clust0.5	7	-0.566251	0.641967	0.371496	0.455472	L27: ribosomal protein L27
TIGR00062	clust0.5	1	0.186584	0.219421	0.402858	0.486682	L27: ribosomal protein L27
TIGR00063	clust0.5	1	-0.780987	0.35084	0.0266382	0.0702425	folE: GTP cyclohydrolase I
TIGR00063	clust0.5	11	0.339892	0.175445	0.0625461	0.119013	folE: GTP cyclohydrolase I
TIGR00063	clust0.5	0	0.460963	0.341543	0.185734	0.265938	folE: GTP cyclohydrolase I
TIGR00064	clust0.5	26	-1.16728	0.38866	0.00253751	0.026627	ftsY: signal recognition particle-docking protein FtsY
TIGR00064	clust0.5	2	-0.563866	0.204266	0.0082756	0.0393767	ftsY: signal recognition particle-docking protein FtsY
TIGR00064	clust0.5	58	0.355206	0.156173	0.0305466	0.0760155	ftsY: signal recognition particle-docking protein FtsY
TIGR00064	clust0.5	10	0.295474	0.170653	0.0942986	0.158914	ftsY: signal recognition particle-docking protein FtsY
TIGR00064	clust0.5	3	-0.619093	0.514957	0.22394	0.306506	ftsY: signal recognition particle-docking protein FtsY
TIGR00064	clust0.5	64	0.193799	0.459921	0.67702	0.734612	ftsY: signal recognition particle-docking protein FtsY
TIGR00065	clust0.5	12	0.551855	0.285336	0.0609887	0.116983	ftsZ: cell division protein FtsZ
TIGR00065	clust0.5	1	-0.642714	0.377267	0.0882746	0.151487	ftsZ: cell division protein FtsZ
TIGR00065	clust0.5	0	0.268142	0.271209	0.331385	0.416748	ftsZ: cell division protein FtsZ
TIGR00067	clust0.5	0	0.238785	0.178921	0.193038	0.273707	glut_race: glutamate racemase
TIGR00068	clust0.5	0	0.588609	0.228756	0.0146396	0.0508781	glyox_I: lactoylglutathione lyase
TIGR00069	clust0.5	17	0.752019	0.239706	0.00334687	0.0284141	hisD: histidinol dehydrogenase
TIGR00069	clust0.5	0	-1.00807	0.423599	0.0157734	0.0527994	hisD: histidinol dehydrogenase
TIGR00069	clust0.5	4	-1.05476	0.565787	0.0523933	0.105754	hisD: histidinol dehydrogenase
TIGR00069	clust0.5	3	-0.908402	0.501716	0.0636383	0.120349	hisD: histidinol dehydrogenase
TIGR00069	clust0.5	1	0.317138	0.366399	0.393761	0.477562	hisD: histidinol dehydrogenase
TIGR00069	clust0.5	6	-0.345203	0.498924	0.488979	0.568453	hisD: histidinol dehydrogenase
TIGR00070	clust0.5	1	-1.22145	0.39932	0.00202194	0.0250697	hisG: ATP phosphoribosyltransferase
TIGR00070	clust0.5	13	-1.16736	0.418891	0.00464344	0.0317221	hisG: ATP phosphoribosyltransferase
TIGR00070	clust0.5	0	0.407651	0.145748	0.0090251	0.0408711	hisG: ATP phosphoribosyltransferase
TIGR00071	clust0.5	16	0.723506	0.19688	0.00082124	0.0221971	hisT_truA: tRNA pseudouridine(38-40) synthase
TIGR00073	clust0.5	8	-0.855594	0.364996	0.0192099	0.0587343	hypB: hydrogenase accessory protein HypB
TIGR00078	clust0.5	0	-1.33582	0.613847	0.0201057	0.0601709	nadC: nicotinate-nucleotide diphosphorylase (carboxylating)
TIGR00078	clust0.5	2	0.317038	0.143634	0.0355412	0.083438	nadC: nicotinate-nucleotide diphosphorylase (carboxylating)
TIGR00079	clust0.5	2	-0.919359	0.309192	0.0036204	0.0291351	pept_deformyl: peptide deformylase
TIGR00079	clust0.5	1	0.369075	0.141223	0.0140865	0.0499907	pept_deformyl: peptide deformylase
TIGR00079	clust0.5	4	-1.13087	0.474555	0.014143	0.0500812	pept_deformyl: peptide deformylase
TIGR00081	clust0.5	7	-0.996991	0.339175	0.00367152	0.0293012	purC: phosphoribosylaminoimidazolesuccinocarboxamide synthase
TIGR00081	clust0.5	3	-0.755216	0.361887	0.0371973	0.0855597	purC: phosphoribosylaminoimidazolesuccinocarboxamide synthase
TIGR00081	clust0.5	5	0.683395	0.400911	0.0939285	0.158545	purC: phosphoribosylaminoimidazolesuccinocarboxamide synthase
TIGR00081	clust0.5	10	0.256445	0.14793	0.0941254	0.158758	purC: phosphoribosylaminoimidazolesuccinocarboxamide synthase
TIGR00081	clust0.5	2	-1.29376	1.06195	0.181323	0.260689	purC: phosphoribosylaminoimidazolesuccinocarboxamide synthase
TIGR00081	clust0.5	4	-0.109124	0.384735	0.77821	0.820156	purC: phosphoribosylaminoimidazolesuccinocarboxamide synthase
TIGR00082	clust0.5	2	-1.03665	0.352809	0.00353304	0.0288884	rbfA: ribosome-binding factor A
TIGR00082	clust0.5	1	0.280546	0.164883	0.099935	0.165646	rbfA: ribosome-binding factor A
TIGR00083	clust0.5	0	0.363013	0.177758	0.050255	0.103158	ribF: riboflavin biosynthesis protein RibF
TIGR00084	clust0.5	27	0.561591	0.261308	0.0386177	0.0877245	ruvA: Holliday junction DNA helicase RuvA
TIGR00084	clust0.5	5	0.112523	0.310478	0.720078	0.771495	ruvA: Holliday junction DNA helicase RuvA
TIGR00086	clust0.5	0	0.414285	0.122607	0.00209267	0.0252017	smpB: SsrA-binding protein
TIGR00086	clust0.5	1	-0.521921	0.323128	0.108657	0.176056	smpB: SsrA-binding protein
TIGR00087	clust0.5	0	0.596565	0.196929	0.00477974	0.0319816	surE: 5'/3'-nucleotidase SurE
TIGR00088	clust0.5	4	-1.03478	0.377887	0.00608059	0.0348191	trmD: tRNA (guanine(37)-N(1))-methyltransferase
TIGR00088	clust0.5	5	0.241224	0.231079	0.305744	0.390881	trmD: tRNA (guanine(37)-N(1))-methyltransferase
TIGR00089	clust0.5	11	-1.24518	0.375022	0.000913653	0.0222641	TIGR00089: radical SAM methylthiotransferase, MiaB/RimO family
TIGR00089	clust0.5	0	0.435345	0.139929	0.00412202	0.0303156	TIGR00089: radical SAM methylthiotransferase, MiaB/RimO family
TIGR00089	clust0.5	16	-1.0409	0.368475	0.00478983	0.0319864	TIGR00089: radical SAM methylthiotransferase, MiaB/RimO family
TIGR00089	clust0.5	9	0.415956	0.144158	0.00726166	0.0373772	TIGR00089: radical SAM methylthiotransferase, MiaB/RimO family
TIGR00089	clust0.5	6	-0.788491	0.294542	0.00880053	0.040452	TIGR00089: radical SAM methylthiotransferase, MiaB/RimO family
TIGR00089	clust0.5	7	-1.09708	0.486643	0.0201362	0.060221	TIGR00089: radical SAM methylthiotransferase, MiaB/RimO family
TIGR00089	clust0.5	23	0.74778	0.316579	0.0225814	0.0641456	TIGR00089: radical SAM methylthiotransferase, MiaB/RimO family
TIGR00089	clust0.5	20	-0.521686	0.402185	0.194003	0.274802	TIGR00089: radical SAM methylthiotransferase, MiaB/RimO family
TIGR00089	clust0.5	65	0.309497	0.252343	0.229978	0.313161	TIGR00089: radical SAM methylthiotransferase, MiaB/RimO family
TIGR00089	clust0.5	8	0.342723	0.297884	0.259046	0.343388	TIGR00089: radical SAM methylthiotransferase, MiaB/RimO family
TIGR00089	clust0.5	13	0.530403	0.627096	0.401004	0.484815	TIGR00089: radical SAM methylthiotransferase, MiaB/RimO family
TIGR00090	clust0.5	4	-1.24598	0.351407	0.000467316	0.0218096	iojap_ybeB: iojap-like ribosome-associated protein
TIGR00090	clust0.5	2	-0.872683	0.336077	0.0101285	0.0427509	iojap_ybeB: iojap-like ribosome-associated protein
TIGR00090	clust0.5	0	0.279995	0.157988	0.0872408	0.15024	iojap_ybeB: iojap-like ribosome-associated protein
TIGR00091	clust0.5	2	-0.973591	0.314532	0.00245566	0.0263298	TIGR00091: tRNA (guanine-N(7)-)-methyltransferase
TIGR00091	clust0.5	0	0.359874	0.173171	0.0466167	0.0984015	TIGR00091: tRNA (guanine-N(7)-)-methyltransferase
TIGR00092	clust0.5	0	-0.971534	0.404443	0.0153366	0.0519845	TIGR00092: GTP-binding protein YchF
TIGR00092	clust0.5	1	-0.0962373	0.097842	0.332663	0.41802	TIGR00092: GTP-binding protein YchF
TIGR00092	clust0.5	2	-0.0593122	0.157598	0.709146	0.761752	TIGR00092: GTP-binding protein YchF
TIGR00092	clust0.5	5	0.041677	0.318901	0.897019	0.918076	TIGR00092: GTP-binding protein YchF
TIGR00093	clust0.5	5	-1.09706	0.413487	0.007182	0.0372377	TIGR00093: pseudouridine synthase
TIGR00093	clust0.5	0	-0.841932	0.366736	0.0217786	0.0629339	TIGR00093: pseudouridine synthase
TIGR00093	clust0.5	4	0.191299	0.150225	0.213824	0.295337	TIGR00093: pseudouridine synthase
TIGR00095	clust0.5	26	-1.01539	0.353796	0.0043504	0.0309054	TIGR00095: RNA methyltransferase, RsmD family
TIGR00095	clust0.5	2	0.210521	0.184495	0.263942	0.348031	TIGR00095: RNA methyltransferase, RsmD family
TIGR00096	clust0.5	17	-1.09693	0.346339	0.00174074	0.0243548	TIGR00096: putative S-adenosylmethionine-dependent methyltransferase, YraL family
TIGR00096	clust0.5	3	0.606169	0.19303	0.00359074	0.0290304	TIGR00096: putative S-adenosylmethionine-dependent methyltransferase, YraL family
TIGR00096	clust0.5	0	0.287676	0.13757	0.0456897	0.09717	TIGR00096: putative S-adenosylmethionine-dependent methyltransferase, YraL family
TIGR00096	clust0.5	1	-0.809933	0.431387	0.0576202	0.112426	TIGR00096: putative S-adenosylmethionine-dependent methyltransferase, YraL family
TIGR00097	clust0.5	23	-1.30712	0.349922	0.000237517	0.0218096	HMP-P_kinase: phosphomethylpyrimidine kinase
TIGR00097	clust0.5	9	0.710134	0.276413	0.0141059	0.0500039	HMP-P_kinase: phosphomethylpyrimidine kinase
TIGR00097	clust0.5	1	-0.669524	0.412987	0.103111	0.169462	HMP-P_kinase: phosphomethylpyrimidine kinase
TIGR00097	clust0.5	10	0.318278	0.215059	0.149759	0.224112	HMP-P_kinase: phosphomethylpyrimidine kinase
TIGR00099	clust0.5	152	1.31059	0.44941	0.00373691	0.0294158	Cof-subfamily: Cof-like hydrolase
TIGR00099	clust0.5	74	0.712126	0.284997	0.016657	0.0543613	Cof-subfamily: Cof-like hydrolase
TIGR00099	clust0.5	1	0.675948	0.271189	0.0171474	0.0552734	Cof-subfamily: Cof-like hydrolase
TIGR00099	clust0.5	26	-0.722368	0.360457	0.0454561	0.0969091	Cof-subfamily: Cof-like hydrolase
TIGR00099	clust0.5	21	0.457832	0.277358	0.108269	0.17557	Cof-subfamily: Cof-like hydrolase
TIGR00099	clust0.5	36	0.117933	0.322958	0.718056	0.769748	Cof-subfamily: Cof-like hydrolase
TIGR00103	clust0.5	1	-1.18843	0.349436	0.000783573	0.0220993	DNA_YbaB_EbfC: DNA-binding protein, YbaB/EbfC family
TIGR00104	clust0.5	0	-1.07487	0.38683	0.00524166	0.0332887	YaeB_AF0241: putative methyltransferase, YaeB/AF_0241 family
TIGR00105	clust0.5	20	-1.28361	0.43802	0.00269447	0.0269722	L31: ribosomal protein L31
TIGR00105	clust0.5	1	-0.729135	0.412516	0.0752077	0.134995	L31: ribosomal protein L31
TIGR00105	clust0.5	10	0.210309	0.152358	0.178792	0.257969	L31: ribosomal protein L31
TIGR00107	clust0.5	10	-1.19773	0.312049	0.000210603	0.0218096	deoD: purine nucleoside phosphorylase
TIGR00107	clust0.5	5	-0.682915	0.324764	0.0371485	0.0854798	deoD: purine nucleoside phosphorylase
TIGR00107	clust0.5	8	0.280801	0.139191	0.0533373	0.107014	deoD: purine nucleoside phosphorylase
TIGR00107	clust0.5	12	0.337246	0.17683	0.066502	0.12411	deoD: purine nucleoside phosphorylase
TIGR00110	clust0.5	3	-1.01917	0.391718	0.00884804	0.0405557	ilvD: dihydroxy-acid dehydratase
TIGR00110	clust0.5	1	0.21737	0.125199	0.0937914	0.158365	ilvD: dihydroxy-acid dehydratase
TIGR00110	clust0.5	2	-0.66712	0.559578	0.225701	0.308621	ilvD: dihydroxy-acid dehydratase
TIGR00112	clust0.5	1	-1.09325	0.379439	0.00388802	0.0297278	proC: pyrroline-5-carboxylate reductase
TIGR00112	clust0.5	0	0.691139	0.24385	0.00745875	0.037705	proC: pyrroline-5-carboxylate reductase
TIGR00112	clust0.5	52	0.238899	0.277198	0.396393	0.4802	proC: pyrroline-5-carboxylate reductase
TIGR00113	clust0.5	4	0.458628	0.175844	0.0139965	0.0498877	queA: S-adenosylmethionine:tRNA ribosyltransferase-isomerase
TIGR00113	clust0.5	6	-0.905226	0.369508	0.0143079	0.050393	queA: S-adenosylmethionine:tRNA ribosyltransferase-isomerase
TIGR00113	clust0.5	7	-0.849508	0.3917	0.0292904	0.0741655	queA: S-adenosylmethionine:tRNA ribosyltransferase-isomerase
TIGR00113	clust0.5	2	0.262592	0.14532	0.0816137	0.143083	queA: S-adenosylmethionine:tRNA ribosyltransferase-isomerase
TIGR00113	clust0.5	0	0.235313	0.149599	0.12721	0.198659	queA: S-adenosylmethionine:tRNA ribosyltransferase-isomerase
TIGR00113	clust0.5	8	-0.895412	0.790912	0.238033	0.321462	queA: S-adenosylmethionine:tRNA ribosyltransferase-isomerase
TIGR00113	clust0.5	3	-0.337887	0.501298	0.500365	0.578758	queA: S-adenosylmethionine:tRNA ribosyltransferase-isomerase
TIGR00114	clust0.5	0	-0.841951	0.276033	0.00317069	0.0280241	lumazine-synth: 6,7-dimethyl-8-ribityllumazine synthase
TIGR00114	clust0.5	10	0.521962	0.25969	0.0524158	0.105766	lumazine-synth: 6,7-dimethyl-8-ribityllumazine synthase
TIGR00114	clust0.5	2	0.35758	0.256126	0.172943	0.251214	lumazine-synth: 6,7-dimethyl-8-ribityllumazine synthase
TIGR00115	clust0.5	28	-1.18376	0.366917	0.00131304	0.0230914	tig: trigger factor
TIGR00115	clust0.5	13	0.591356	0.180267	0.00252095	0.0265881	tig: trigger factor
TIGR00115	clust0.5	0	-0.923344	0.467366	0.0438292	0.0948035	tig: trigger factor
TIGR00116	clust0.5	1	-1.28713	0.461781	0.00403279	0.0300977	tsf: translation elongation factor Ts
TIGR00116	clust0.5	7	-0.941219	0.342856	0.00651424	0.0356393	tsf: translation elongation factor Ts
TIGR00116	clust0.5	5	0.365574	0.143007	0.0161056	0.0533462	tsf: translation elongation factor Ts
TIGR00117	clust0.5	11	0.674545	0.208508	0.00271676	0.0269722	acnB: aconitate hydratase 2
TIGR00117	clust0.5	0	-1.10373	0.395386	0.00491152	0.0324276	acnB: aconitate hydratase 2
TIGR00117	clust0.5	1	-0.973421	0.361583	0.00727675	0.0373772	acnB: aconitate hydratase 2
TIGR00117	clust0.5	2	0.217641	0.162478	0.191547	0.272058	acnB: aconitate hydratase 2
TIGR00117	clust0.5	7	-1.11477	0.936407	0.202697	0.283831	acnB: aconitate hydratase 2
TIGR00117	clust0.5	9	-0.910942	0.848576	0.261751	0.345895	acnB: aconitate hydratase 2
TIGR00117	clust0.5	3	0.184361	0.186786	0.332615	0.417993	acnB: aconitate hydratase 2
TIGR00117	clust0.5	4	0.0372198	0.39068	0.924823	0.940903	acnB: aconitate hydratase 2
TIGR00118	clust0.5	0	-1.04437	0.299201	0.000739572	0.0220993	acolac_lg: acetolactate synthase, large subunit, biosynthetic type
TIGR00118	clust0.5	3	0.189797	0.183428	0.310167	0.39505	acolac_lg: acetolactate synthase, large subunit, biosynthetic type
TIGR00118	clust0.5	5	0.100711	0.35887	0.781297	0.823024	acolac_lg: acetolactate synthase, large subunit, biosynthetic type
TIGR00119	clust0.5	0	-1.04498	0.331913	0.00195481	0.0250697	acolac_sm: acetolactate synthase, small subunit
TIGR00119	clust0.5	3	-1.36298	0.537028	0.00740948	0.037621	acolac_sm: acetolactate synthase, small subunit
TIGR00119	clust0.5	1	0.224237	0.159509	0.171113	0.249105	acolac_sm: acetolactate synthase, small subunit
TIGR00120	clust0.5	1	-0.8123	0.296327	0.00733346	0.0374653	ArgJ: glutamate N-acetyltransferase/amino-acid acetyltransferase
TIGR00121	clust0.5	0	1.37933	0.290843	1.63468e-05	0.0160812	birA_ligase: biotin--[acetyl-CoA-carboxylase] ligase
TIGR00121	clust0.5	24	0.264993	0.28282	0.356913	0.441519	birA_ligase: biotin--[acetyl-CoA-carboxylase] ligase
TIGR00122	clust0.5	3	-0.744091	0.422454	0.0757521	0.135693	birA_repr_reg: biotin operon repressor
TIGR00125	clust0.5	0	-0.774654	0.319954	0.0167845	0.0546469	cyt_tran_rel: cytidyltransferase-like domain
TIGR00125	clust0.5	20	-0.897475	0.383996	0.0189965	0.0584335	cyt_tran_rel: cytidyltransferase-like domain
TIGR00125	clust0.5	1	-0.952852	0.493687	0.0477959	0.0998683	cyt_tran_rel: cytidyltransferase-like domain
TIGR00125	clust0.5	3	0.372127	0.248234	0.144222	0.218253	cyt_tran_rel: cytidyltransferase-like domain
TIGR00125	clust0.5	2	-0.345463	0.430544	0.422984	0.506381	cyt_tran_rel: cytidyltransferase-like domain
TIGR00125	clust0.5	22	0.125321	0.351213	0.724221	0.774969	cyt_tran_rel: cytidyltransferase-like domain
TIGR00126	clust0.5	4	0.290179	0.172373	0.103356	0.169655	deoC: deoxyribose-phosphate aldolase
TIGR00126	clust0.5	0	-0.33597	0.340051	0.325546	0.410883	deoC: deoxyribose-phosphate aldolase
TIGR00126	clust0.5	13	-0.214918	0.852075	0.801434	0.83907	deoC: deoxyribose-phosphate aldolase
TIGR00127	clust0.5	0	-0.849193	0.300869	0.00576329	0.0341416	nadp_idh_euk: isocitrate dehydrogenase, NADP-dependent
TIGR00128	clust0.5	5	-1.28936	0.48649	0.00590072	0.0343889	fabD: malonyl CoA-acyl carrier protein transacylase
TIGR00128	clust0.5	1	0.366687	0.131915	0.00948823	0.0416435	fabD: malonyl CoA-acyl carrier protein transacylase
TIGR00131	clust0.5	4	0.358412	0.137309	0.0142172	0.0501971	gal_kin: galactokinase
TIGR00131	clust0.5	3	-0.682264	0.384446	0.0753807	0.135213	gal_kin: galactokinase
TIGR00131	clust0.5	2	-0.461537	0.3841	0.229996	0.313161	gal_kin: galactokinase
TIGR00132	clust0.5	3	-1.04875	0.332113	0.00189533	0.0248688	gatA: aspartyl/glutamyl-tRNA(Asn/Gln) amidotransferase, A subunit
TIGR00132	clust0.5	0	-0.884047	0.54954	0.0981596	0.163565	gatA: aspartyl/glutamyl-tRNA(Asn/Gln) amidotransferase, A subunit
TIGR00133	clust0.5	0	-1.06563	0.348689	0.00247005	0.0263941	gatB: aspartyl/glutamyl-tRNA(Asn/Gln) amidotransferase, B subunit
TIGR00134	clust0.5	5	-1.10325	0.335436	0.00122027	0.0228923	gatE_arch: glutamyl-tRNA(Gln) amidotransferase, subunit E
TIGR00134	clust0.5	0	-0.940402	0.332718	0.00525971	0.033315	gatE_arch: glutamyl-tRNA(Gln) amidotransferase, subunit E
TIGR00134	clust0.5	2	-0.930106	0.345186	0.00751212	0.0378008	gatE_arch: glutamyl-tRNA(Gln) amidotransferase, subunit E
TIGR00135	clust0.5	0	-1.10983	0.327713	0.00091336	0.0222641	gatC: aspartyl/glutamyl-tRNA(Asn/Gln) amidotransferase, C subunit
TIGR00136	clust0.5	7	-1.00472	0.368327	0.0064353	0.035516	gidA: tRNA uridine 5-carboxymethylaminomethyl modification enzyme GidA
TIGR00136	clust0.5	21	-0.871282	0.349288	0.0131204	0.0485298	gidA: tRNA uridine 5-carboxymethylaminomethyl modification enzyme GidA
TIGR00136	clust0.5	9	-0.468732	0.313926	0.138315	0.211592	gidA: tRNA uridine 5-carboxymethylaminomethyl modification enzyme GidA
TIGR00136	clust0.5	1	0.115125	0.142892	0.427767	0.510854	gidA: tRNA uridine 5-carboxymethylaminomethyl modification enzyme GidA
TIGR00136	clust0.5	0	-0.0784215	0.474034	0.869565	0.895647	gidA: tRNA uridine 5-carboxymethylaminomethyl modification enzyme GidA
TIGR00137	clust0.5	2	-1.15274	0.441489	0.00760669	0.0380483	gid_trmFO: tRNA:m(5)U-54 methyltransferase
TIGR00137	clust0.5	0	0.48615	0.216445	0.0317853	0.0777338	gid_trmFO: tRNA:m(5)U-54 methyltransferase
TIGR00137	clust0.5	4	-0.225677	0.106903	0.042452	0.0929836	gid_trmFO: tRNA:m(5)U-54 methyltransferase
TIGR00137	clust0.5	14	-0.378244	0.351595	0.283951	0.368519	gid_trmFO: tRNA:m(5)U-54 methyltransferase
TIGR00137	clust0.5	1	-0.350283	0.588571	0.551159	0.62358	gid_trmFO: tRNA:m(5)U-54 methyltransferase
TIGR00138	clust0.5	0	-1.08458	0.352486	0.0022791	0.0257204	gidB: 16S rRNA (guanine(527)-N(7))-methyltransferase GidB
TIGR00138	clust0.5	3	0.446755	0.151036	0.00602509	0.034674	gidB: 16S rRNA (guanine(527)-N(7))-methyltransferase GidB
TIGR00139	clust0.5	5	-1.28822	0.364843	0.000456	0.0218096	h_aconitase: homoaconitase
TIGR00139	clust0.5	0	-0.921626	0.308639	0.00349083	0.0287751	h_aconitase: homoaconitase
TIGR00139	clust0.5	9	-1.05646	0.369278	0.0042738	0.0307279	h_aconitase: homoaconitase
TIGR00139	clust0.5	1	-1.03589	0.363136	0.00446498	0.0312182	h_aconitase: homoaconitase
TIGR00139	clust0.5	13	-1.21042	1.05688	0.213698	0.295261	h_aconitase: homoaconitase
TIGR00139	clust0.5	2	-0.503465	0.411546	0.220469	0.302792	h_aconitase: homoaconitase
TIGR00139	clust0.5	6	0.132389	0.166514	0.433825	0.516599	h_aconitase: homoaconitase
TIGR00139	clust0.5	8	0.325997	0.422264	0.446158	0.528208	h_aconitase: homoaconitase
TIGR00139	clust0.5	11	0.136418	0.195075	0.490657	0.570067	h_aconitase: homoaconitase
TIGR00139	clust0.5	12	0.113226	0.263999	0.671652	0.729946	h_aconitase: homoaconitase
TIGR00147	clust0.5	1	0.647823	0.196716	0.00237031	0.025938	TIGR00147: lipid kinase, YegS/Rv2252/BmrU family
TIGR00147	clust0.5	10	0.210657	0.202071	0.306543	0.391575	TIGR00147: lipid kinase, YegS/Rv2252/BmrU family
TIGR00149	clust0.5	0	0.115087	0.211696	0.591431	0.659555	TIGR00149_YbjQ: secondary thiamine-phosphate synthase enzyme
TIGR00150	clust0.5	0	-1.0701	0.351126	0.00251601	0.0265607	T6A_YjeE: tRNA threonylcarbamoyl adenosine modification protein YjeE
TIGR00150	clust0.5	1	0.32895	0.139432	0.0253912	0.0685133	T6A_YjeE: tRNA threonylcarbamoyl adenosine modification protein YjeE
TIGR00151	clust0.5	0	-0.84076	0.266238	0.00237283	0.025938	ispF: 2-C-methyl-D-erythritol 2,4-cyclodiphosphate synthase
TIGR00151	clust0.5	7	0.339854	0.167627	0.0519574	0.105229	ispF: 2-C-methyl-D-erythritol 2,4-cyclodiphosphate synthase
TIGR00152	clust0.5	1	0.630124	0.20286	0.00387335	0.0297253	TIGR00152: dephospho-CoA kinase
TIGR00153	clust0.5	0	0.664992	0.392534	0.0962535	0.161213	TIGR00153: TIGR00153 family protein
TIGR00154	clust0.5	0	0.499591	0.173721	0.00726318	0.0373772	ispE: 4-(cytidine 5'-diphospho)-2-C-methyl-D-erythritol kinase
TIGR00154	clust0.5	2	-0.786178	0.401806	0.0490174	0.10153	ispE: 4-(cytidine 5'-diphospho)-2-C-methyl-D-erythritol kinase
TIGR00157	clust0.5	25	0.248274	0.170051	0.155624	0.230891	TIGR00157: ribosome small subunit-dependent GTPase A
TIGR00157	clust0.5	0	0.348147	0.290015	0.239356	0.322889	TIGR00157: ribosome small subunit-dependent GTPase A
TIGR00158	clust0.5	8	0.460358	0.139373	0.00250816	0.0265134	L9: ribosomal protein L9
TIGR00158	clust0.5	2	-0.837712	0.332182	0.0125526	0.0475459	L9: ribosomal protein L9
TIGR00159	clust0.5	0	-1.24439	0.392633	0.0014244	0.0233518	TIGR00159: TIGR00159 family protein
TIGR00159	clust0.5	1	0.275044	0.152831	0.0827307	0.14459	TIGR00159: TIGR00159 family protein
TIGR00160	clust0.5	3	-1.00988	0.303334	0.00122504	0.0228923	MGSA: methylglyoxal synthase
TIGR00160	clust0.5	4	0.568422	0.238125	0.0226949	0.0643002	MGSA: methylglyoxal synthase
TIGR00160	clust0.5	2	-0.762134	0.345728	0.0283073	0.0727084	MGSA: methylglyoxal synthase
TIGR00164	clust0.5	1	0.426703	0.1736	0.019983	0.0600139	PS_decarb_rel: phosphatidylserine decarboxylase homolog
TIGR00165	clust0.5	6	-1.532	0.460842	0.000562531	0.0218096	S18: ribosomal protein S18
TIGR00165	clust0.5	1	-0.447236	0.344175	0.195661	0.276429	S18: ribosomal protein S18
TIGR00165	clust0.5	0	-0.375217	0.289181	0.198404	0.279499	S18: ribosomal protein S18
TIGR00165	clust0.5	2	0.455461	0.3674	0.223152	0.305655	S18: ribosomal protein S18
TIGR00166	clust0.5	1	-1.25294	0.348849	0.000402663	0.0218096	S6: ribosomal protein S6
TIGR00166	clust0.5	3	0.361567	0.190193	0.0671719	0.124989	S6: ribosomal protein S6
TIGR00166	clust0.5	5	-0.886412	1.00105	0.354253	0.43912	S6: ribosomal protein S6
TIGR00167	clust0.5	0	-1.16748	0.320868	0.000401521	0.0218096	cbbA: ketose-bisphosphate aldolase
TIGR00167	clust0.5	13	0.37965	0.27276	0.173944	0.252455	cbbA: ketose-bisphosphate aldolase
TIGR00167	clust0.5	2	0.559119	0.478196	0.247696	0.331638	cbbA: ketose-bisphosphate aldolase
TIGR00167	clust0.5	3	0.116106	0.187042	0.540273	0.614177	cbbA: ketose-bisphosphate aldolase
TIGR00167	clust0.5	10	0.159019	0.518242	0.761513	0.8052	cbbA: ketose-bisphosphate aldolase
TIGR00168	clust0.5	8	-0.858755	0.350175	0.0147014	0.05101	infC: translation initiation factor IF-3
TIGR00168	clust0.5	0	0.383147	0.158216	0.0218837	0.0630707	infC: translation initiation factor IF-3
TIGR00168	clust0.5	3	-0.593793	0.374524	0.112942	0.181399	infC: translation initiation factor IF-3
TIGR00168	clust0.5	1	-0.710008	0.66588	0.275326	0.359398	infC: translation initiation factor IF-3
TIGR00169	clust0.5	4	-1.05093	0.316053	0.00117736	0.0227955	leuB: 3-isopropylmalate dehydrogenase
TIGR00169	clust0.5	2	0.499158	0.178707	0.00889021	0.0406606	leuB: 3-isopropylmalate dehydrogenase
TIGR00169	clust0.5	0	0.249984	0.15338	0.114505	0.183314	leuB: 3-isopropylmalate dehydrogenase
TIGR00170	clust0.5	15	-1.15299	0.319728	0.000451781	0.0218096	leuC: 3-isopropylmalate dehydratase, large subunit
TIGR00170	clust0.5	12	-1.03906	0.352081	0.00340109	0.028551	leuC: 3-isopropylmalate dehydratase, large subunit
TIGR00170	clust0.5	5	-0.972017	0.337086	0.00437947	0.030995	leuC: 3-isopropylmalate dehydratase, large subunit
TIGR00170	clust0.5	3	0.448868	0.186499	0.0223544	0.0637717	leuC: 3-isopropylmalate dehydratase, large subunit
TIGR00170	clust0.5	1	0.309702	0.153747	0.0535435	0.107305	leuC: 3-isopropylmalate dehydratase, large subunit
TIGR00170	clust0.5	13	-1.00106	0.709741	0.139227	0.212637	leuC: 3-isopropylmalate dehydratase, large subunit
TIGR00170	clust0.5	2	-0.938812	0.817147	0.228932	0.311982	leuC: 3-isopropylmalate dehydratase, large subunit
TIGR00170	clust0.5	0	-0.943705	0.889307	0.265269	0.349488	leuC: 3-isopropylmalate dehydratase, large subunit
TIGR00170	clust0.5	4	-0.674394	0.74525	0.354778	0.439563	leuC: 3-isopropylmalate dehydratase, large subunit
TIGR00170	clust0.5	9	-0.212953	0.244479	0.388086	0.472098	leuC: 3-isopropylmalate dehydratase, large subunit
TIGR00171	clust0.5	2	0.493454	0.151184	0.00274141	0.0270452	leuD: 3-isopropylmalate dehydratase, small subunit
TIGR00171	clust0.5	1	-1.12938	0.381733	0.00301074	0.0276725	leuD: 3-isopropylmalate dehydratase, small subunit
TIGR00172	clust0.5	0	0.300274	0.190796	0.126636	0.197998	maf: septum formation protein Maf
TIGR00173	clust0.5	13	0.711372	0.186016	0.000552722	0.0218096	menD: 2-succinyl-5-enolpyruvyl-6-hydroxy-3-cyclohexene-1-carboxylic-acid synthase
TIGR00173	clust0.5	7	-1.12687	0.38426	0.0032466	0.0282819	menD: 2-succinyl-5-enolpyruvyl-6-hydroxy-3-cyclohexene-1-carboxylic-acid synthase
TIGR00173	clust0.5	2	0.101602	0.183959	0.585544	0.654253	menD: 2-succinyl-5-enolpyruvyl-6-hydroxy-3-cyclohexene-1-carboxylic-acid synthase
TIGR00174	clust0.5	0	-1.07914	0.378864	0.00431906	0.0308448	miaA: tRNA dimethylallyltransferase
TIGR00174	clust0.5	1	0.305746	0.138508	0.0355696	0.0834747	miaA: tRNA dimethylallyltransferase
TIGR00174	clust0.5	5	0.352151	0.172097	0.0498925	0.102665	miaA: tRNA dimethylallyltransferase
TIGR00175	clust0.5	2	-1.19108	0.38232	0.00178879	0.0243771	mito_nad_idh: isocitrate dehydrogenase, NAD-dependent
TIGR00175	clust0.5	1	0.497602	0.169826	0.00635773	0.0352942	mito_nad_idh: isocitrate dehydrogenase, NAD-dependent
TIGR00175	clust0.5	8	0.511096	0.199437	0.0153635	0.0520383	mito_nad_idh: isocitrate dehydrogenase, NAD-dependent
TIGR00175	clust0.5	0	0.24522	0.159379	0.135334	0.208288	mito_nad_idh: isocitrate dehydrogenase, NAD-dependent
TIGR00177	clust0.5	1	-1.09692	0.378988	0.00373286	0.0294158	molyb_syn: molybdenum cofactor synthesis domain
TIGR00177	clust0.5	3	-1.28811	0.465838	0.00428703	0.0307279	molyb_syn: molybdenum cofactor synthesis domain
TIGR00179	clust0.5	4	-1.07238	0.344652	0.0020986	0.0252345	murB: UDP-N-acetylenolpyruvoylglucosamine reductase
TIGR00179	clust0.5	0	0.288461	0.156462	0.0758061	0.135744	murB: UDP-N-acetylenolpyruvoylglucosamine reductase
TIGR00179	clust0.5	5	-0.943343	1.07375	0.3547	0.439501	murB: UDP-N-acetylenolpyruvoylglucosamine reductase
TIGR00180	clust0.5	49	-1.09504	0.34818	0.00185773	0.0246169	parB_part: ParB/RepB/Spo0J family partition protein
TIGR00180	clust0.5	7	-0.706878	0.270357	0.0108934	0.0442735	parB_part: ParB/RepB/Spo0J family partition protein
TIGR00180	clust0.5	11	-0.78352	0.437279	0.0699795	0.128602	parB_part: ParB/RepB/Spo0J family partition protein
TIGR00180	clust0.5	1	0.17333	0.146754	0.248045	0.331992	parB_part: ParB/RepB/Spo0J family partition protein
TIGR00180	clust0.5	9	0.326199	0.325092	0.323827	0.409237	parB_part: ParB/RepB/Spo0J family partition protein
TIGR00180	clust0.5	0	-0.0258117	0.407772	0.949955	0.960512	parB_part: ParB/RepB/Spo0J family partition protein
TIGR00181	clust0.5	1	-0.442033	0.466078	0.341742	0.426873	pepF: oligoendopeptidase F
TIGR00182	clust0.5	4	-0.951913	0.362053	0.00873771	0.040413	plsX: fatty acid/phospholipid synthesis protein PlsX
TIGR00183	clust0.5	0	-1.21803	0.348354	0.000565388	0.0218096	prok_nadp_idh: isocitrate dehydrogenase, NADP-dependent
TIGR00183	clust0.5	4	-1.14319	0.30963	0.000355805	0.0218096	prok_nadp_idh: isocitrate dehydrogenase, NADP-dependent
TIGR00183	clust0.5	5	0.453573	0.181287	0.0179555	0.0566287	prok_nadp_idh: isocitrate dehydrogenase, NADP-dependent
TIGR00183	clust0.5	6	0.262799	0.197679	0.194568	0.275257	prok_nadp_idh: isocitrate dehydrogenase, NADP-dependent
TIGR00183	clust0.5	2	0.206609	0.231058	0.379295	0.463409	prok_nadp_idh: isocitrate dehydrogenase, NADP-dependent
TIGR00183	clust0.5	8	-0.0216227	0.365469	0.953223	0.962912	prok_nadp_idh: isocitrate dehydrogenase, NADP-dependent
TIGR00184	clust0.5	1	-1.11108	0.314916	0.000604381	0.0218096	purA: adenylosuccinate synthase
TIGR00184	clust0.5	3	-0.970044	0.324252	0.00327507	0.0283239	purA: adenylosuccinate synthase
TIGR00184	clust0.5	7	0.358985	0.147231	0.0211553	0.0618915	purA: adenylosuccinate synthase
TIGR00185	clust0.5	3	-0.886061	0.334573	0.00878187	0.0404262	tRNA_yibK_trmL: tRNA (cytidine(34)-2'-O)-methyltransferase
TIGR00185	clust0.5	0	-0.82836	0.427794	0.0502331	0.103126	tRNA_yibK_trmL: tRNA (cytidine(34)-2'-O)-methyltransferase
TIGR00186	clust0.5	4	0.72817	0.174191	0.00020544	0.0218096	rRNA_methyl_3: RNA methyltransferase, TrmH family, group 3
TIGR00186	clust0.5	2	0.979281	0.287479	0.00137521	0.0232826	rRNA_methyl_3: RNA methyltransferase, TrmH family, group 3
TIGR00186	clust0.5	7	-0.866503	0.30563	0.00549295	0.0337583	rRNA_methyl_3: RNA methyltransferase, TrmH family, group 3
TIGR00186	clust0.5	18	-0.868442	0.432404	0.0419133	0.0921465	rRNA_methyl_3: RNA methyltransferase, TrmH family, group 3
TIGR00186	clust0.5	1	0.197479	0.20848	0.352112	0.437016	rRNA_methyl_3: RNA methyltransferase, TrmH family, group 3
TIGR00186	clust0.5	84	0.111803	0.345534	0.74896	0.794865	rRNA_methyl_3: RNA methyltransferase, TrmH family, group 3
TIGR00186	clust0.5	0	-0.0207059	0.117556	0.861402	0.889371	rRNA_methyl_3: RNA methyltransferase, TrmH family, group 3
TIGR00187	clust0.5	1	-0.949032	0.27125	0.000816961	0.0221945	ribE: riboflavin synthase, alpha subunit
TIGR00187	clust0.5	0	0.377035	0.158267	0.0239455	0.0663094	ribE: riboflavin synthase, alpha subunit
TIGR00188	clust0.5	0	-0.775823	0.368264	0.0351911	0.0829131	rnpA: ribonuclease P protein component
TIGR00190	clust0.5	0	0.432376	0.194654	0.0339181	0.0809952	thiC: thiamine biosynthesis protein ThiC
TIGR00190	clust0.5	3	-1.06862	0.58307	0.0558036	0.110083	thiC: thiamine biosynthesis protein ThiC
TIGR00190	clust0.5	2	-0.416574	0.406545	0.305809	0.390891	thiC: thiamine biosynthesis protein ThiC
TIGR00190	clust0.5	1	0.1012	0.327971	0.760201	0.804191	thiC: thiamine biosynthesis protein ThiC
TIGR00191	clust0.5	0	-1.1732	0.418481	0.00440665	0.0310817	thrB: homoserine kinase
TIGR00194	clust0.5	3	0.59437	0.167188	0.00122539	0.0228923	uvrC: excinuclease ABC subunit C
TIGR00194	clust0.5	6	-1.06108	0.353413	0.00288272	0.0273789	uvrC: excinuclease ABC subunit C
TIGR00194	clust0.5	1	-0.959686	0.3932	0.0140512	0.0499472	uvrC: excinuclease ABC subunit C
TIGR00194	clust0.5	47	-1.17652	0.769077	0.101917	0.167976	uvrC: excinuclease ABC subunit C
TIGR00194	clust0.5	16	0.390284	0.262289	0.146893	0.221	uvrC: excinuclease ABC subunit C
TIGR00195	clust0.5	0	0.96232	0.323833	0.00445007	0.0312076	exoDNase_III: exodeoxyribonuclease III
TIGR00195	clust0.5	2	-0.43289	0.213022	0.0476824	0.0997525	exoDNase_III: exodeoxyribonuclease III
TIGR00195	clust0.5	1	-0.382919	0.408493	0.349168	0.434425	exoDNase_III: exodeoxyribonuclease III
TIGR00196	clust0.5	5	0.347639	0.239884	0.157811	0.233344	yjeF_cterm: YjeF family C-terminal domain
TIGR00196	clust0.5	0	-0.351778	0.290855	0.230349	0.313479	yjeF_cterm: YjeF family C-terminal domain
TIGR00197	clust0.5	0	0.356653	0.198196	0.0822374	0.143904	yjeF_nterm: YjeF family N-terminal domain
TIGR00199	clust0.5	0	0.866016	0.290143	0.00461044	0.0315867	cinA_cterm: competence/damage-inducible protein CinA C-terminal domain
TIGR00199	clust0.5	2	0.525615	0.319203	0.1081	0.175369	cinA_cterm: competence/damage-inducible protein CinA C-terminal domain
TIGR00200	clust0.5	5	0.573446	0.245055	0.0252162	0.0682549	cinA_nterm: competence/damage-inducible protein CinA N-terminal domain
TIGR00201	clust0.5	2	0.70284	0.249361	0.00771183	0.0382312	comF: comF family protein
TIGR00202	clust0.5	0	-0.791348	0.382878	0.0382229	0.0872178	csrA: carbon storage regulator
TIGR00203	clust0.5	0	0.518485	0.15482	0.00217995	0.0255051	cydB: cytochrome d ubiquinol oxidase, subunit II
TIGR00204	clust0.5	0	-1.09304	0.403255	0.00618394	0.0350884	dxs: 1-deoxy-D-xylulose-5-phosphate synthase
TIGR00204	clust0.5	20	-0.910786	0.365468	0.0128154	0.0480046	dxs: 1-deoxy-D-xylulose-5-phosphate synthase
TIGR00204	clust0.5	6	-0.723334	0.300221	0.0178192	0.0564561	dxs: 1-deoxy-D-xylulose-5-phosphate synthase
TIGR00204	clust0.5	14	-0.858292	0.388726	0.0265705	0.0702253	dxs: 1-deoxy-D-xylulose-5-phosphate synthase
TIGR00204	clust0.5	3	0.358842	0.162965	0.0357741	0.0836415	dxs: 1-deoxy-D-xylulose-5-phosphate synthase
TIGR00204	clust0.5	28	-0.624195	0.393427	0.111782	0.180124	dxs: 1-deoxy-D-xylulose-5-phosphate synthase
TIGR00204	clust0.5	1	0.0803516	0.184288	0.666489	0.726118	dxs: 1-deoxy-D-xylulose-5-phosphate synthase
TIGR00204	clust0.5	9	0.0576518	0.181516	0.753328	0.798517	dxs: 1-deoxy-D-xylulose-5-phosphate synthase
TIGR00208	clust0.5	1	-0.69873	0.371394	0.0599001	0.115458	fliS: flagellar protein FliS
TIGR00210	clust0.5	1	-1.18385	0.334357	0.000522897	0.0218096	gltS: sodium/glutamate symporter
TIGR00212	clust0.5	1	-1.38692	0.927799	0.0988515	0.164387	hemC: porphobilinogen deaminase
TIGR00213	clust0.5	19	1.03922	0.429668	0.0169915	0.054985	GmhB_yaeD: D,D-heptose 1,7-bisphosphate phosphatase
TIGR00213	clust0.5	0	-0.209652	0.401041	0.602955	0.669855	GmhB_yaeD: D,D-heptose 1,7-bisphosphate phosphatase
TIGR00214	clust0.5	1	0.657031	0.254606	0.0140279	0.0499243	lipB: lipoyl(octanoyl) transferase
TIGR00214	clust0.5	6	0.321771	0.279968	0.259769	0.344113	lipB: lipoyl(octanoyl) transferase
TIGR00215	clust0.5	0	0.223529	0.153691	0.157281	0.232801	lpxB: lipid-A-disaccharide synthase
TIGR00216	clust0.5	1	0.392578	0.316726	0.224221	0.306837	ispH_lytB: 4-hydroxy-3-methylbut-2-enyl diphosphate reductase
TIGR00216	clust0.5	3	0.160755	0.210925	0.452888	0.535009	ispH_lytB: 4-hydroxy-3-methylbut-2-enyl diphosphate reductase
TIGR00217	clust0.5	3	-1.09755	0.368151	0.00293261	0.0276237	malQ: 4-alpha-glucanotransferase
TIGR00217	clust0.5	11	0.704019	0.267936	0.0122931	0.0469977	malQ: 4-alpha-glucanotransferase
TIGR00217	clust0.5	4	-1.16921	0.593748	0.0382696	0.0872585	malQ: 4-alpha-glucanotransferase
TIGR00217	clust0.5	7	0.313337	0.20724	0.14151	0.215265	malQ: 4-alpha-glucanotransferase
TIGR00217	clust0.5	0	0.386277	0.305559	0.215463	0.297125	malQ: 4-alpha-glucanotransferase
TIGR00218	clust0.5	1	0.647991	0.171905	0.000669487	0.0218096	manA: mannose-6-phosphate isomerase, class I
TIGR00218	clust0.5	0	0.551378	0.173975	0.00341514	0.0285869	manA: mannose-6-phosphate isomerase, class I
TIGR00219	clust0.5	18	0.634439	0.179929	0.00129464	0.0230292	mreC: rod shape-determining protein MreC
TIGR00220	clust0.5	0	0.240914	0.19163	0.219343	0.30171	mscL: large conductance mechanosensitive channel protein
TIGR00221	clust0.5	15	-1.31411	0.434973	0.00198971	0.0250697	nagA: N-acetylglucosamine-6-phosphate deacetylase
TIGR00221	clust0.5	0	0.600789	0.181113	0.0022812	0.0257204	nagA: N-acetylglucosamine-6-phosphate deacetylase
TIGR00221	clust0.5	5	-0.818654	0.379683	0.0307005	0.0762066	nagA: N-acetylglucosamine-6-phosphate deacetylase
TIGR00222	clust0.5	0	0.623353	0.175462	0.00121402	0.0228923	panB: 3-methyl-2-oxobutanoate hydroxymethyltransferase
TIGR00222	clust0.5	1	-0.976059	0.441941	0.0246047	0.0672591	panB: 3-methyl-2-oxobutanoate hydroxymethyltransferase
TIGR00223	clust0.5	0	0.157582	0.107414	0.153987	0.229176	panD: aspartate 1-decarboxylase
TIGR00224	clust0.5	1	-0.538161	0.162847	0.00206949	0.0250697	pckA: phosphoenolpyruvate carboxykinase (ATP)
TIGR00224	clust0.5	0	-0.0484346	0.206034	0.815678	0.85166	pckA: phosphoenolpyruvate carboxykinase (ATP)
TIGR00225	clust0.5	56	0.406068	0.185665	0.0366952	0.0849136	prc: C-terminal processing peptidase
TIGR00225	clust0.5	12	0.394041	0.228608	0.0949217	0.159665	prc: C-terminal processing peptidase
TIGR00225	clust0.5	9	0.217743	0.168996	0.208515	0.289881	prc: C-terminal processing peptidase
TIGR00225	clust0.5	2	0.38711	0.31914	0.234106	0.317479	prc: C-terminal processing peptidase
TIGR00225	clust0.5	39	-0.265492	0.356311	0.458435	0.540183	prc: C-terminal processing peptidase
TIGR00225	clust0.5	6	0.276855	0.402237	0.496966	0.575757	prc: C-terminal processing peptidase
TIGR00225	clust0.5	35	0.0900223	0.41517	0.830091	0.863158	prc: C-terminal processing peptidase
TIGR00225	clust0.5	29	0.0361645	0.323657	0.911878	0.930157	prc: C-terminal processing peptidase
TIGR00227	clust0.5	24	-1.1629	0.323447	0.00045951	0.0218096	ribD_Cterm: riboflavin-specific deaminase C-terminal domain
TIGR00227	clust0.5	0	0.523388	0.20123	0.0139916	0.0498817	ribD_Cterm: riboflavin-specific deaminase C-terminal domain
TIGR00228	clust0.5	0	0.349573	0.149302	0.0263521	0.0699582	ruvC: crossover junction endodeoxyribonuclease RuvC
TIGR00228	clust0.5	2	-0.73326	0.41561	0.0755848	0.135509	ruvC: crossover junction endodeoxyribonuclease RuvC
TIGR00229	clust0.5	57	0.190886	0.3323	0.57067	0.641275	sensory_box: PAS domain S-box protein
TIGR00229	clust0.5	1	0.172058	0.306481	0.579434	0.648973	sensory_box: PAS domain S-box protein
TIGR00229	clust0.5	3	0.104804	0.296367	0.726566	0.776562	sensory_box: PAS domain S-box protein
TIGR00231	clust0.5	60	-1.14729	0.343657	0.000997652	0.0224992	small_GTP: small GTP-binding protein domain
TIGR00231	clust0.5	4	0.797687	0.225287	0.00111611	0.0226094	small_GTP: small GTP-binding protein domain
TIGR00231	clust0.5	10	-0.961815	0.287248	0.00123005	0.0228923	small_GTP: small GTP-binding protein domain
TIGR00231	clust0.5	34	-0.327029	0.103338	0.00337333	0.0285004	small_GTP: small GTP-binding protein domain
TIGR00231	clust0.5	0	-0.735728	0.262626	0.00665967	0.0359642	small_GTP: small GTP-binding protein domain
TIGR00231	clust0.5	1	-0.677746	0.244122	0.00740005	0.0376073	small_GTP: small GTP-binding protein domain
TIGR00231	clust0.5	84	-0.989522	0.382257	0.00939773	0.0415623	small_GTP: small GTP-binding protein domain
TIGR00231	clust0.5	45	0.361559	0.129962	0.00944411	0.0415957	small_GTP: small GTP-binding protein domain
TIGR00231	clust0.5	30	-1.0609	0.433415	0.0127158	0.0478374	small_GTP: small GTP-binding protein domain
TIGR00231	clust0.5	9	-0.191152	0.0737312	0.0144739	0.0506378	small_GTP: small GTP-binding protein domain
TIGR00231	clust0.5	3	0.429314	0.167971	0.0159268	0.053067	small_GTP: small GTP-binding protein domain
TIGR00231	clust0.5	17	-0.46908	0.21201	0.0317351	0.0776844	small_GTP: small GTP-binding protein domain
TIGR00231	clust0.5	12	0.291573	0.131986	0.0354857	0.0833775	small_GTP: small GTP-binding protein domain
TIGR00231	clust0.5	23	0.377913	0.174385	0.0384737	0.0874857	small_GTP: small GTP-binding protein domain
TIGR00231	clust0.5	13	-0.662436	0.329352	0.045913	0.0974387	small_GTP: small GTP-binding protein domain
TIGR00231	clust0.5	43	0.431336	0.214245	0.0528871	0.10639	small_GTP: small GTP-binding protein domain
TIGR00231	clust0.5	11	-0.419995	0.216839	0.0585303	0.113528	small_GTP: small GTP-binding protein domain
TIGR00231	clust0.5	19	-0.908022	0.525514	0.0759522	0.135882	small_GTP: small GTP-binding protein domain
TIGR00231	clust0.5	21	0.409624	0.225819	0.0794787	0.140207	small_GTP: small GTP-binding protein domain
TIGR00231	clust0.5	8	-0.145261	0.0857426	0.100087	0.165881	small_GTP: small GTP-binding protein domain
TIGR00231	clust0.5	16	-0.685587	0.566932	0.218484	0.300686	small_GTP: small GTP-binding protein domain
TIGR00231	clust0.5	40	-0.521785	0.438471	0.232311	0.315766	small_GTP: small GTP-binding protein domain
TIGR00231	clust0.5	6	-0.0698927	0.062285	0.270617	0.354811	small_GTP: small GTP-binding protein domain
TIGR00231	clust0.5	63	0.290324	0.272822	0.296272	0.381115	small_GTP: small GTP-binding protein domain
TIGR00231	clust0.5	5	0.317036	0.344801	0.365367	0.449885	small_GTP: small GTP-binding protein domain
TIGR00231	clust0.5	59	-0.1289	0.266461	0.631214	0.694971	small_GTP: small GTP-binding protein domain
TIGR00231	clust0.5	14	-0.0400854	0.119985	0.740604	0.788025	small_GTP: small GTP-binding protein domain
TIGR00232	clust0.5	1	0.777304	0.215251	0.000937535	0.022266	tktlase_bact: transketolase
TIGR00232	clust0.5	0	-0.880827	0.306432	0.00488937	0.0323248	tktlase_bact: transketolase
TIGR00232	clust0.5	59	-1.16002	0.554918	0.0287677	0.0734391	tktlase_bact: transketolase
TIGR00232	clust0.5	14	-0.799549	0.418916	0.0541208	0.108063	tktlase_bact: transketolase
TIGR00232	clust0.5	9	-1.10135	0.768706	0.12835	0.200102	tktlase_bact: transketolase
TIGR00232	clust0.5	3	-0.418839	0.397363	0.292347	0.377052	tktlase_bact: transketolase
TIGR00232	clust0.5	17	-0.432077	0.420404	0.303882	0.389155	tktlase_bact: transketolase
TIGR00232	clust0.5	20	-0.432077	0.420404	0.303882	0.389155	tktlase_bact: transketolase
TIGR00232	clust0.5	10	0.111104	0.189519	0.562867	0.634591	tktlase_bact: transketolase
TIGR00232	clust0.5	21	-0.179538	0.442954	0.68681	0.742829	tktlase_bact: transketolase
TIGR00232	clust0.5	30	0.158601	0.450335	0.727654	0.777389	tktlase_bact: transketolase
TIGR00232	clust0.5	26	0.10422	0.450378	0.818886	0.854363	tktlase_bact: transketolase
TIGR00233	clust0.5	0	-0.226642	0.0697701	0.00283864	0.0272606	trpS: tryptophan--tRNA ligase
TIGR00234	clust0.5	0	-0.922107	0.308503	0.00346224	0.028672	tyrS: tyrosine--tRNA ligase
TIGR00234	clust0.5	1	0.325102	0.134221	0.0220451	0.0632687	tyrS: tyrosine--tRNA ligase
TIGR00235	clust0.5	5	-0.597501	0.319299	0.0635299	0.120188	udk: uridine kinase
TIGR00235	clust0.5	6	0.279255	0.230634	0.236102	0.31954	udk: uridine kinase
TIGR00235	clust0.5	35	0.333804	0.344003	0.339659	0.424979	udk: uridine kinase
TIGR00235	clust0.5	0	-0.0166283	0.105013	0.875283	0.900219	udk: uridine kinase
TIGR00236	clust0.5	4	1.11454	0.291284	0.000368251	0.0218096	wecB: UDP-N-acetylglucosamine 2-epimerase
TIGR00236	clust0.5	6	1.0462	0.622008	0.0882336	0.151483	wecB: UDP-N-acetylglucosamine 2-epimerase
TIGR00236	clust0.5	5	0.277754	0.198812	0.17339	0.251767	wecB: UDP-N-acetylglucosamine 2-epimerase
TIGR00236	clust0.5	1	0.303008	0.311437	0.33872	0.424039	wecB: UDP-N-acetylglucosamine 2-epimerase
TIGR00237	clust0.5	26	0.587875	0.241852	0.0204144	0.060704	xseA: exodeoxyribonuclease VII, large subunit
TIGR00237	clust0.5	27	-0.846775	0.451218	0.0567641	0.111335	xseA: exodeoxyribonuclease VII, large subunit
TIGR00237	clust0.5	1	0.222792	0.346876	0.526254	0.602023	xseA: exodeoxyribonuclease VII, large subunit
TIGR00238	clust0.5	0	0.576464	0.249812	0.0271083	0.0708951	TIGR00238: KamA family protein
TIGR00240	clust0.5	4	-0.564648	0.308834	0.0702187	0.128876	ATCase_reg: aspartate carbamoyltransferase, regulatory subunit
TIGR00240	clust0.5	0	0.177132	0.20174	0.387942	0.472032	ATCase_reg: aspartate carbamoyltransferase, regulatory subunit
TIGR00241	clust0.5	4	-1.11831	0.400082	0.0047883	0.0319864	CoA_E_activ: putative CoA-substrate-specific enzyme activase
TIGR00241	clust0.5	0	-0.706302	0.332606	0.0350626	0.0827289	CoA_E_activ: putative CoA-substrate-specific enzyme activase
TIGR00242	clust0.5	1	-1.08538	0.375115	0.00378999	0.0295758	TIGR00242: protein MraZ
TIGR00242	clust0.5	0	0.411881	0.196841	0.04491	0.0961746	TIGR00242: protein MraZ
TIGR00243	clust0.5	5	-0.705331	0.336924	0.0375433	0.0861443	Dxr: 1-deoxy-D-xylulose 5-phosphate reductoisomerase
TIGR00243	clust0.5	0	0.186571	0.110725	0.103467	0.169786	Dxr: 1-deoxy-D-xylulose 5-phosphate reductoisomerase
TIGR00243	clust0.5	1	-0.53206	0.36186	0.142315	0.216116	Dxr: 1-deoxy-D-xylulose 5-phosphate reductoisomerase
TIGR00244	clust0.5	2	-0.819032	0.456309	0.0684981	0.126693	TIGR00244: transcriptional regulator NrdR
TIGR00244	clust0.5	0	-0.412168	0.314567	0.19312	0.273799	TIGR00244: transcriptional regulator NrdR
TIGR00245	clust0.5	0	0.717386	0.230634	0.00365995	0.0292687	TIGR00245: TIGR00245 family protein
TIGR00246	clust0.5	2	0.64296	0.183025	0.00133383	0.0231662	tRNA_RlmH_YbeA: rRNA large subunit m3Psi methyltransferase RlmH
TIGR00246	clust0.5	0	-0.904691	0.351136	0.0103992	0.0433684	tRNA_RlmH_YbeA: rRNA large subunit m3Psi methyltransferase RlmH
TIGR00247	clust0.5	2	0.287878	0.169481	0.100444	0.166282	TIGR00247: conserved hypothetical protein, YceG family
TIGR00250	clust0.5	6	-1.08084	0.323429	0.00108014	0.0225671	RNAse_H_YqgF: RNAse H domain protein, YqgF family
TIGR00250	clust0.5	11	0.345756	0.155616	0.0343175	0.08157	RNAse_H_YqgF: RNAse H domain protein, YqgF family
TIGR00252	clust0.5	2	0.542185	0.23525	0.0275363	0.07151	TIGR00252: TIGR00252 family protein
TIGR00253	clust0.5	1	-1.01068	0.363861	0.00560363	0.0340545	RNA_bind_YhbY: putative RNA-binding protein, YhbY family
TIGR00253	clust0.5	6	-0.796607	0.340301	0.0200997	0.0601709	RNA_bind_YhbY: putative RNA-binding protein, YhbY family
TIGR00255	clust0.5	10	-1.24026	0.319066	0.000168776	0.0218096	TIGR00255: TIGR00255 family protein
TIGR00255	clust0.5	1	0.186393	0.173661	0.292815	0.377501	TIGR00255: TIGR00255 family protein
TIGR00256	clust0.5	3	-1.03805	0.345921	0.00297034	0.0276725	TIGR00256: D-tyrosyl-tRNA(Tyr) deacylase
TIGR00256	clust0.5	1	0.216262	0.116903	0.0751451	0.134898	TIGR00256: D-tyrosyl-tRNA(Tyr) deacylase
TIGR00257	clust0.5	14	0.717219	0.221286	0.0026095	0.0267084	IMPACT_YIGZ: uncharacterized protein, YigZ family
TIGR00260	clust0.5	3	-1.03617	0.382661	0.00658657	0.0358935	thrC: threonine synthase
TIGR00260	clust0.5	1	0.193285	0.157948	0.231735	0.315037	thrC: threonine synthase
TIGR00260	clust0.5	0	-0.310779	0.284919	0.279324	0.363533	thrC: threonine synthase
TIGR00262	clust0.5	0	0.324066	0.163553	0.0572385	0.112001	trpA: tryptophan synthase, alpha subunit
TIGR00262	clust0.5	2	-0.797134	0.651084	0.207848	0.289228	trpA: tryptophan synthase, alpha subunit
TIGR00263	clust0.5	5	0.500508	0.148699	0.00210114	0.0252457	trpB: tryptophan synthase, beta subunit
TIGR00263	clust0.5	4	0.482551	0.175546	0.00994472	0.0423626	trpB: tryptophan synthase, beta subunit
TIGR00263	clust0.5	2	-0.806337	0.351452	0.0223374	0.0637632	trpB: tryptophan synthase, beta subunit
TIGR00263	clust0.5	1	-0.845563	0.427903	0.0456066	0.097072	trpB: tryptophan synthase, beta subunit
TIGR00271	clust0.5	1	0.452973	0.166184	0.0105991	0.0437484	TIGR00271: uncharacterized hydrophobic domain
TIGR00271	clust0.5	3	0.184959	0.286172	0.523793	0.599992	TIGR00271: uncharacterized hydrophobic domain
TIGR00273	clust0.5	1	0.00209463	0.301009	0.994497	0.995644	TIGR00273: iron-sulfur cluster-binding protein
TIGR00274	clust0.5	0	0.490298	0.245546	0.0542024	0.108171	TIGR00274: N-acetylmuramic acid 6-phosphate etherase
TIGR00274	clust0.5	1	0.241956	0.413298	0.563185	0.634677	TIGR00274: N-acetylmuramic acid 6-phosphate etherase
TIGR00275	clust0.5	12	-1.02452	0.48194	0.0290518	0.0738256	TIGR00275: flavoprotein, HI0933 family
TIGR00275	clust0.5	7	-0.788845	0.398685	0.0466258	0.0984031	TIGR00275: flavoprotein, HI0933 family
TIGR00277	clust0.5	1	-0.681756	0.264613	0.0121647	0.0468445	HDIG: uncharacterized domain HDIG
TIGR00277	clust0.5	6	0.331174	0.16611	0.0557713	0.110059	HDIG: uncharacterized domain HDIG
TIGR00277	clust0.5	2	0.22979	0.159981	0.162278	0.238403	HDIG: uncharacterized domain HDIG
TIGR00278	clust0.5	3	-1.01145	0.654965	0.106335	0.173155	TIGR00278: putative membrane protein insertion efficiency factor
TIGR00278	clust0.5	33	-0.445394	0.353659	0.209443	0.290888	TIGR00278: putative membrane protein insertion efficiency factor
TIGR00278	clust0.5	18	0.497131	0.443597	0.268819	0.352955	TIGR00278: putative membrane protein insertion efficiency factor
TIGR00278	clust0.5	0	0.0646537	0.154474	0.679009	0.736324	TIGR00278: putative membrane protein insertion efficiency factor
TIGR00281	clust0.5	2	-0.998661	0.371004	0.00711912	0.03712	TIGR00281: segregation and condensation protein B
TIGR00287	clust0.5	1	0.455791	0.299594	0.137502	0.210689	cas1: CRISPR-associated endonuclease Cas1
TIGR00287	clust0.5	0	0.25285	0.288841	0.389015	0.472765	cas1: CRISPR-associated endonuclease Cas1
TIGR00295	clust0.5	0	0.0851296	0.33655	0.802358	0.839869	TIGR00295: TIGR00295 family protein
TIGR00306	clust0.5	0	0.241486	0.169818	0.166305	0.243298	apgM: 2,3-bisphosphoglycerate-independent phosphoglycerate mutase, archaeal form
TIGR00309	clust0.5	6	0.767631	0.240823	0.00290868	0.0275302	V_ATPase_subD: V-type ATPase, D subunit
TIGR00312	clust0.5	2	0.0265672	0.294798	0.928863	0.944098	cbiD: cobalamin biosynthesis protein CbiD
TIGR00313	clust0.5	2	-1.24705	0.382928	0.00109889	0.0225975	cobQ: cobyric acid synthase CobQ
TIGR00313	clust0.5	0	0.464961	0.205897	0.0310805	0.0767383	cobQ: cobyric acid synthase CobQ
TIGR00317	clust0.5	3	0.42949	0.204543	0.0440991	0.095139	cobS: cobalamin 5'-phosphate synthase
TIGR00325	clust0.5	0	0.57722	0.233883	0.0187918	0.0581105	lpxC: UDP-3-O-[3-hydroxymyristoyl] N-acetylglucosamine deacetylase
TIGR00325	clust0.5	4	-0.0289294	0.282803	0.919207	0.936703	lpxC: UDP-3-O-[3-hydroxymyristoyl] N-acetylglucosamine deacetylase
TIGR00326	clust0.5	5	-1.13209	0.353471	0.00150443	0.0235938	eubact_ribD: riboflavin biosynthesis protein RibD
TIGR00326	clust0.5	0	0.651805	0.261875	0.0174486	0.0557195	eubact_ribD: riboflavin biosynthesis protein RibD
TIGR00326	clust0.5	16	-0.94999	0.424391	0.0232981	0.0653675	eubact_ribD: riboflavin biosynthesis protein RibD
TIGR00326	clust0.5	4	-0.134651	0.246713	0.58825	0.656624	eubact_ribD: riboflavin biosynthesis protein RibD
TIGR00329	clust0.5	1	-0.992307	0.344476	0.00432656	0.0308704	gcp_kae1: metallohydrolase, glycoprotease/Kae1 family
TIGR00329	clust0.5	0	0.314559	0.153776	0.0501562	0.103009	gcp_kae1: metallohydrolase, glycoprotease/Kae1 family
TIGR00329	clust0.5	22	-0.911773	0.570186	0.0990185	0.164595	gcp_kae1: metallohydrolase, glycoprotease/Kae1 family
TIGR00331	clust0.5	0	-1.15799	0.355674	0.00124826	0.0228923	hrcA: heat-inducible transcription repressor HrcA
TIGR00331	clust0.5	22	-0.496145	0.387749	0.200802	0.281822	hrcA: heat-inducible transcription repressor HrcA
TIGR00336	clust0.5	3	-1.02148	0.324243	0.00199812	0.0250697	pyrE: orotate phosphoribosyltransferase
TIGR00336	clust0.5	8	0.0585795	0.162682	0.721704	0.772869	pyrE: orotate phosphoribosyltransferase
TIGR00337	clust0.5	7	-0.96663	0.286403	0.00113446	0.0227181	PyrG: CTP synthase
TIGR00337	clust0.5	0	0.375807	0.146154	0.0155255	0.0524154	PyrG: CTP synthase
TIGR00337	clust0.5	1	-0.643144	0.343025	0.0620256	0.118395	PyrG: CTP synthase
TIGR00338	clust0.5	1	0.692777	0.184514	0.000676476	0.0218096	serB: phosphoserine phosphatase SerB
TIGR00338	clust0.5	0	-1.21821	0.437979	0.00444844	0.0312076	serB: phosphoserine phosphatase SerB
TIGR00341	clust0.5	0	0.391186	0.170045	0.0286853	0.0733204	TIGR00341: TIGR00341 family protein
TIGR00342	clust0.5	0	-0.996451	0.330451	0.00298527	0.0276725	TIGR00342: tRNA sulfurtransferase ThiI
TIGR00343	clust0.5	0	-0.962145	0.514206	0.0542672	0.108259	TIGR00343: pyridoxal 5'-phosphate synthase, synthase subunit Pdx1
TIGR00344	clust0.5	24	0.716314	0.177299	0.000305176	0.0218096	alaS: alanine--tRNA ligase
TIGR00344	clust0.5	0	-1.18827	0.38019	0.00174433	0.0243578	alaS: alanine--tRNA ligase
TIGR00344	clust0.5	3	-1.43606	0.483632	0.00194568	0.0250409	alaS: alanine--tRNA ligase
TIGR00344	clust0.5	9	-0.835845	0.37593	0.0259655	0.069418	alaS: alanine--tRNA ligase
TIGR00344	clust0.5	1	0.295201	0.145838	0.0525327	0.105916	alaS: alanine--tRNA ligase
TIGR00345	clust0.5	6	0.417136	0.421476	0.329112	0.41465	GET3_arsA_TRC40: transport-energizing ATPase, TRC40/GET3/ArsA family
TIGR00345	clust0.5	1	0.243872	0.461335	0.601438	0.668689	GET3_arsA_TRC40: transport-energizing ATPase, TRC40/GET3/ArsA family
TIGR00345	clust0.5	0	0.137197	0.417736	0.745338	0.792088	GET3_arsA_TRC40: transport-energizing ATPase, TRC40/GET3/ArsA family
TIGR00347	clust0.5	2	0.700559	0.210074	0.00206282	0.0250697	bioD: dethiobiotin synthase
TIGR00348	clust0.5	3	0.948138	0.331028	0.00593509	0.0344341	hsdR: type I site-specific deoxyribonuclease, HsdR family
TIGR00348	clust0.5	10	0.722324	0.366956	0.0544154	0.108436	hsdR: type I site-specific deoxyribonuclease, HsdR family
TIGR00348	clust0.5	17	0.0247555	0.581202	0.966341	0.973391	hsdR: type I site-specific deoxyribonuclease, HsdR family
TIGR00350	clust0.5	7	-0.60081	0.369001	0.103771	0.170123	lytR_cpsA_psr: cell envelope-related function transcriptional attenuator common domain
TIGR00355	clust0.5	1	0.618406	0.17211	0.00109331	0.0225975	purH: phosphoribosylaminoimidazolecarboxamide formyltransferase/IMP cyclohydrolase
TIGR00355	clust0.5	2	-0.418357	0.141272	0.0054113	0.0335066	purH: phosphoribosylaminoimidazolecarboxamide formyltransferase/IMP cyclohydrolase
TIGR00355	clust0.5	0	0.0746033	0.944048	0.937636	0.950928	purH: phosphoribosylaminoimidazolecarboxamide formyltransferase/IMP cyclohydrolase
TIGR00357	clust0.5	0	0.62482	0.324613	0.0611692	0.117243	TIGR00357: methionine-R-sulfoxide reductase
TIGR00358	clust0.5	6	-1.14018	0.460102	0.0109534	0.0444099	3_prime_RNase: VacB and RNase II family 3'-5' exoribonucleases
TIGR00358	clust0.5	2	0.379326	0.189981	0.055137	0.109247	3_prime_RNase: VacB and RNase II family 3'-5' exoribonucleases
TIGR00360	clust0.5	5	0.814953	0.308159	0.0111775	0.0449153	ComEC_N-term: ComEC/Rec2-related protein
TIGR00360	clust0.5	26	0.162268	0.372818	0.667096	0.726524	ComEC_N-term: ComEC/Rec2-related protein
TIGR00361	clust0.5	0	0.700858	0.292601	0.0213049	0.0621804	ComEC_Rec2: DNA internalization-related competence protein ComEC/Rec2
TIGR00361	clust0.5	10	-0.339477	0.367524	0.3574	0.441976	ComEC_Rec2: DNA internalization-related competence protein ComEC/Rec2
TIGR00362	clust0.5	1	-1.02767	0.346771	0.00332841	0.0283811	DnaA: chromosomal replication initiator protein DnaA
TIGR00362	clust0.5	2	0.427373	0.172207	0.0189192	0.0582986	DnaA: chromosomal replication initiator protein DnaA
TIGR00362	clust0.5	0	0.0771901	0.338298	0.821343	0.856325	DnaA: chromosomal replication initiator protein DnaA
TIGR00363	clust0.5	3	-1.31045	0.46998	0.00390632	0.0297416	TIGR00363: lipoprotein, YaeC family
TIGR00364	clust0.5	4	0.323779	0.162383	0.0557845	0.110059	TIGR00364: queuosine biosynthesis protein QueC
TIGR00367	clust0.5	0	0.611172	0.19292	0.00333689	0.0283896	TIGR00367: K+-dependent Na+/Ca+ exchanger homolog
TIGR00367	clust0.5	3	-1.11888	0.404912	0.00522029	0.0332258	TIGR00367: K+-dependent Na+/Ca+ exchanger homolog
TIGR00368	clust0.5	1	0.991515	0.538978	0.0649878	0.12228	TIGR00368: Mg chelatase-like protein
TIGR00368	clust0.5	0	0.352366	0.269573	0.201117	0.282113	TIGR00368: Mg chelatase-like protein
TIGR00368	clust0.5	2	-0.176528	0.230088	0.447124	0.529113	TIGR00368: Mg chelatase-like protein
TIGR00369	clust0.5	4	0.463719	0.197202	0.0252534	0.0683091	unchar_dom_1: uncharacterized domain 1
TIGR00369	clust0.5	1	0.540777	0.283954	0.0649456	0.122234	unchar_dom_1: uncharacterized domain 1
TIGR00369	clust0.5	2	0.333365	0.278155	0.240274	0.323877	unchar_dom_1: uncharacterized domain 1
TIGR00372	clust0.5	1	0.414336	0.355987	0.25269	0.336666	cas4: CRISPR-associated protein Cas4
TIGR00374	clust0.5	0	0.546702	0.325444	0.101149	0.167184	TIGR00374: TIGR00374 family protein
TIGR00376	clust0.5	9	0.571527	0.189583	0.00501202	0.0326479	TIGR00376: putative DNA helicase
TIGR00376	clust0.5	33	0.406998	0.197042	0.0475742	0.0996165	TIGR00376: putative DNA helicase
TIGR00376	clust0.5	1	0.446553	0.21866	0.0496618	0.102408	TIGR00376: putative DNA helicase
TIGR00376	clust0.5	8	0.347367	0.229379	0.140587	0.214194	TIGR00376: putative DNA helicase
TIGR00376	clust0.5	18	-0.0284397	0.332952	0.932501	0.947062	TIGR00376: putative DNA helicase
TIGR00379	clust0.5	0	0.383592	0.297555	0.206813	0.288202	cobB: cobyrinic acid a,c-diamide synthase
TIGR00380	clust0.5	0	0.331108	0.214099	0.132823	0.205346	cobD: cobalamin biosynthesis protein CobD
TIGR00382	clust0.5	2	-1.04144	0.341756	0.00260197	0.0267084	clpX: ATP-dependent Clp protease, ATP-binding subunit ClpX
TIGR00382	clust0.5	5	0.638693	0.241953	0.0122661	0.0469601	clpX: ATP-dependent Clp protease, ATP-binding subunit ClpX
TIGR00382	clust0.5	0	-0.387324	0.163144	0.0226554	0.0642514	clpX: ATP-dependent Clp protease, ATP-binding subunit ClpX
TIGR00383	clust0.5	0	0.586738	0.175309	0.0021261	0.0253906	corA: magnesium and cobalt transport protein CorA
TIGR00383	clust0.5	3	0.219834	0.304182	0.476221	0.55693	corA: magnesium and cobalt transport protein CorA
TIGR00384	clust0.5	0	0.534629	0.185252	0.00700237	0.0368866	dhsB: succinate dehydrogenase and fumarate reductase iron-sulfur protein
TIGR00385	clust0.5	16	1.14035	0.326929	0.000927906	0.0222641	dsbE: periplasmic protein thiol:disulfide oxidoreductases, DsbE subfamily
TIGR00385	clust0.5	2	0.834915	0.276023	0.00424584	0.0306829	dsbE: periplasmic protein thiol:disulfide oxidoreductases, DsbE subfamily
TIGR00385	clust0.5	0	0.865072	0.31754	0.00892779	0.0407314	dsbE: periplasmic protein thiol:disulfide oxidoreductases, DsbE subfamily
TIGR00385	clust0.5	3	0.540972	0.301535	0.081075	0.142345	dsbE: periplasmic protein thiol:disulfide oxidoreductases, DsbE subfamily
TIGR00387	clust0.5	3	0.598467	0.274546	0.0357781	0.0836415	glcD: glycolate oxidase, subunit GlcD
TIGR00387	clust0.5	0	0.536383	0.311679	0.0936159	0.158119	glcD: glycolate oxidase, subunit GlcD
TIGR00388	clust0.5	3	-0.316265	0.785616	0.686893	0.742867	glyQ: glycine--tRNA ligase, alpha subunit
TIGR00389	clust0.5	3	-1.08564	0.335387	0.00144824	0.0234078	glyS_dimeric: glycine--tRNA ligase
TIGR00389	clust0.5	0	-0.81706	0.284257	0.00516889	0.0330591	glyS_dimeric: glycine--tRNA ligase
TIGR00389	clust0.5	16	-0.897658	0.342857	0.00940078	0.0415641	glyS_dimeric: glycine--tRNA ligase
TIGR00389	clust0.5	5	0.354858	0.141048	0.017719	0.0562067	glyS_dimeric: glycine--tRNA ligase
TIGR00389	clust0.5	1	0.306057	0.162249	0.0695345	0.128068	glyS_dimeric: glycine--tRNA ligase
TIGR00389	clust0.5	4	0.349208	0.185911	0.0703873	0.129095	glyS_dimeric: glycine--tRNA ligase
TIGR00389	clust0.5	6	0.39035	0.244376	0.120469	0.190457	glyS_dimeric: glycine--tRNA ligase
TIGR00389	clust0.5	10	0.396862	0.304345	0.201603	0.282669	glyS_dimeric: glycine--tRNA ligase
TIGR00389	clust0.5	7	0.425408	0.338722	0.217819	0.29993	glyS_dimeric: glycine--tRNA ligase
TIGR00390	clust0.5	13	-1.02673	0.32213	0.00179071	0.0243821	hslU: ATP-dependent protease HslVU, ATPase subunit
TIGR00390	clust0.5	14	-1.05928	0.344321	0.00235102	0.0258777	hslU: ATP-dependent protease HslVU, ATPase subunit
TIGR00390	clust0.5	28	-1.34768	0.457691	0.00237416	0.025938	hslU: ATP-dependent protease HslVU, ATPase subunit
TIGR00390	clust0.5	5	0.380976	0.130121	0.00659661	0.0358935	hslU: ATP-dependent protease HslVU, ATPase subunit
TIGR00390	clust0.5	24	-0.495719	0.245715	0.0482344	0.100455	hslU: ATP-dependent protease HslVU, ATPase subunit
TIGR00390	clust0.5	2	-0.914581	0.503901	0.0628461	0.119396	hslU: ATP-dependent protease HslVU, ATPase subunit
TIGR00390	clust0.5	6	0.181696	0.162321	0.273031	0.357295	hslU: ATP-dependent protease HslVU, ATPase subunit
TIGR00390	clust0.5	62	-0.214659	0.215779	0.325215	0.410594	hslU: ATP-dependent protease HslVU, ATPase subunit
TIGR00390	clust0.5	3	-0.0640451	0.091242	0.487927	0.567661	hslU: ATP-dependent protease HslVU, ATPase subunit
TIGR00392	clust0.5	18	-1.24184	0.360673	0.000638466	0.0218096	ileS: isoleucine--tRNA ligase
TIGR00392	clust0.5	28	-0.996091	0.308745	0.00166441	0.0242573	ileS: isoleucine--tRNA ligase
TIGR00392	clust0.5	1	-0.928936	0.308709	0.00325652	0.0282819	ileS: isoleucine--tRNA ligase
TIGR00392	clust0.5	19	0.477095	0.161603	0.00605643	0.0347786	ileS: isoleucine--tRNA ligase
TIGR00392	clust0.5	0	0.358048	0.131963	0.0111447	0.0448867	ileS: isoleucine--tRNA ligase
TIGR00392	clust0.5	7	-0.919214	0.361103	0.0111222	0.0448867	ileS: isoleucine--tRNA ligase
TIGR00392	clust0.5	24	-0.748707	0.302709	0.0150239	0.0515099	ileS: isoleucine--tRNA ligase
TIGR00392	clust0.5	34	-0.944834	0.40283	0.0180082	0.0566742	ileS: isoleucine--tRNA ligase
TIGR00392	clust0.5	30	-0.898037	0.386276	0.019571	0.0593654	ileS: isoleucine--tRNA ligase
TIGR00392	clust0.5	6	0.774904	0.322458	0.0202964	0.0605123	ileS: isoleucine--tRNA ligase
TIGR00392	clust0.5	36	0.47682	0.197857	0.0220615	0.0632972	ileS: isoleucine--tRNA ligase
TIGR00392	clust0.5	25	-0.727519	0.325718	0.026948	0.0706975	ileS: isoleucine--tRNA ligase
TIGR00392	clust0.5	14	0.402751	0.18691	0.0393663	0.0888024	ileS: isoleucine--tRNA ligase
TIGR00392	clust0.5	3	-0.596726	0.335239	0.0767414	0.136843	ileS: isoleucine--tRNA ligase
TIGR00392	clust0.5	64	-0.557094	0.329719	0.0931227	0.157576	ileS: isoleucine--tRNA ligase
TIGR00392	clust0.5	13	-0.524075	0.310504	0.0942924	0.158914	ileS: isoleucine--tRNA ligase
TIGR00392	clust0.5	27	0.577869	0.362557	0.118412	0.187941	ileS: isoleucine--tRNA ligase
TIGR00392	clust0.5	9	0.226476	0.141055	0.11986	0.189665	ileS: isoleucine--tRNA ligase
TIGR00392	clust0.5	5	0.288535	0.182265	0.124592	0.195448	ileS: isoleucine--tRNA ligase
TIGR00392	clust0.5	29	-0.631131	0.415724	0.127144	0.198576	ileS: isoleucine--tRNA ligase
TIGR00392	clust0.5	37	0.539433	0.352042	0.13342	0.206047	ileS: isoleucine--tRNA ligase
TIGR00392	clust0.5	11	0.213452	0.165866	0.209068	0.290521	ileS: isoleucine--tRNA ligase
TIGR00392	clust0.5	43	-0.978225	0.958952	0.281762	0.366221	ileS: isoleucine--tRNA ligase
TIGR00392	clust0.5	20	-1.18263	1.20081	0.285132	0.369624	ileS: isoleucine--tRNA ligase
TIGR00392	clust0.5	4	0.21364	0.196257	0.28605	0.37057	ileS: isoleucine--tRNA ligase
TIGR00392	clust0.5	60	-0.896739	1.03205	0.362627	0.447133	ileS: isoleucine--tRNA ligase
TIGR00392	clust0.5	2	0.586359	0.641666	0.363361	0.447776	ileS: isoleucine--tRNA ligase
TIGR00392	clust0.5	49	-0.190787	0.438515	0.665103	0.724931	ileS: isoleucine--tRNA ligase
TIGR00393	clust0.5	0	0.533039	0.176394	0.00499608	0.032617	kpsF: sugar isomerase, KpsF/GutQ family
TIGR00393	clust0.5	9	0.582044	0.258584	0.0307234	0.0762112	kpsF: sugar isomerase, KpsF/GutQ family
TIGR00395	clust0.5	30	-1.23259	0.374876	0.00102342	0.0225547	leuS_arch: leucine--tRNA ligase
TIGR00395	clust0.5	29	-1.21829	0.373444	0.00112638	0.0226568	leuS_arch: leucine--tRNA ligase
TIGR00395	clust0.5	4	-1.37605	0.440324	0.00133892	0.0231662	leuS_arch: leucine--tRNA ligase
TIGR00395	clust0.5	14	-1.04158	0.352994	0.00339638	0.0285508	leuS_arch: leucine--tRNA ligase
TIGR00395	clust0.5	0	-1.07151	0.366139	0.00351407	0.0288423	leuS_arch: leucine--tRNA ligase
TIGR00395	clust0.5	3	0.561567	0.179885	0.0038383	0.0296402	leuS_arch: leucine--tRNA ligase
TIGR00395	clust0.5	10	0.481999	0.164483	0.00638383	0.0353559	leuS_arch: leucine--tRNA ligase
TIGR00395	clust0.5	22	-1.21123	0.475318	0.00848864	0.0399078	leuS_arch: leucine--tRNA ligase
TIGR00395	clust0.5	31	-0.932762	0.363382	0.0104204	0.0433696	leuS_arch: leucine--tRNA ligase
TIGR00395	clust0.5	33	-0.963702	0.382072	0.0113895	0.0453393	leuS_arch: leucine--tRNA ligase
TIGR00395	clust0.5	20	-0.838634	0.336352	0.0134729	0.0491301	leuS_arch: leucine--tRNA ligase
TIGR00395	clust0.5	61	-0.851159	0.372757	0.0223015	0.0637071	leuS_arch: leucine--tRNA ligase
TIGR00395	clust0.5	28	0.431701	0.189233	0.0297226	0.0748653	leuS_arch: leucine--tRNA ligase
TIGR00395	clust0.5	41	0.334865	0.152382	0.0362252	0.0843017	leuS_arch: leucine--tRNA ligase
TIGR00395	clust0.5	6	-0.975272	0.478106	0.0367078	0.0849304	leuS_arch: leucine--tRNA ligase
TIGR00395	clust0.5	25	-0.753615	0.36063	0.0369876	0.0852714	leuS_arch: leucine--tRNA ligase
TIGR00395	clust0.5	21	-0.840873	0.421592	0.0438662	0.0948035	leuS_arch: leucine--tRNA ligase
TIGR00395	clust0.5	5	0.297594	0.156038	0.0667273	0.124397	leuS_arch: leucine--tRNA ligase
TIGR00395	clust0.5	15	-0.745593	0.4368	0.0846597	0.146885	leuS_arch: leucine--tRNA ligase
TIGR00395	clust0.5	11	-0.540343	0.315212	0.0891005	0.152622	leuS_arch: leucine--tRNA ligase
TIGR00395	clust0.5	1	0.276997	0.159123	0.0927247	0.15712	leuS_arch: leucine--tRNA ligase
TIGR00395	clust0.5	8	-0.536476	0.33876	0.115014	0.183923	leuS_arch: leucine--tRNA ligase
TIGR00395	clust0.5	2	0.0959384	0.101963	0.355319	0.44013	leuS_arch: leucine--tRNA ligase
TIGR00395	clust0.5	23	-0.69939	0.803536	0.372002	0.455985	leuS_arch: leucine--tRNA ligase
TIGR00395	clust0.5	36	0.164459	0.294074	0.580892	0.650024	leuS_arch: leucine--tRNA ligase
TIGR00395	clust0.5	9	-0.0750018	0.293255	0.799684	0.837779	leuS_arch: leucine--tRNA ligase
TIGR00396	clust0.5	5	0.822426	0.196112	0.000181798	0.0218096	leuS_bact: leucine--tRNA ligase
TIGR00396	clust0.5	8	0.389593	0.101537	0.000632235	0.0218096	leuS_bact: leucine--tRNA ligase
TIGR00396	clust0.5	14	-1.01384	0.282753	0.000586037	0.0218096	leuS_bact: leucine--tRNA ligase
TIGR00396	clust0.5	27	0.656869	0.155876	0.000197973	0.0218096	leuS_bact: leucine--tRNA ligase
TIGR00396	clust0.5	36	0.693754	0.154201	8.74585e-05	0.0218096	leuS_bact: leucine--tRNA ligase
TIGR00396	clust0.5	40	-1.34966	0.407334	0.000793944	0.0220993	leuS_bact: leucine--tRNA ligase
TIGR00396	clust0.5	4	0.507444	0.140284	0.00108415	0.0225671	leuS_bact: leucine--tRNA ligase
TIGR00396	clust0.5	30	-1.29567	0.405571	0.00122815	0.0228923	leuS_bact: leucine--tRNA ligase
TIGR00396	clust0.5	3	0.524249	0.149453	0.00143629	0.0233787	leuS_bact: leucine--tRNA ligase
TIGR00396	clust0.5	12	0.629922	0.181359	0.00149226	0.0235785	leuS_bact: leucine--tRNA ligase
TIGR00396	clust0.5	55	-1.62682	0.582901	0.00249434	0.0264743	leuS_bact: leucine--tRNA ligase
TIGR00396	clust0.5	21	-1.16588	0.391291	0.00271779	0.0269722	leuS_bact: leucine--tRNA ligase
TIGR00396	clust0.5	17	-1.11674	0.372481	0.00273623	0.027019	leuS_bact: leucine--tRNA ligase
TIGR00396	clust0.5	80	-0.999284	0.350881	0.00469412	0.0318394	leuS_bact: leucine--tRNA ligase
TIGR00396	clust0.5	9	-1.01273	0.356727	0.00474326	0.0319465	leuS_bact: leucine--tRNA ligase
TIGR00396	clust0.5	98	-0.962076	0.337981	0.0048844	0.0323163	leuS_bact: leucine--tRNA ligase
TIGR00396	clust0.5	45	0.626539	0.216734	0.006675	0.035981	leuS_bact: leucine--tRNA ligase
TIGR00396	clust0.5	13	0.488478	0.17048	0.00747896	0.037705	leuS_bact: leucine--tRNA ligase
TIGR00396	clust0.5	18	0.547733	0.193478	0.00797896	0.0387979	leuS_bact: leucine--tRNA ligase
TIGR00396	clust0.5	34	-0.839766	0.311821	0.00812223	0.0391199	leuS_bact: leucine--tRNA ligase
TIGR00396	clust0.5	66	-1.00807	0.394242	0.0100395	0.042554	leuS_bact: leucine--tRNA ligase
TIGR00396	clust0.5	58	-0.905739	0.363059	0.01278	0.0479713	leuS_bact: leucine--tRNA ligase
TIGR00396	clust0.5	70	-1.24831	0.541749	0.0156126	0.0525201	leuS_bact: leucine--tRNA ligase
TIGR00396	clust0.5	33	-0.779781	0.355646	0.0288196	0.0735255	leuS_bact: leucine--tRNA ligase
TIGR00396	clust0.5	41	-0.707685	0.326001	0.0314654	0.0772887	leuS_bact: leucine--tRNA ligase
TIGR00396	clust0.5	0	0.34486	0.176397	0.0602989	0.115943	leuS_bact: leucine--tRNA ligase
TIGR00396	clust0.5	7	-0.786113	0.423005	0.0606739	0.11655	leuS_bact: leucine--tRNA ligase
TIGR00396	clust0.5	11	-0.650468	0.382188	0.088353	0.151589	leuS_bact: leucine--tRNA ligase
TIGR00396	clust0.5	59	-0.72397	0.463208	0.113619	0.182245	leuS_bact: leucine--tRNA ligase
TIGR00396	clust0.5	38	-0.545418	0.35243	0.122887	0.193463	leuS_bact: leucine--tRNA ligase
TIGR00396	clust0.5	64	-0.751451	0.503552	0.129094	0.200974	leuS_bact: leucine--tRNA ligase
TIGR00396	clust0.5	19	0.248315	0.167986	0.150718	0.225269	leuS_bact: leucine--tRNA ligase
TIGR00396	clust0.5	6	0.353896	0.44018	0.427447	0.510627	leuS_bact: leucine--tRNA ligase
TIGR00396	clust0.5	16	-0.314725	0.436725	0.472046	0.553074	leuS_bact: leucine--tRNA ligase
TIGR00396	clust0.5	2	-0.293999	0.697048	0.673217	0.731192	leuS_bact: leucine--tRNA ligase
TIGR00396	clust0.5	10	-0.0546238	0.285336	0.849395	0.879008	leuS_bact: leucine--tRNA ligase
TIGR00396	clust0.5	26	0.0526767	0.330337	0.874543	0.899821	leuS_bact: leucine--tRNA ligase
TIGR00396	clust0.5	25	-0.0386472	0.424408	0.928037	0.943502	leuS_bact: leucine--tRNA ligase
TIGR00396	clust0.5	15	0.00785424	0.239838	0.974111	0.979651	leuS_bact: leucine--tRNA ligase
TIGR00397	clust0.5	2	0.88602	0.273624	0.00234204	0.0258424	mauM_napG: MauM/NapG family ferredoxin-type protein
TIGR00397	clust0.5	0	0.544107	0.18927	0.00717429	0.0372377	mauM_napG: MauM/NapG family ferredoxin-type protein
TIGR00398	clust0.5	25	-1.19071	0.338233	0.00054945	0.0218096	metG: methionine--tRNA ligase
TIGR00398	clust0.5	26	-1.3039	0.365545	0.000398392	0.0218096	metG: methionine--tRNA ligase
TIGR00398	clust0.5	32	-1.16692	0.319371	0.000384056	0.0218096	metG: methionine--tRNA ligase
TIGR00398	clust0.5	12	-1.09789	0.369906	0.00304233	0.0276725	metG: methionine--tRNA ligase
TIGR00398	clust0.5	5	0.58444	0.182842	0.00314091	0.0279626	metG: methionine--tRNA ligase
TIGR00398	clust0.5	17	0.548	0.172185	0.0033054	0.0283607	metG: methionine--tRNA ligase
TIGR00398	clust0.5	6	-0.90086	0.311821	0.00461911	0.0316245	metG: methionine--tRNA ligase
TIGR00398	clust0.5	23	0.581856	0.201796	0.00692497	0.036663	metG: methionine--tRNA ligase
TIGR00398	clust0.5	10	-0.722769	0.265046	0.00812823	0.0391368	metG: methionine--tRNA ligase
TIGR00398	clust0.5	52	-0.977623	0.377244	0.00942449	0.0415957	metG: methionine--tRNA ligase
TIGR00398	clust0.5	13	-0.771448	0.291071	0.00953104	0.0416502	metG: methionine--tRNA ligase
TIGR00398	clust0.5	8	0.504795	0.185104	0.0104131	0.0433696	metG: methionine--tRNA ligase
TIGR00398	clust0.5	3	0.462457	0.187039	0.0191788	0.0587305	metG: methionine--tRNA ligase
TIGR00398	clust0.5	2	-0.678281	0.284855	0.0195574	0.0593472	metG: methionine--tRNA ligase
TIGR00398	clust0.5	30	-0.998675	0.435304	0.0196516	0.0594798	metG: methionine--tRNA ligase
TIGR00398	clust0.5	36	0.773079	0.333934	0.0249027	0.0676975	metG: methionine--tRNA ligase
TIGR00398	clust0.5	31	-0.973379	0.494067	0.04315	0.0938874	metG: methionine--tRNA ligase
TIGR00398	clust0.5	33	0.468681	0.224602	0.0450351	0.0962854	metG: methionine--tRNA ligase
TIGR00398	clust0.5	67	-0.818228	0.428792	0.0536907	0.107518	metG: methionine--tRNA ligase
TIGR00398	clust0.5	4	0.409012	0.264635	0.132224	0.204802	metG: methionine--tRNA ligase
TIGR00398	clust0.5	29	-0.628333	0.427675	0.13945	0.212853	metG: methionine--tRNA ligase
TIGR00398	clust0.5	63	-0.461583	0.3515	0.190674	0.271087	metG: methionine--tRNA ligase
TIGR00398	clust0.5	40	-1.09461	0.935164	0.211414	0.292927	metG: methionine--tRNA ligase
TIGR00398	clust0.5	0	0.159762	0.161401	0.3313	0.41674	metG: methionine--tRNA ligase
TIGR00398	clust0.5	15	-0.295303	0.404643	0.46696	0.5483	metG: methionine--tRNA ligase
TIGR00398	clust0.5	22	0.0248629	0.183148	0.893032	0.914649	metG: methionine--tRNA ligase
TIGR00398	clust0.5	14	0.0565892	0.480502	0.907163	0.926049	metG: methionine--tRNA ligase
TIGR00398	clust0.5	45	0.0565892	0.480502	0.907163	0.926049	metG: methionine--tRNA ligase
TIGR00399	clust0.5	0	-1.05185	0.346131	0.00263238	0.0267909	metG_C_term: methionine--tRNA ligase, beta subunit
TIGR00399	clust0.5	2	-0.605891	0.310784	0.0536662	0.107483	metG_C_term: methionine--tRNA ligase, beta subunit
TIGR00399	clust0.5	3	0.113103	0.16106	0.488838	0.568429	metG_C_term: methionine--tRNA ligase, beta subunit
TIGR00400	clust0.5	0	-0.881722	0.275813	0.00204795	0.0250697	mgtE: magnesium transporter
TIGR00400	clust0.5	7	-1.05081	0.348428	0.00281011	0.0270955	mgtE: magnesium transporter
TIGR00400	clust0.5	6	0.52641	0.189465	0.00913674	0.0411245	mgtE: magnesium transporter
TIGR00401	clust0.5	0	0.553856	0.226143	0.0197666	0.0597056	msrA: peptide-methionine (S)-S-oxide reductase
TIGR00401	clust0.5	2	-0.325154	0.425741	0.445956	0.528008	msrA: peptide-methionine (S)-S-oxide reductase
TIGR00402	clust0.5	1	0.660495	0.293724	0.0301616	0.0753801	napF: ferredoxin-type protein NapF
TIGR00402	clust0.5	2	0.295125	0.199713	0.150535	0.225101	napF: ferredoxin-type protein NapF
TIGR00402	clust0.5	5	0.353697	0.247217	0.162927	0.239215	napF: ferredoxin-type protein NapF
TIGR00403	clust0.5	0	0.569967	0.204955	0.00894612	0.0407528	ndhI: NADH-plastoquinone oxidoreductase, I subunit
TIGR00406	clust0.5	1	0.513975	0.183408	0.00865394	0.0402909	prmA: ribosomal protein L11 methyltransferase
TIGR00407	clust0.5	0	0.326741	0.165392	0.057917	0.112809	proA: glutamate-5-semialdehyde dehydrogenase
TIGR00407	clust0.5	1	-0.556748	0.343123	0.106173	0.172962	proA: glutamate-5-semialdehyde dehydrogenase
TIGR00408	clust0.5	2	0.470179	0.133385	0.00140372	0.0233518	proS_fam_I: proline--tRNA ligase
TIGR00408	clust0.5	10	-0.952381	0.324746	0.00391179	0.0297591	proS_fam_I: proline--tRNA ligase
TIGR00408	clust0.5	4	0.466812	0.14991	0.00405413	0.0301619	proS_fam_I: proline--tRNA ligase
TIGR00408	clust0.5	8	-0.943963	0.327804	0.00454826	0.0314683	proS_fam_I: proline--tRNA ligase
TIGR00408	clust0.5	17	-0.899204	0.357628	0.0122257	0.0469326	proS_fam_I: proline--tRNA ligase
TIGR00408	clust0.5	11	0.495089	0.212988	0.0266466	0.0702425	proS_fam_I: proline--tRNA ligase
TIGR00408	clust0.5	15	0.620078	0.298549	0.0444595	0.0956	proS_fam_I: proline--tRNA ligase
TIGR00408	clust0.5	0	0.182573	0.284251	0.526368	0.60211	proS_fam_I: proline--tRNA ligase
TIGR00408	clust0.5	13	-0.0929165	0.36634	0.801212	0.838893	proS_fam_I: proline--tRNA ligase
TIGR00408	clust0.5	19	-0.0267301	0.67313	0.96859	0.975469	proS_fam_I: proline--tRNA ligase
TIGR00409	clust0.5	2	0.513905	0.144767	0.00129168	0.0230292	proS_fam_II: proline--tRNA ligase
TIGR00409	clust0.5	5	0.526288	0.15667	0.00211607	0.0253213	proS_fam_II: proline--tRNA ligase
TIGR00409	clust0.5	10	-1.07203	0.387098	0.00539019	0.0334665	proS_fam_II: proline--tRNA ligase
TIGR00409	clust0.5	0	-0.992087	0.359105	0.00593638	0.0344341	proS_fam_II: proline--tRNA ligase
TIGR00409	clust0.5	40	-0.894122	0.396977	0.0233804	0.0654723	proS_fam_II: proline--tRNA ligase
TIGR00409	clust0.5	3	0.0503304	0.131176	0.704312	0.757542	proS_fam_II: proline--tRNA ligase
TIGR00409	clust0.5	12	0.197925	0.704392	0.781006	0.822771	proS_fam_II: proline--tRNA ligase
TIGR00409	clust0.5	33	-0.0507762	0.344194	0.883657	0.906996	proS_fam_II: proline--tRNA ligase
TIGR00409	clust0.5	1	-0.0146452	0.176077	0.934287	0.948386	proS_fam_II: proline--tRNA ligase
TIGR00412	clust0.5	4	0.633838	0.364966	0.0891595	0.152682	redox_disulf_2: redox-active disulfide protein 2
TIGR00414	clust0.5	3	-0.97231	0.233383	0.000115043	0.0218096	serS: serine--tRNA ligase
TIGR00414	clust0.5	0	0.335314	0.133514	0.0179515	0.0566287	serS: serine--tRNA ligase
TIGR00414	clust0.5	8	-0.0584535	0.692384	0.933238	0.947627	serS: serine--tRNA ligase
TIGR00416	clust0.5	0	-1.04625	0.526876	0.03986	0.0893346	sms: DNA repair protein RadA
TIGR00416	clust0.5	2	0.2604	0.12785	0.0513044	0.104427	sms: DNA repair protein RadA
TIGR00417	clust0.5	0	-1.36902	0.480442	0.00303942	0.0276725	speE: spermidine synthase
TIGR00417	clust0.5	3	-1.21842	0.449911	0.00544838	0.0336276	speE: spermidine synthase
TIGR00418	clust0.5	9	0.669774	0.245411	0.00975353	0.0420144	thrS: threonine--tRNA ligase
TIGR00418	clust0.5	10	-0.878414	0.341946	0.010821	0.0441898	thrS: threonine--tRNA ligase
TIGR00418	clust0.5	6	0.370601	0.14044	0.0132647	0.0487912	thrS: threonine--tRNA ligase
TIGR00418	clust0.5	4	-0.817303	0.434022	0.0567408	0.111304	thrS: threonine--tRNA ligase
TIGR00418	clust0.5	7	-0.613318	0.39396	0.118695	0.188294	thrS: threonine--tRNA ligase
TIGR00418	clust0.5	73	0.353532	0.29046	0.232982	0.316487	thrS: threonine--tRNA ligase
TIGR00418	clust0.5	2	-0.510914	0.599615	0.38986	0.473616	thrS: threonine--tRNA ligase
TIGR00418	clust0.5	0	0.186054	0.253218	0.469082	0.550257	thrS: threonine--tRNA ligase
TIGR00418	clust0.5	12	-0.424756	0.643243	0.506709	0.584336	thrS: threonine--tRNA ligase
TIGR00418	clust0.5	13	-0.12593	0.254396	0.623353	0.687807	thrS: threonine--tRNA ligase
TIGR00419	clust0.5	1	-1.11871	0.364844	0.00225422	0.0256825	tim: triose-phosphate isomerase
TIGR00419	clust0.5	0	0.482078	0.202314	0.0234334	0.0655599	tim: triose-phosphate isomerase
TIGR00419	clust0.5	7	-0.695973	0.377563	0.0649925	0.12228	tim: triose-phosphate isomerase
TIGR00419	clust0.5	3	0.0534992	0.372494	0.886912	0.909319	tim: triose-phosphate isomerase
TIGR00420	clust0.5	0	0.537296	0.172186	0.00388939	0.0297278	trmU: tRNA (5-methylaminomethyl-2-thiouridylate)-methyltransferase
TIGR00420	clust0.5	6	-0.93672	0.403877	0.0193198	0.0589215	trmU: tRNA (5-methylaminomethyl-2-thiouridylate)-methyltransferase
TIGR00420	clust0.5	1	0.468949	0.20358	0.0280867	0.0725087	trmU: tRNA (5-methylaminomethyl-2-thiouridylate)-methyltransferase
TIGR00420	clust0.5	7	-0.800426	0.374385	0.032336	0.0785688	trmU: tRNA (5-methylaminomethyl-2-thiouridylate)-methyltransferase
TIGR00420	clust0.5	2	0.203977	0.150876	0.187632	0.268119	trmU: tRNA (5-methylaminomethyl-2-thiouridylate)-methyltransferase
TIGR00422	clust0.5	34	-1.38541	0.352781	0.000113539	0.0218096	valS: valine--tRNA ligase
TIGR00422	clust0.5	21	-1.19441	0.358636	0.000955175	0.0223135	valS: valine--tRNA ligase
TIGR00422	clust0.5	118	-1.55958	0.527617	0.0016757	0.0243037	valS: valine--tRNA ligase
TIGR00422	clust0.5	11	-0.844013	0.283423	0.00383967	0.0296402	valS: valine--tRNA ligase
TIGR00422	clust0.5	3	0.891362	0.295692	0.00419468	0.0305638	valS: valine--tRNA ligase
TIGR00422	clust0.5	14	-1.04445	0.368792	0.00467977	0.0318318	valS: valine--tRNA ligase
TIGR00422	clust0.5	22	-0.951601	0.337627	0.00531592	0.0333733	valS: valine--tRNA ligase
TIGR00422	clust0.5	67	0.523794	0.181787	0.00710839	0.0371176	valS: valine--tRNA ligase
TIGR00422	clust0.5	0	-0.875627	0.323868	0.00767971	0.0381502	valS: valine--tRNA ligase
TIGR00422	clust0.5	39	-0.979289	0.390569	0.0116847	0.0458742	valS: valine--tRNA ligase
TIGR00422	clust0.5	20	0.792913	0.30465	0.0125184	0.0474565	valS: valine--tRNA ligase
TIGR00422	clust0.5	16	-0.918464	0.386403	0.01698	0.0549701	valS: valine--tRNA ligase
TIGR00422	clust0.5	13	-0.875373	0.392609	0.0249771	0.0678062	valS: valine--tRNA ligase
TIGR00422	clust0.5	8	-0.735505	0.33796	0.0306398	0.076128	valS: valine--tRNA ligase
TIGR00422	clust0.5	50	-0.909222	0.430606	0.0323257	0.078568	valS: valine--tRNA ligase
TIGR00422	clust0.5	32	-0.725841	0.370109	0.0498655	0.102626	valS: valine--tRNA ligase
TIGR00422	clust0.5	31	-0.929558	0.488766	0.0515466	0.104664	valS: valine--tRNA ligase
TIGR00422	clust0.5	12	0.308645	0.155603	0.0570675	0.111787	valS: valine--tRNA ligase
TIGR00422	clust0.5	24	0.443274	0.238682	0.072619	0.131794	valS: valine--tRNA ligase
TIGR00422	clust0.5	36	-0.664547	0.376355	0.077259	0.13746	valS: valine--tRNA ligase
TIGR00422	clust0.5	4	0.289514	0.163763	0.08793	0.151094	valS: valine--tRNA ligase
TIGR00422	clust0.5	2	0.266532	0.160095	0.107179	0.174169	valS: valine--tRNA ligase
TIGR00422	clust0.5	48	0.267684	0.162396	0.110536	0.178525	valS: valine--tRNA ligase
TIGR00422	clust0.5	37	-0.521448	0.406717	0.199072	0.280168	valS: valine--tRNA ligase
TIGR00422	clust0.5	84	0.260371	0.197897	0.199096	0.280175	valS: valine--tRNA ligase
TIGR00422	clust0.5	17	-0.916583	0.808327	0.23614	0.319564	valS: valine--tRNA ligase
TIGR00422	clust0.5	41	-0.720599	0.782397	0.344238	0.429343	valS: valine--tRNA ligase
TIGR00422	clust0.5	6	-0.295697	0.39734	0.458297	0.540085	valS: valine--tRNA ligase
TIGR00422	clust0.5	7	0.0625381	0.0839098	0.462678	0.544042	valS: valine--tRNA ligase
TIGR00422	clust0.5	18	-0.218842	0.354197	0.53894	0.612972	valS: valine--tRNA ligase
TIGR00422	clust0.5	1	-0.0166802	0.119757	0.890189	0.912094	valS: valine--tRNA ligase
TIGR00423	clust0.5	6	-0.324646	0.331566	0.330135	0.415507	TIGR00423: radical SAM domain protein, CofH subfamily
TIGR00423	clust0.5	7	-0.0474558	0.226392	0.835326	0.867451	TIGR00423: radical SAM domain protein, CofH subfamily
TIGR00423	clust0.5	4	-0.037421	0.260141	0.886567	0.909151	TIGR00423: radical SAM domain protein, CofH subfamily
TIGR00425	clust0.5	0	0.193104	0.156206	0.227127	0.310032	CBF5: putative rRNA pseudouridine synthase
TIGR00426	clust0.5	1	0.531528	0.246039	0.0379598	0.0867698	TIGR00426: competence protein ComEA helix-hairpin-helix repeat region
TIGR00426	clust0.5	2	0.636709	0.311599	0.0475612	0.0996074	TIGR00426: competence protein ComEA helix-hairpin-helix repeat region
TIGR00426	clust0.5	19	0.651186	0.426924	0.132785	0.205329	TIGR00426: competence protein ComEA helix-hairpin-helix repeat region
TIGR00426	clust0.5	0	0.122298	0.230717	0.600675	0.667983	TIGR00426: competence protein ComEA helix-hairpin-helix repeat region
TIGR00426	clust0.5	8	0.182524	0.356605	0.613178	0.679103	TIGR00426: competence protein ComEA helix-hairpin-helix repeat region
TIGR00427	clust0.5	0	0.806611	0.184266	0.000110551	0.0218096	TIGR00427: membrane protein, MarC family
TIGR00427	clust0.5	5	0.956245	0.203258	3.69623e-05	0.0218096	TIGR00427: membrane protein, MarC family
TIGR00430	clust0.5	2	-0.913499	0.301747	0.0031473	0.0279626	Q_tRNA_tgt: queuine tRNA-ribosyltransferase
TIGR00430	clust0.5	0	0.257997	0.13863	0.0733716	0.132606	Q_tRNA_tgt: queuine tRNA-ribosyltransferase
TIGR00430	clust0.5	1	-0.860175	0.717182	0.213829	0.295337	Q_tRNA_tgt: queuine tRNA-ribosyltransferase
TIGR00431	clust0.5	8	-0.976861	0.352819	0.00592762	0.0344341	TruB: tRNA pseudouridine(55) synthase
TIGR00431	clust0.5	0	0.204326	0.167461	0.233033	0.316504	TruB: tRNA pseudouridine(55) synthase
TIGR00432	clust0.5	0	-0.937244	0.296101	0.00210622	0.0252682	arcsn_tRNA_tgt: archaeosine tRNA-ribosyltransferase
TIGR00432	clust0.5	1	0.214673	0.144951	0.150127	0.224598	arcsn_tRNA_tgt: archaeosine tRNA-ribosyltransferase
TIGR00433	clust0.5	0	0.658111	0.211609	0.00378287	0.0295758	bioB: biotin synthase
TIGR00433	clust0.5	5	0.379177	0.229385	0.108714	0.176117	bioB: biotin synthase
TIGR00433	clust0.5	3	0.063611	0.192431	0.743647	0.790772	bioB: biotin synthase
TIGR00435	clust0.5	3	-1.03637	0.378449	0.00606849	0.0347903	cysS: cysteine--tRNA ligase
TIGR00435	clust0.5	40	-0.822156	0.457064	0.0678478	0.125979	cysS: cysteine--tRNA ligase
TIGR00435	clust0.5	10	-0.753011	0.665397	0.245549	0.329295	cysS: cysteine--tRNA ligase
TIGR00435	clust0.5	9	-0.308428	0.524945	0.557166	0.629426	cysS: cysteine--tRNA ligase
TIGR00435	clust0.5	1	0.0457731	0.183051	0.804498	0.841662	cysS: cysteine--tRNA ligase
TIGR00436	clust0.5	1	0.694941	0.182333	0.00057915	0.0218096	era: GTP-binding protein Era
TIGR00436	clust0.5	0	-0.878166	0.328257	0.00824702	0.0393168	era: GTP-binding protein Era
TIGR00436	clust0.5	2	-0.729389	0.279473	0.0108606	0.0442735	era: GTP-binding protein Era
TIGR00436	clust0.5	20	-0.995329	0.436169	0.0203016	0.0605123	era: GTP-binding protein Era
TIGR00436	clust0.5	8	0.435432	0.183937	0.0245128	0.067165	era: GTP-binding protein Era
TIGR00436	clust0.5	4	-0.66214	0.303763	0.0315148	0.0773857	era: GTP-binding protein Era
TIGR00436	clust0.5	84	0.574163	0.271776	0.0416627	0.0917803	era: GTP-binding protein Era
TIGR00436	clust0.5	5	0.342383	0.176206	0.0618014	0.118139	era: GTP-binding protein Era
TIGR00436	clust0.5	13	0.742874	0.416173	0.0789429	0.139558	era: GTP-binding protein Era
TIGR00436	clust0.5	24	0.248372	0.148314	0.105313	0.172043	era: GTP-binding protein Era
TIGR00436	clust0.5	44	-0.173196	0.25546	0.501283	0.579522	era: GTP-binding protein Era
TIGR00436	clust0.5	11	0.209013	0.41276	0.616885	0.682153	era: GTP-binding protein Era
TIGR00437	clust0.5	5	-0.9207	0.261417	0.000791971	0.0220993	feoB: ferrous iron transport protein B
TIGR00437	clust0.5	0	0.606549	0.190544	0.00321594	0.0281529	feoB: ferrous iron transport protein B
TIGR00437	clust0.5	29	-0.899458	0.319239	0.00558957	0.0340359	feoB: ferrous iron transport protein B
TIGR00437	clust0.5	18	-1.0071	0.38087	0.0080053	0.038854	feoB: ferrous iron transport protein B
TIGR00437	clust0.5	27	-0.806566	0.368564	0.0286769	0.0733108	feoB: ferrous iron transport protein B
TIGR00437	clust0.5	14	-0.645633	0.322083	0.0469216	0.0987362	feoB: ferrous iron transport protein B
TIGR00437	clust0.5	2	-0.725515	0.399628	0.0681386	0.126345	feoB: ferrous iron transport protein B
TIGR00437	clust0.5	20	0.351793	0.186966	0.0699161	0.128531	feoB: ferrous iron transport protein B
TIGR00437	clust0.5	4	0.355514	0.194179	0.077321	0.13749	feoB: ferrous iron transport protein B
TIGR00437	clust0.5	11	0.35145	0.203045	0.0939951	0.158625	feoB: ferrous iron transport protein B
TIGR00437	clust0.5	3	0.459649	0.423373	0.284474	0.369045	feoB: ferrous iron transport protein B
TIGR00437	clust0.5	26	0.27465	0.291053	0.353477	0.438359	feoB: ferrous iron transport protein B
TIGR00439	clust0.5	4	0.4853	0.17308	0.00869689	0.0403564	ftsX: putative protein insertion permease FtsX
TIGR00440	clust0.5	8	-1.08808	0.341354	0.00166133	0.0242349	glnS: glutamine--tRNA ligase
TIGR00440	clust0.5	27	1.13884	0.582623	0.0473479	0.0993035	glnS: glutamine--tRNA ligase
TIGR00440	clust0.5	7	0.538206	0.322272	0.103206	0.169511	glnS: glutamine--tRNA ligase
TIGR00440	clust0.5	2	-1.11335	0.732079	0.106843	0.173784	glnS: glutamine--tRNA ligase
TIGR00440	clust0.5	14	-0.466939	0.359799	0.195601	0.27637	glnS: glutamine--tRNA ligase
TIGR00440	clust0.5	4	0.143425	0.224461	0.528536	0.60402	glnS: glutamine--tRNA ligase
TIGR00440	clust0.5	1	0.0842001	0.259363	0.748117	0.79408	glnS: glutamine--tRNA ligase
TIGR00440	clust0.5	0	0.104986	0.395242	0.792708	0.831908	glnS: glutamine--tRNA ligase
TIGR00441	clust0.5	0	-0.42548	0.453559	0.347464	0.432578	gmhA: phosphoheptose isomerase
TIGR00441	clust0.5	4	-0.260446	0.310086	0.404027	0.487795	gmhA: phosphoheptose isomerase
TIGR00442	clust0.5	6	0.47513	0.152809	0.00409105	0.0302031	hisS: histidine--tRNA ligase
TIGR00442	clust0.5	5	0.448011	0.148469	0.00519389	0.0331113	hisS: histidine--tRNA ligase
TIGR00442	clust0.5	0	0.353529	0.135047	0.0139781	0.0498676	hisS: histidine--tRNA ligase
TIGR00442	clust0.5	18	-0.804457	0.367482	0.0286632	0.0733061	hisS: histidine--tRNA ligase
TIGR00442	clust0.5	1	-0.684381	0.322462	0.035523	0.0834275	hisS: histidine--tRNA ligase
TIGR00442	clust0.5	23	-0.717613	0.463717	0.117295	0.186685	hisS: histidine--tRNA ligase
TIGR00442	clust0.5	2	-0.656895	0.63017	0.288429	0.373002	hisS: histidine--tRNA ligase
TIGR00443	clust0.5	3	0.338887	0.128387	0.0133115	0.0488447	hisZ_biosyn_reg: ATP phosphoribosyltransferase, regulatory subunit
TIGR00443	clust0.5	12	-1.05521	0.445616	0.0156515	0.0525674	hisZ_biosyn_reg: ATP phosphoribosyltransferase, regulatory subunit
TIGR00443	clust0.5	37	-0.82193	0.37824	0.0294635	0.0744034	hisZ_biosyn_reg: ATP phosphoribosyltransferase, regulatory subunit
TIGR00443	clust0.5	1	-0.79464	0.510822	0.112685	0.181136	hisZ_biosyn_reg: ATP phosphoribosyltransferase, regulatory subunit
TIGR00443	clust0.5	0	-0.299585	0.453532	0.509796	0.587164	hisZ_biosyn_reg: ATP phosphoribosyltransferase, regulatory subunit
TIGR00444	clust0.5	0	0.629141	0.145662	0.000151286	0.0218096	mazG: MazG family protein
TIGR00444	clust0.5	19	-0.778369	0.578552	0.168419	0.245887	mazG: MazG family protein
TIGR00445	clust0.5	4	-1.67728	0.807735	0.0187699	0.0581001	mraY: phospho-N-acetylmuramoyl-pentapeptide-transferase
TIGR00445	clust0.5	1	0.20325	0.182486	0.275306	0.359398	mraY: phospho-N-acetylmuramoyl-pentapeptide-transferase
TIGR00445	clust0.5	0	0.195969	0.191135	0.314497	0.399606	mraY: phospho-N-acetylmuramoyl-pentapeptide-transferase
TIGR00446	clust0.5	0	0.199207	0.183949	0.288551	0.373104	nop2p: NOL1/NOP2/sun family putative RNA methylase
TIGR00447	clust0.5	0	-1.27378	0.434421	0.00271679	0.0269722	pth: peptidyl-tRNA hydrolase
TIGR00447	clust0.5	3	0.304758	0.167119	0.0787765	0.139351	pth: peptidyl-tRNA hydrolase
TIGR00448	clust0.5	2	-0.713902	0.370052	0.0537238	0.107557	rpoE: DNA-directed RNA polymerase
TIGR00449	clust0.5	4	-0.922574	0.297636	0.0025614	0.0267084	tgt_general: tRNA-guanine family transglycosylase
TIGR00449	clust0.5	0	0.265117	0.133502	0.0569833	0.111682	tgt_general: tRNA-guanine family transglycosylase
TIGR00449	clust0.5	1	-0.904071	0.734406	0.200055	0.281099	tgt_general: tRNA-guanine family transglycosylase
TIGR00450	clust0.5	0	1.13142	0.306856	0.000535218	0.0218096	mnmE_trmE_thdF: tRNA modification GTPase TrmE
TIGR00450	clust0.5	1	0.661315	0.155856	0.000182147	0.0218096	mnmE_trmE_thdF: tRNA modification GTPase TrmE
TIGR00450	clust0.5	14	-0.963028	0.346746	0.00586735	0.0343889	mnmE_trmE_thdF: tRNA modification GTPase TrmE
TIGR00450	clust0.5	20	-0.994527	0.36893	0.00707207	0.0370677	mnmE_trmE_thdF: tRNA modification GTPase TrmE
TIGR00450	clust0.5	11	-0.875356	0.338305	0.0103463	0.0432422	mnmE_trmE_thdF: tRNA modification GTPase TrmE
TIGR00450	clust0.5	18	-0.688444	0.328382	0.0375822	0.0861806	mnmE_trmE_thdF: tRNA modification GTPase TrmE
TIGR00450	clust0.5	7	0.270244	0.130585	0.0478806	0.0999943	mnmE_trmE_thdF: tRNA modification GTPase TrmE
TIGR00450	clust0.5	8	0.332024	0.165741	0.0546738	0.108753	mnmE_trmE_thdF: tRNA modification GTPase TrmE
TIGR00450	clust0.5	10	0.234158	0.142983	0.112919	0.18138	mnmE_trmE_thdF: tRNA modification GTPase TrmE
TIGR00450	clust0.5	2	0.230262	0.191304	0.23914	0.322707	mnmE_trmE_thdF: tRNA modification GTPase TrmE
TIGR00450	clust0.5	73	0.139913	0.387282	0.720944	0.772212	mnmE_trmE_thdF: tRNA modification GTPase TrmE
TIGR00453	clust0.5	19	0.413062	0.208185	0.0563354	0.110813	ispD: 2-C-methyl-D-erythritol 4-phosphate cytidylyltransferase
TIGR00453	clust0.5	0	-0.146726	0.576725	0.800277	0.838137	ispD: 2-C-methyl-D-erythritol 4-phosphate cytidylyltransferase
TIGR00455	clust0.5	1	0.507562	0.16117	0.00365597	0.0292687	apsK: adenylylsulfate kinase
TIGR00456	clust0.5	3	-0.906243	0.322701	0.00569241	0.0340706	argS: arginine--tRNA ligase
TIGR00456	clust0.5	0	0.280104	0.126083	0.0345733	0.0820101	argS: arginine--tRNA ligase
TIGR00456	clust0.5	11	0.122829	0.382777	0.750972	0.796409	argS: arginine--tRNA ligase
TIGR00457	clust0.5	4	-1.18571	0.379354	0.0017494	0.0243578	asnS: asparagine--tRNA ligase
TIGR00457	clust0.5	3	-0.799501	0.300453	0.00909114	0.0410601	asnS: asparagine--tRNA ligase
TIGR00457	clust0.5	5	0.413583	0.151765	0.0107124	0.0440192	asnS: asparagine--tRNA ligase
TIGR00457	clust0.5	0	0.292433	0.108437	0.0117016	0.0459081	asnS: asparagine--tRNA ligase
TIGR00457	clust0.5	9	-1.04402	0.4231	0.01226	0.0469555	asnS: asparagine--tRNA ligase
TIGR00457	clust0.5	10	-0.644835	0.385575	0.0938973	0.15851	asnS: asparagine--tRNA ligase
TIGR00457	clust0.5	1	0.0957922	0.0706955	0.186723	0.267086	asnS: asparagine--tRNA ligase
TIGR00457	clust0.5	6	-0.105676	0.120457	0.386605	0.470769	asnS: asparagine--tRNA ligase
TIGR00458	clust0.5	1	-0.890626	0.292777	0.00309404	0.0278128	aspS_nondisc: aspartate--tRNA(Asn) ligase
TIGR00458	clust0.5	3	0.361683	0.127623	0.00832917	0.0395271	aspS_nondisc: aspartate--tRNA(Asn) ligase
TIGR00458	clust0.5	11	0.493908	0.190371	0.0143255	0.0504139	aspS_nondisc: aspartate--tRNA(Asn) ligase
TIGR00458	clust0.5	12	-1.05717	0.441327	0.0145785	0.0507555	aspS_nondisc: aspartate--tRNA(Asn) ligase
TIGR00458	clust0.5	38	-0.961155	0.398994	0.0151974	0.0517672	aspS_nondisc: aspartate--tRNA(Asn) ligase
TIGR00458	clust0.5	2	-0.832662	0.421801	0.0461112	0.097664	aspS_nondisc: aspartate--tRNA(Asn) ligase
TIGR00458	clust0.5	4	0.266455	0.138052	0.063841	0.120579	aspS_nondisc: aspartate--tRNA(Asn) ligase
TIGR00458	clust0.5	0	-0.362988	0.196616	0.0715523	0.130576	aspS_nondisc: aspartate--tRNA(Asn) ligase
TIGR00458	clust0.5	30	-0.547325	0.317991	0.0877007	0.150864	aspS_nondisc: aspartate--tRNA(Asn) ligase
TIGR00458	clust0.5	8	-0.490599	0.333276	0.143119	0.217002	aspS_nondisc: aspartate--tRNA(Asn) ligase
TIGR00458	clust0.5	5	0.147944	0.0988402	0.14611	0.220301	aspS_nondisc: aspartate--tRNA(Asn) ligase
TIGR00458	clust0.5	6	0.182684	0.221963	0.417957	0.501574	aspS_nondisc: aspartate--tRNA(Asn) ligase
TIGR00459	clust0.5	46	-1.10417	0.303218	0.000438288	0.0218096	aspS_bact: aspartate--tRNA ligase
TIGR00459	clust0.5	3	0.880993	0.26007	0.0015778	0.0238565	aspS_bact: aspartate--tRNA ligase
TIGR00459	clust0.5	35	-1.12014	0.397463	0.00448659	0.0312888	aspS_bact: aspartate--tRNA ligase
TIGR00459	clust0.5	13	-0.895897	0.322948	0.0062844	0.035166	aspS_bact: aspartate--tRNA ligase
TIGR00459	clust0.5	5	0.310138	0.111464	0.00951526	0.0416435	aspS_bact: aspartate--tRNA ligase
TIGR00459	clust0.5	23	-1.02032	0.446911	0.0198801	0.0598808	aspS_bact: aspartate--tRNA ligase
TIGR00459	clust0.5	8	0.25078	0.10602	0.025234	0.0682915	aspS_bact: aspartate--tRNA ligase
TIGR00459	clust0.5	6	0.333094	0.142095	0.0262469	0.0698083	aspS_bact: aspartate--tRNA ligase
TIGR00459	clust0.5	1	-0.503171	0.251773	0.0501087	0.102938	aspS_bact: aspartate--tRNA ligase
TIGR00459	clust0.5	0	-0.815869	0.436364	0.0584548	0.113436	aspS_bact: aspartate--tRNA ligase
TIGR00459	clust0.5	2	0.21666	0.181422	0.242808	0.326594	aspS_bact: aspartate--tRNA ligase
TIGR00459	clust0.5	7	-0.107613	0.398294	0.788466	0.828302	aspS_bact: aspartate--tRNA ligase
TIGR00460	clust0.5	6	0.598403	0.176917	0.00192691	0.0249372	fmt: methionyl-tRNA formyltransferase
TIGR00460	clust0.5	8	-1.09165	0.3656	0.00291446	0.0275682	fmt: methionyl-tRNA formyltransferase
TIGR00460	clust0.5	1	0.708831	0.229875	0.00394088	0.0298937	fmt: methionyl-tRNA formyltransferase
TIGR00460	clust0.5	0	-0.966862	0.341219	0.00503453	0.0327046	fmt: methionyl-tRNA formyltransferase
TIGR00460	clust0.5	24	0.618383	0.21434	0.0067948	0.0362297	fmt: methionyl-tRNA formyltransferase
TIGR00460	clust0.5	4	0.657707	0.475978	0.171543	0.249593	fmt: methionyl-tRNA formyltransferase
TIGR00461	clust0.5	1	0.529702	0.209308	0.0164706	0.0540047	gcvP: glycine dehydrogenase
TIGR00461	clust0.5	0	0.720069	0.32811	0.0333574	0.0801596	gcvP: glycine dehydrogenase
TIGR00462	clust0.5	15	-1.17718	0.362327	0.00124026	0.0228923	genX: EF-P lysine aminoacylase GenX
TIGR00462	clust0.5	6	-0.889742	0.340356	0.00955785	0.0416781	genX: EF-P lysine aminoacylase GenX
TIGR00462	clust0.5	2	0.235951	0.0857341	0.0103153	0.0431738	genX: EF-P lysine aminoacylase GenX
TIGR00462	clust0.5	8	-0.0884016	0.084953	0.306003	0.391012	genX: EF-P lysine aminoacylase GenX
TIGR00462	clust0.5	3	-0.017012	0.111288	0.879564	0.903777	genX: EF-P lysine aminoacylase GenX
TIGR00463	clust0.5	2	-0.794001	0.252832	0.00260066	0.0267084	gltX_arch: glutamate--tRNA ligase
TIGR00463	clust0.5	5	-0.695333	0.316337	0.0297409	0.0748745	gltX_arch: glutamate--tRNA ligase
TIGR00463	clust0.5	8	0.414355	0.215323	0.0636674	0.12039	gltX_arch: glutamate--tRNA ligase
TIGR00463	clust0.5	1	0.216743	0.150233	0.160551	0.236463	gltX_arch: glutamate--tRNA ligase
TIGR00463	clust0.5	4	-0.498332	0.427376	0.24248	0.326264	gltX_arch: glutamate--tRNA ligase
TIGR00463	clust0.5	0	0.369932	0.353476	0.303283	0.388614	gltX_arch: glutamate--tRNA ligase
TIGR00463	clust0.5	12	-0.107826	0.520639	0.83701	0.868747	gltX_arch: glutamate--tRNA ligase
TIGR00464	clust0.5	2	-0.989294	0.329843	0.00314365	0.0279626	gltX_bact: glutamate--tRNA ligase
TIGR00464	clust0.5	3	-0.421666	0.151744	0.00851877	0.0400255	gltX_bact: glutamate--tRNA ligase
TIGR00464	clust0.5	17	-0.564799	0.324883	0.0842992	0.146486	gltX_bact: glutamate--tRNA ligase
TIGR00464	clust0.5	0	0.267655	0.16287	0.111568	0.179853	gltX_bact: glutamate--tRNA ligase
TIGR00464	clust0.5	1	0.395885	0.306829	0.206269	0.287622	gltX_bact: glutamate--tRNA ligase
TIGR00464	clust0.5	22	-0.849121	0.923947	0.338674	0.424039	gltX_bact: glutamate--tRNA ligase
TIGR00465	clust0.5	0	-1.20368	0.397298	0.00224942	0.025675	ilvC: ketol-acid reductoisomerase
TIGR00465	clust0.5	1	0.419145	0.150513	0.00926941	0.0412965	ilvC: ketol-acid reductoisomerase
TIGR00465	clust0.5	4	-0.683826	0.41328	0.096086	0.16103	ilvC: ketol-acid reductoisomerase
TIGR00466	clust0.5	0	0.4161	0.138628	0.0054522	0.0336276	kdsB: 3-deoxy-D-manno-octulosonate cytidylyltransferase
TIGR00466	clust0.5	3	-0.764468	0.876944	0.368123	0.452499	kdsB: 3-deoxy-D-manno-octulosonate cytidylyltransferase
TIGR00468	clust0.5	11	-0.957439	0.322998	0.00357407	0.029009	pheS: phenylalanine--tRNA ligase, alpha subunit
TIGR00468	clust0.5	2	0.481054	0.199519	0.0219824	0.063197	pheS: phenylalanine--tRNA ligase, alpha subunit
TIGR00468	clust0.5	0	-0.717793	0.37993	0.0584466	0.113434	pheS: phenylalanine--tRNA ligase, alpha subunit
TIGR00468	clust0.5	4	0.216694	0.225995	0.346258	0.431317	pheS: phenylalanine--tRNA ligase, alpha subunit
TIGR00469	clust0.5	4	-1.05213	0.411024	0.00958669	0.0417326	pheS_mito: phenylalanine--tRNA ligase
TIGR00469	clust0.5	0	0.426088	0.173842	0.0203066	0.0605123	pheS_mito: phenylalanine--tRNA ligase
TIGR00469	clust0.5	1	-0.447355	0.282763	0.117733	0.187127	pheS_mito: phenylalanine--tRNA ligase
TIGR00469	clust0.5	2	0.0919417	0.0994518	0.363646	0.448011	pheS_mito: phenylalanine--tRNA ligase
TIGR00471	clust0.5	20	-1.05484	0.412027	0.0095559	0.0416781	pheT_arch: phenylalanine--tRNA ligase, beta subunit
TIGR00471	clust0.5	1	0.465542	0.196559	0.0242965	0.0668695	pheT_arch: phenylalanine--tRNA ligase, beta subunit
TIGR00471	clust0.5	0	0.181878	0.201682	0.375384	0.459344	pheT_arch: phenylalanine--tRNA ligase, beta subunit
TIGR00472	clust0.5	19	-1.11461	0.455176	0.0121061	0.0467147	pheT_bact: phenylalanine--tRNA ligase, beta subunit
TIGR00472	clust0.5	4	-0.991319	0.410247	0.0145776	0.0507555	pheT_bact: phenylalanine--tRNA ligase, beta subunit
TIGR00472	clust0.5	1	0.328337	0.220976	0.148114	0.222454	pheT_bact: phenylalanine--tRNA ligase, beta subunit
TIGR00472	clust0.5	23	0.166589	0.255936	0.520908	0.597428	pheT_bact: phenylalanine--tRNA ligase, beta subunit
TIGR00473	clust0.5	14	0.0565896	0.211689	0.79134	0.830767	pssA: CDP-diacylglycerol-serine O-phosphatidyltransferase
TIGR00475	clust0.5	11	-1.04936	0.346424	0.00271224	0.0269722	selB: selenocysteine-specific translation elongation factor
TIGR00475	clust0.5	13	-1.27203	0.43615	0.00284628	0.0272782	selB: selenocysteine-specific translation elongation factor
TIGR00475	clust0.5	6	-0.26914	0.0858973	0.00374722	0.0294611	selB: selenocysteine-specific translation elongation factor
TIGR00475	clust0.5	5	0.514677	0.203704	0.0167005	0.0544575	selB: selenocysteine-specific translation elongation factor
TIGR00475	clust0.5	4	0.282081	0.130794	0.039763	0.0892661	selB: selenocysteine-specific translation elongation factor
TIGR00475	clust0.5	1	0.446814	0.21788	0.0487793	0.101264	selB: selenocysteine-specific translation elongation factor
TIGR00475	clust0.5	10	0.498462	0.314684	0.121998	0.19241	selB: selenocysteine-specific translation elongation factor
TIGR00475	clust0.5	2	-0.177155	0.144591	0.22842	0.311426	selB: selenocysteine-specific translation elongation factor
TIGR00475	clust0.5	3	-0.108679	0.0899094	0.235661	0.319162	selB: selenocysteine-specific translation elongation factor
TIGR00475	clust0.5	19	0.287997	0.344089	0.409633	0.493277	selB: selenocysteine-specific translation elongation factor
TIGR00475	clust0.5	8	0.0614301	0.128079	0.635501	0.698909	selB: selenocysteine-specific translation elongation factor
TIGR00475	clust0.5	9	-0.110301	0.265781	0.680493	0.737314	selB: selenocysteine-specific translation elongation factor
TIGR00476	clust0.5	0	-1.19663	0.621721	0.0417423	0.0918529	selD: selenide, water dikinase
TIGR00478	clust0.5	0	-0.902748	0.299491	0.00329546	0.0283601	tly: hemolysin TlyA family protein
TIGR00479	clust0.5	3	-0.915668	0.373584	0.0141558	0.0500884	rumA: 23S rRNA (uracil-5-)-methyltransferase RumA
TIGR00479	clust0.5	5	-1.23727	0.554551	0.0190346	0.0584717	rumA: 23S rRNA (uracil-5-)-methyltransferase RumA
TIGR00479	clust0.5	15	-0.974279	0.494569	0.043146	0.0938874	rumA: 23S rRNA (uracil-5-)-methyltransferase RumA
TIGR00479	clust0.5	14	-0.734607	0.427171	0.0828226	0.144703	rumA: 23S rRNA (uracil-5-)-methyltransferase RumA
TIGR00479	clust0.5	0	0.271659	0.239498	0.266367	0.350567	rumA: 23S rRNA (uracil-5-)-methyltransferase RumA
TIGR00479	clust0.5	10	0.201331	0.317937	0.532122	0.606869	rumA: 23S rRNA (uracil-5-)-methyltransferase RumA
TIGR00482	clust0.5	5	1.48554	0.399779	0.000293652	0.0218096	TIGR00482: nicotinate (nicotinamide) nucleotide adenylyltransferase
TIGR00482	clust0.5	0	0.159799	0.224748	0.483481	0.563537	TIGR00482: nicotinate (nicotinamide) nucleotide adenylyltransferase
TIGR00483	clust0.5	9	-1.23305	0.363167	0.000745669	0.0220993	EF-1_alpha: translation elongation factor EF-1, subunit alpha
TIGR00483	clust0.5	10	-1.18702	0.402613	0.00289276	0.0274289	EF-1_alpha: translation elongation factor EF-1, subunit alpha
TIGR00483	clust0.5	1	-0.88935	0.300019	0.00381847	0.029602	EF-1_alpha: translation elongation factor EF-1, subunit alpha
TIGR00483	clust0.5	7	0.460638	0.154764	0.00573264	0.0340706	EF-1_alpha: translation elongation factor EF-1, subunit alpha
TIGR00483	clust0.5	6	0.55019	0.187928	0.00628047	0.035166	EF-1_alpha: translation elongation factor EF-1, subunit alpha
TIGR00483	clust0.5	16	-0.893926	0.34582	0.0102637	0.0430291	EF-1_alpha: translation elongation factor EF-1, subunit alpha
TIGR00483	clust0.5	0	-0.445826	0.17371	0.0141085	0.0500039	EF-1_alpha: translation elongation factor EF-1, subunit alpha
TIGR00483	clust0.5	12	-1.17593	0.496438	0.0140978	0.0500039	EF-1_alpha: translation elongation factor EF-1, subunit alpha
TIGR00483	clust0.5	5	-0.628555	0.249029	0.0142656	0.0503115	EF-1_alpha: translation elongation factor EF-1, subunit alpha
TIGR00483	clust0.5	3	0.275886	0.163064	0.101798	0.167849	EF-1_alpha: translation elongation factor EF-1, subunit alpha
TIGR00483	clust0.5	4	-0.428031	0.280886	0.131765	0.204232	EF-1_alpha: translation elongation factor EF-1, subunit alpha
TIGR00483	clust0.5	8	-0.361077	0.311565	0.249661	0.333474	EF-1_alpha: translation elongation factor EF-1, subunit alpha
TIGR00483	clust0.5	20	-0.200599	0.319766	0.533096	0.607598	EF-1_alpha: translation elongation factor EF-1, subunit alpha
TIGR00483	clust0.5	2	-0.055553	0.118927	0.643647	0.706387	EF-1_alpha: translation elongation factor EF-1, subunit alpha
TIGR00484	clust0.5	25	-1.00918	0.282262	0.000607456	0.0218096	EF-G: translation elongation factor G
TIGR00484	clust0.5	53	-1.13156	0.31738	0.000526144	0.0218096	EF-G: translation elongation factor G
TIGR00484	clust0.5	16	-1.0652	0.327146	0.00140753	0.0233518	EF-G: translation elongation factor G
TIGR00484	clust0.5	22	-1.16953	0.369839	0.00160859	0.024022	EF-G: translation elongation factor G
TIGR00484	clust0.5	60	-1.07967	0.357188	0.00266712	0.0268933	EF-G: translation elongation factor G
TIGR00484	clust0.5	100	-1.06054	0.356126	0.00308567	0.0277976	EF-G: translation elongation factor G
TIGR00484	clust0.5	29	-1.09188	0.414631	0.00760925	0.0380483	EF-G: translation elongation factor G
TIGR00484	clust0.5	39	-1.19402	0.468464	0.00862229	0.0402909	EF-G: translation elongation factor G
TIGR00484	clust0.5	15	-0.463922	0.181481	0.0143415	0.0504474	EF-G: translation elongation factor G
TIGR00484	clust0.5	9	-0.227932	0.0944251	0.0216988	0.0627484	EF-G: translation elongation factor G
TIGR00484	clust0.5	14	-0.986603	0.458674	0.0280618	0.0724838	EF-G: translation elongation factor G
TIGR00484	clust0.5	0	0.350955	0.153777	0.0300444	0.0752066	EF-G: translation elongation factor G
TIGR00484	clust0.5	90	-0.844959	0.396104	0.031903	0.0778773	EF-G: translation elongation factor G
TIGR00484	clust0.5	8	0.24333	0.114666	0.0429225	0.0935995	EF-G: translation elongation factor G
TIGR00484	clust0.5	84	-0.87091	0.449044	0.0488524	0.101389	EF-G: translation elongation factor G
TIGR00484	clust0.5	17	0.321586	0.167619	0.0650834	0.122371	EF-G: translation elongation factor G
TIGR00484	clust0.5	156	0.544705	0.287354	0.0660772	0.123566	EF-G: translation elongation factor G
TIGR00484	clust0.5	1	-0.598326	0.353143	0.0911685	0.155306	EF-G: translation elongation factor G
TIGR00484	clust0.5	13	-0.455851	0.282058	0.110158	0.178053	EF-G: translation elongation factor G
TIGR00484	clust0.5	31	0.356014	0.218886	0.114473	0.183314	EF-G: translation elongation factor G
TIGR00484	clust0.5	19	-0.473795	0.368192	0.199068	0.280168	EF-G: translation elongation factor G
TIGR00484	clust0.5	18	-0.360038	0.283961	0.208951	0.29041	EF-G: translation elongation factor G
TIGR00484	clust0.5	10	0.301799	0.260333	0.255951	0.340173	EF-G: translation elongation factor G
TIGR00484	clust0.5	2	0.155948	0.13881	0.271357	0.355663	EF-G: translation elongation factor G
TIGR00484	clust0.5	30	0.230742	0.226406	0.3172	0.402315	EF-G: translation elongation factor G
TIGR00484	clust0.5	80	-0.497904	0.509772	0.325786	0.411051	EF-G: translation elongation factor G
TIGR00484	clust0.5	7	-0.178182	0.220256	0.423024	0.506381	EF-G: translation elongation factor G
TIGR00484	clust0.5	33	-0.197519	0.255219	0.442823	0.524971	EF-G: translation elongation factor G
TIGR00484	clust0.5	5	0.0876635	0.128728	0.501915	0.580125	EF-G: translation elongation factor G
TIGR00484	clust0.5	63	-0.249981	0.398419	0.532128	0.606869	EF-G: translation elongation factor G
TIGR00484	clust0.5	36	-0.194192	0.388582	0.619176	0.684062	EF-G: translation elongation factor G
TIGR00484	clust0.5	11	0.0623062	0.137872	0.655088	0.716296	EF-G: translation elongation factor G
TIGR00484	clust0.5	6	-0.0450566	0.111013	0.687656	0.74359	EF-G: translation elongation factor G
TIGR00484	clust0.5	4	0.0420524	0.382166	0.913219	0.931264	EF-G: translation elongation factor G
TIGR00485	clust0.5	11	-1.07926	0.32047	0.00100475	0.0225121	EF-Tu: translation elongation factor Tu
TIGR00485	clust0.5	12	-0.978565	0.299311	0.00150547	0.0235938	EF-Tu: translation elongation factor Tu
TIGR00485	clust0.5	13	-1.18013	0.391572	0.00242393	0.0261678	EF-Tu: translation elongation factor Tu
TIGR00485	clust0.5	7	0.646473	0.207531	0.00375643	0.0294893	EF-Tu: translation elongation factor Tu
TIGR00485	clust0.5	1	0.421831	0.140263	0.00536499	0.0334607	EF-Tu: translation elongation factor Tu
TIGR00485	clust0.5	5	0.322158	0.120939	0.0126032	0.0476303	EF-Tu: translation elongation factor Tu
TIGR00485	clust0.5	2	-0.994781	0.463818	0.0283229	0.0727249	EF-Tu: translation elongation factor Tu
TIGR00485	clust0.5	4	-0.390306	0.182105	0.0379785	0.0867827	EF-Tu: translation elongation factor Tu
TIGR00485	clust0.5	0	-0.317334	0.151322	0.0428374	0.0934656	EF-Tu: translation elongation factor Tu
TIGR00485	clust0.5	3	-0.512506	0.265397	0.0576391	0.112441	EF-Tu: translation elongation factor Tu
TIGR00485	clust0.5	25	0.564785	0.33081	0.0956649	0.160581	EF-Tu: translation elongation factor Tu
TIGR00485	clust0.5	8	-0.391387	0.338415	0.249729	0.333509	EF-Tu: translation elongation factor Tu
TIGR00485	clust0.5	29	0.12619	0.118801	0.297802	0.382645	EF-Tu: translation elongation factor Tu
TIGR00485	clust0.5	9	-0.276033	0.314848	0.383647	0.467964	EF-Tu: translation elongation factor Tu
TIGR00486	clust0.5	4	0.566288	0.21201	0.0116831	0.0458742	YbgI_SA1388: dinuclear metal center protein, YbgI/SA1388 family
TIGR00486	clust0.5	0	0.60598	0.328871	0.0726498	0.131794	YbgI_SA1388: dinuclear metal center protein, YbgI/SA1388 family
TIGR00487	clust0.5	14	-1.13117	0.31898	0.000556784	0.0218096	IF-2: translation initiation factor IF-2
TIGR00487	clust0.5	10	-0.943784	0.299303	0.00216185	0.0254456	IF-2: translation initiation factor IF-2
TIGR00487	clust0.5	18	-0.931436	0.336655	0.00620977	0.0351065	IF-2: translation initiation factor IF-2
TIGR00487	clust0.5	8	-0.98726	0.373973	0.00824059	0.0393051	IF-2: translation initiation factor IF-2
TIGR00487	clust0.5	86	-1.09425	0.431783	0.00986399	0.0422244	IF-2: translation initiation factor IF-2
TIGR00487	clust0.5	6	-0.427795	0.166434	0.0140875	0.0499907	IF-2: translation initiation factor IF-2
TIGR00487	clust0.5	0	0.344984	0.134345	0.0157297	0.0527401	IF-2: translation initiation factor IF-2
TIGR00487	clust0.5	2	0.532714	0.209907	0.0161845	0.0534651	IF-2: translation initiation factor IF-2
TIGR00487	clust0.5	4	0.372488	0.168065	0.0346102	0.0820429	IF-2: translation initiation factor IF-2
TIGR00487	clust0.5	5	0.279958	0.13901	0.0537201	0.107557	IF-2: translation initiation factor IF-2
TIGR00487	clust0.5	9	0.287969	0.14843	0.0624726	0.118908	IF-2: translation initiation factor IF-2
TIGR00487	clust0.5	17	-0.638986	0.718134	0.364333	0.448787	IF-2: translation initiation factor IF-2
TIGR00487	clust0.5	38	-0.360233	0.399319	0.367985	0.452401	IF-2: translation initiation factor IF-2
TIGR00487	clust0.5	1	-0.130092	0.263787	0.624595	0.68904	IF-2: translation initiation factor IF-2
TIGR00487	clust0.5	7	0.0179016	0.266275	0.946892	0.95803	IF-2: translation initiation factor IF-2
TIGR00490	clust0.5	5	-1.13044	0.331947	0.000840361	0.0221971	aEF-2: translation elongation factor aEF-2
TIGR00490	clust0.5	2	-1.02866	0.314749	0.0014229	0.0233518	aEF-2: translation elongation factor aEF-2
TIGR00490	clust0.5	31	-1.00758	0.307424	0.00142185	0.0233518	aEF-2: translation elongation factor aEF-2
TIGR00490	clust0.5	17	-1.14399	0.364812	0.00179326	0.0243957	aEF-2: translation elongation factor aEF-2
TIGR00490	clust0.5	11	0.586782	0.177156	0.00232658	0.0258424	aEF-2: translation elongation factor aEF-2
TIGR00490	clust0.5	7	-1.31956	0.465717	0.00339744	0.0285508	aEF-2: translation elongation factor aEF-2
TIGR00490	clust0.5	21	-0.463542	0.170308	0.00960664	0.0417357	aEF-2: translation elongation factor aEF-2
TIGR00490	clust0.5	13	-0.580639	0.217258	0.0101915	0.042855	aEF-2: translation elongation factor aEF-2
TIGR00490	clust0.5	10	-0.547937	0.207935	0.0113759	0.0452963	aEF-2: translation elongation factor aEF-2
TIGR00490	clust0.5	24	-1.22282	0.503977	0.0116106	0.0457792	aEF-2: translation elongation factor aEF-2
TIGR00490	clust0.5	9	-0.310482	0.121576	0.0153137	0.051959	aEF-2: translation elongation factor aEF-2
TIGR00490	clust0.5	4	-0.940199	0.392084	0.0158667	0.0529675	aEF-2: translation elongation factor aEF-2
TIGR00490	clust0.5	20	0.405273	0.162767	0.0186479	0.0578818	aEF-2: translation elongation factor aEF-2
TIGR00490	clust0.5	30	-0.738258	0.312716	0.019845	0.0598163	aEF-2: translation elongation factor aEF-2
TIGR00490	clust0.5	19	-1.07178	0.474268	0.0202557	0.0604672	aEF-2: translation elongation factor aEF-2
TIGR00490	clust0.5	18	-0.183241	0.085324	0.039573	0.0890208	aEF-2: translation elongation factor aEF-2
TIGR00490	clust0.5	81	0.49307	0.238293	0.0465312	0.0982958	aEF-2: translation elongation factor aEF-2
TIGR00490	clust0.5	3	-0.672208	0.343096	0.051218	0.104318	aEF-2: translation elongation factor aEF-2
TIGR00490	clust0.5	0	0.325584	0.161487	0.0532669	0.106909	aEF-2: translation elongation factor aEF-2
TIGR00490	clust0.5	15	-0.385416	0.200873	0.0613432	0.117496	aEF-2: translation elongation factor aEF-2
TIGR00490	clust0.5	22	0.333783	0.180119	0.0741308	0.133595	aEF-2: translation elongation factor aEF-2
TIGR00490	clust0.5	1	-0.527364	0.323226	0.105142	0.171888	aEF-2: translation elongation factor aEF-2
TIGR00490	clust0.5	49	0.269752	0.182353	0.150302	0.224796	aEF-2: translation elongation factor aEF-2
TIGR00490	clust0.5	29	0.226045	0.191395	0.247882	0.331831	aEF-2: translation elongation factor aEF-2
TIGR00490	clust0.5	27	-0.0719449	0.0675919	0.295493	0.380237	aEF-2: translation elongation factor aEF-2
TIGR00490	clust0.5	68	-0.636728	0.624199	0.299571	0.384604	aEF-2: translation elongation factor aEF-2
TIGR00490	clust0.5	14	0.297743	0.307503	0.341059	0.426255	aEF-2: translation elongation factor aEF-2
TIGR00490	clust0.5	16	-0.33373	0.369755	0.368488	0.452878	aEF-2: translation elongation factor aEF-2
TIGR00490	clust0.5	12	-0.154758	0.235504	0.514715	0.591445	aEF-2: translation elongation factor aEF-2
TIGR00490	clust0.5	8	0.0615186	0.135022	0.652451	0.713958	aEF-2: translation elongation factor aEF-2
TIGR00490	clust0.5	38	0.0935902	0.214502	0.666296	0.72608	aEF-2: translation elongation factor aEF-2
TIGR00490	clust0.5	23	0.0400759	0.148887	0.789898	0.829475	aEF-2: translation elongation factor aEF-2
TIGR00490	clust0.5	35	-0.00616548	0.275352	0.982293	0.985863	aEF-2: translation elongation factor aEF-2
TIGR00491	clust0.5	3	-0.888349	0.303799	0.00425545	0.0306829	aIF-2: translation initiation factor aIF-2
TIGR00491	clust0.5	2	-1.07473	0.396445	0.00629101	0.035166	aIF-2: translation initiation factor aIF-2
TIGR00491	clust0.5	5	0.347733	0.186854	0.0728853	0.132091	aIF-2: translation initiation factor aIF-2
TIGR00491	clust0.5	1	0.331522	0.394947	0.407882	0.491619	aIF-2: translation initiation factor aIF-2
TIGR00491	clust0.5	0	-0.0500905	0.0764744	0.517386	0.594124	aIF-2: translation initiation factor aIF-2
TIGR00492	clust0.5	5	0.250494	0.168068	0.147477	0.221658	alr: alanine racemase
TIGR00493	clust0.5	5	-0.825259	0.397385	0.0367187	0.084943	clpP: ATP-dependent Clp endopeptidase, proteolytic subunit ClpP
TIGR00493	clust0.5	0	0.312421	0.142642	0.0368926	0.0851784	clpP: ATP-dependent Clp endopeptidase, proteolytic subunit ClpP
TIGR00493	clust0.5	8	-0.726204	0.451116	0.103591	0.169899	clpP: ATP-dependent Clp endopeptidase, proteolytic subunit ClpP
TIGR00494	clust0.5	8	0.562359	0.221139	0.0158482	0.0529414	crcB: protein CrcB
TIGR00496	clust0.5	0	-0.865313	0.314856	0.00689947	0.0365403	frr: ribosome recycling factor
TIGR00496	clust0.5	1	0.131417	0.132903	0.331803	0.417156	frr: ribosome recycling factor
TIGR00497	clust0.5	0	0.794573	0.442344	0.0760744	0.136008	hsdM: type I restriction-modification system, M subunit
TIGR00497	clust0.5	6	0.409535	0.42148	0.337991	0.423363	hsdM: type I restriction-modification system, M subunit
TIGR00497	clust0.5	14	0.295559	0.334931	0.384924	0.469085	hsdM: type I restriction-modification system, M subunit
TIGR00497	clust0.5	13	0.29524	0.381597	0.445477	0.5276	hsdM: type I restriction-modification system, M subunit
TIGR00498	clust0.5	0	-1.00862	0.368165	0.00621475	0.0351065	lexA: repressor LexA
TIGR00499	clust0.5	8	0.370524	0.101069	0.00100066	0.0225121	lysS_bact: lysine--tRNA ligase
TIGR00499	clust0.5	25	-1.24606	0.401144	0.0017061	0.0243548	lysS_bact: lysine--tRNA ligase
TIGR00499	clust0.5	4	-1.00553	0.330181	0.0027221	0.0269722	lysS_bact: lysine--tRNA ligase
TIGR00499	clust0.5	0	0.361481	0.115109	0.00390186	0.0297416	lysS_bact: lysine--tRNA ligase
TIGR00499	clust0.5	6	-1.27981	0.457691	0.00396659	0.0299907	lysS_bact: lysine--tRNA ligase
TIGR00499	clust0.5	3	0.341202	0.121086	0.00869355	0.0403528	lysS_bact: lysine--tRNA ligase
TIGR00499	clust0.5	14	-0.704446	0.34072	0.0398059	0.0893045	lysS_bact: lysine--tRNA ligase
TIGR00499	clust0.5	16	-0.625852	0.322619	0.0543774	0.108394	lysS_bact: lysine--tRNA ligase
TIGR00499	clust0.5	11	-0.378381	0.385959	0.328009	0.413525	lysS_bact: lysine--tRNA ligase
TIGR00499	clust0.5	1	-0.0465554	0.110344	0.676024	0.733735	lysS_bact: lysine--tRNA ligase
TIGR00500	clust0.5	4	0.42029	0.1545	0.0108205	0.0441898	met_pdase_I: methionine aminopeptidase, type I
TIGR00500	clust0.5	1	-0.946798	0.440606	0.0289301	0.0736232	met_pdase_I: methionine aminopeptidase, type I
TIGR00500	clust0.5	9	-0.540287	0.272794	0.0514186	0.104578	met_pdase_I: methionine aminopeptidase, type I
TIGR00500	clust0.5	5	0.521167	0.296121	0.0869824	0.149924	met_pdase_I: methionine aminopeptidase, type I
TIGR00500	clust0.5	16	-0.596461	0.41481	0.148852	0.223136	met_pdase_I: methionine aminopeptidase, type I
TIGR00500	clust0.5	30	0.387507	0.324358	0.24105	0.324562	met_pdase_I: methionine aminopeptidase, type I
TIGR00500	clust0.5	2	0.317688	0.267782	0.245112	0.328765	met_pdase_I: methionine aminopeptidase, type I
TIGR00500	clust0.5	0	0.12246	0.179139	0.500363	0.578758	met_pdase_I: methionine aminopeptidase, type I
TIGR00501	clust0.5	7	-1.07706	0.39215	0.00570482	0.0340706	met_pdase_II: methionine aminopeptidase, type II
TIGR00501	clust0.5	10	0.428719	0.181153	0.024582	0.0672417	met_pdase_II: methionine aminopeptidase, type II
TIGR00501	clust0.5	1	-0.364991	0.17847	0.0472885	0.0992958	met_pdase_II: methionine aminopeptidase, type II
TIGR00501	clust0.5	3	0.38109	0.191782	0.0562294	0.110701	met_pdase_II: methionine aminopeptidase, type II
TIGR00501	clust0.5	0	-0.538035	0.330099	0.105189	0.171934	met_pdase_II: methionine aminopeptidase, type II
TIGR00501	clust0.5	4	-0.331042	0.40894	0.419329	0.502914	met_pdase_II: methionine aminopeptidase, type II
TIGR00501	clust0.5	2	0.0658886	0.160354	0.684541	0.740998	met_pdase_II: methionine aminopeptidase, type II
TIGR00502	clust0.5	0	-1.10876	0.316868	0.000659946	0.0218096	nagB: glucosamine-6-phosphate deaminase
TIGR00502	clust0.5	1	0.233125	0.135511	0.0966316	0.161652	nagB: glucosamine-6-phosphate deaminase
TIGR00502	clust0.5	3	0.13917	0.203233	0.499638	0.578215	nagB: glucosamine-6-phosphate deaminase
TIGR00503	clust0.5	15	-1.20813	0.333988	0.000401018	0.0218096	prfC: peptide chain release factor 3
TIGR00503	clust0.5	13	-1.12196	0.332398	0.000927884	0.0222641	prfC: peptide chain release factor 3
TIGR00503	clust0.5	33	-1.10802	0.331755	0.00104768	0.0225547	prfC: peptide chain release factor 3
TIGR00503	clust0.5	30	-1.32336	0.414944	0.00119804	0.0228018	prfC: peptide chain release factor 3
TIGR00503	clust0.5	7	-0.910607	0.289013	0.00225497	0.0256825	prfC: peptide chain release factor 3
TIGR00503	clust0.5	6	-1.07189	0.365314	0.00343864	0.0285869	prfC: peptide chain release factor 3
TIGR00503	clust0.5	43	-0.634415	0.3208	0.0499751	0.102809	prfC: peptide chain release factor 3
TIGR00503	clust0.5	19	0.428732	0.216384	0.0565306	0.111043	prfC: peptide chain release factor 3
TIGR00503	clust0.5	21	0.318287	0.16436	0.0627766	0.119322	prfC: peptide chain release factor 3
TIGR00503	clust0.5	11	0.356646	0.18702	0.0663983	0.12399	prfC: peptide chain release factor 3
TIGR00503	clust0.5	10	0.237204	0.168289	0.169965	0.247709	prfC: peptide chain release factor 3
TIGR00503	clust0.5	20	-0.435971	0.430938	0.31124	0.396193	prfC: peptide chain release factor 3
TIGR00503	clust0.5	17	0.182139	0.296276	0.544128	0.617623	prfC: peptide chain release factor 3
TIGR00503	clust0.5	2	-0.0282065	0.127675	0.826662	0.860332	prfC: peptide chain release factor 3
TIGR00503	clust0.5	0	0.0305943	0.167739	0.856658	0.884996	prfC: peptide chain release factor 3
TIGR00503	clust0.5	4	-0.0210475	0.117355	0.8589	0.887021	prfC: peptide chain release factor 3
TIGR00503	clust0.5	1	-0.0084077	0.0649343	0.897888	0.918547	prfC: peptide chain release factor 3
TIGR00505	clust0.5	1	-0.766034	0.360433	0.0339017	0.0809732	ribA: GTP cyclohydrolase II
TIGR00505	clust0.5	2	-1.29298	0.728908	0.0557802	0.110059	ribA: GTP cyclohydrolase II
TIGR00505	clust0.5	0	0.285476	0.147758	0.0635144	0.120173	ribA: GTP cyclohydrolase II
TIGR00505	clust0.5	3	-0.56211	0.310181	0.0726425	0.131794	ribA: GTP cyclohydrolase II
TIGR00506	clust0.5	2	-0.748909	0.270998	0.00726762	0.0373772	ribB: 3,4-dihydroxy-2-butanone-4-phosphate synthase
TIGR00506	clust0.5	0	0.12101	0.157381	0.448939	0.530981	ribB: 3,4-dihydroxy-2-butanone-4-phosphate synthase
TIGR00507	clust0.5	9	-0.920346	0.395167	0.0190786	0.0585462	aroE: shikimate 5-dehydrogenase
TIGR00507	clust0.5	5	0.299251	0.173296	0.0951121	0.159891	aroE: shikimate 5-dehydrogenase
TIGR00508	clust0.5	11	-1.08533	0.389445	0.00507165	0.0327988	bioA: adenosylmethionine-8-amino-7-oxononanoate transaminase
TIGR00508	clust0.5	0	-1.4817	0.652239	0.0135297	0.0491429	bioA: adenosylmethionine-8-amino-7-oxononanoate transaminase
TIGR00508	clust0.5	5	0.388889	0.190349	0.0500025	0.102814	bioA: adenosylmethionine-8-amino-7-oxononanoate transaminase
TIGR00508	clust0.5	7	0.285558	0.192033	0.148151	0.222485	bioA: adenosylmethionine-8-amino-7-oxononanoate transaminase
TIGR00508	clust0.5	27	0.202708	0.270621	0.460516	0.542067	bioA: adenosylmethionine-8-amino-7-oxononanoate transaminase
TIGR00508	clust0.5	1	0.216812	0.350253	0.541261	0.615109	bioA: adenosylmethionine-8-amino-7-oxononanoate transaminase
TIGR00510	clust0.5	0	0.483731	0.186102	0.0142016	0.0501637	lipA: lipoyl synthase
TIGR00513	clust0.5	7	-1.20868	0.360505	0.000876453	0.0221971	accA: acetyl-CoA carboxylase, carboxyl transferase, alpha subunit
TIGR00514	clust0.5	3	-1.12448	0.367438	0.00227648	0.0257204	accC: acetyl-CoA carboxylase, biotin carboxylase subunit
TIGR00514	clust0.5	15	-1.06573	0.383891	0.00532676	0.0333733	accC: acetyl-CoA carboxylase, biotin carboxylase subunit
TIGR00514	clust0.5	1	0.617637	0.272464	0.0293481	0.074231	accC: acetyl-CoA carboxylase, biotin carboxylase subunit
TIGR00514	clust0.5	4	-0.720279	0.346042	0.0382947	0.087259	accC: acetyl-CoA carboxylase, biotin carboxylase subunit
TIGR00514	clust0.5	12	-0.607398	0.47697	0.198861	0.279996	accC: acetyl-CoA carboxylase, biotin carboxylase subunit
TIGR00514	clust0.5	6	0.287602	0.236015	0.233121	0.316584	accC: acetyl-CoA carboxylase, biotin carboxylase subunit
TIGR00514	clust0.5	19	0.387664	0.320289	0.235085	0.318465	accC: acetyl-CoA carboxylase, biotin carboxylase subunit
TIGR00514	clust0.5	2	0.119621	0.162501	0.468312	0.549524	accC: acetyl-CoA carboxylase, biotin carboxylase subunit
TIGR00514	clust0.5	7	-0.0546904	0.354799	0.878465	0.902784	accC: acetyl-CoA carboxylase, biotin carboxylase subunit
TIGR00515	clust0.5	1	0.689832	0.181957	0.000613965	0.0218096	accD: acetyl-CoA carboxylase, carboxyl transferase, beta subunit
TIGR00515	clust0.5	0	-1.25011	0.399681	0.00159436	0.0239458	accD: acetyl-CoA carboxylase, carboxyl transferase, beta subunit
TIGR00515	clust0.5	11	-1.06525	0.463418	0.0184812	0.0575684	accD: acetyl-CoA carboxylase, carboxyl transferase, beta subunit
TIGR00515	clust0.5	4	-0.755764	0.350212	0.0316193	0.0775214	accD: acetyl-CoA carboxylase, carboxyl transferase, beta subunit
TIGR00515	clust0.5	2	0.234161	0.143851	0.11501	0.183923	accD: acetyl-CoA carboxylase, carboxyl transferase, beta subunit
TIGR00517	clust0.5	4	-0.978524	0.337769	0.00419693	0.0305638	acyl_carrier: acyl carrier protein
TIGR00517	clust0.5	17	-0.7918	0.375158	0.0345989	0.0820284	acyl_carrier: acyl carrier protein
TIGR00517	clust0.5	0	-0.043522	0.173225	0.80329	0.84051	acyl_carrier: acyl carrier protein
TIGR00518	clust0.5	1	0.0119768	0.191427	0.950567	0.960854	alaDH: alanine dehydrogenase
TIGR00519	clust0.5	1	0.446057	0.163913	0.0107293	0.0440564	asnASE_I: L-asparaginase, type I
TIGR00519	clust0.5	15	0.576727	0.228771	0.0166127	0.0542815	asnASE_I: L-asparaginase, type I
TIGR00520	clust0.5	4	0.6397	0.232485	0.00935395	0.0415104	asnASE_II: L-asparaginase, type II
TIGR00520	clust0.5	0	0.419444	0.154322	0.0108833	0.0442735	asnASE_II: L-asparaginase, type II
TIGR00521	clust0.5	0	-1.13207	0.294051	0.000226856	0.0218096	coaBC_dfp: phosphopantothenoylcysteine decarboxylase / phosphopantothenate--cysteine ligase
TIGR00521	clust0.5	1	0.248779	0.151718	0.112425	0.180882	coaBC_dfp: phosphopantothenoylcysteine decarboxylase / phosphopantothenate--cysteine ligase
TIGR00525	clust0.5	0	0.653036	0.231296	0.00779805	0.0384321	folB: dihydroneopterin aldolase
TIGR00525	clust0.5	3	-0.249843	0.609795	0.682685	0.739486	folB: dihydroneopterin aldolase
TIGR00526	clust0.5	3	0.712553	0.213866	0.00206425	0.0250697	folB_dom: FolB domain
TIGR00527	clust0.5	1	0.664425	0.183094	0.000966817	0.0223135	gcvH: glycine cleavage system H protein
TIGR00528	clust0.5	1	0.677518	0.17289	0.00043784	0.0218096	gcvT: glycine cleavage system T protein
TIGR00530	clust0.5	9	0.202269	0.15745	0.20988	0.291443	AGP_acyltrn: 1-acylglycerol-3-phosphate O-acyltransferases
TIGR00530	clust0.5	21	0.302453	0.408433	0.464978	0.546297	AGP_acyltrn: 1-acylglycerol-3-phosphate O-acyltransferases
TIGR00531	clust0.5	0	0.535049	0.199995	0.0116824	0.0458742	BCCP: acetyl-CoA carboxylase, biotin carboxyl carrier protein
TIGR00531	clust0.5	1	0.550499	0.264827	0.0450539	0.0963037	BCCP: acetyl-CoA carboxylase, biotin carboxyl carrier protein
TIGR00536	clust0.5	6	1.48429	0.350098	6.04398e-05	0.0218096	hemK_fam: methyltransferase, HemK family
TIGR00536	clust0.5	7	0.599848	0.290696	0.0460001	0.0975068	hemK_fam: methyltransferase, HemK family
TIGR00536	clust0.5	4	0.223522	0.222936	0.325009	0.410368	hemK_fam: methyltransferase, HemK family
TIGR00536	clust0.5	19	0.203278	0.262263	0.445227	0.527384	hemK_fam: methyltransferase, HemK family
TIGR00538	clust0.5	7	-0.890287	0.328342	0.00743521	0.0376909	hemN: oxygen-independent coproporphyrinogen III oxidase
TIGR00538	clust0.5	8	0.319475	0.168931	0.0687917	0.127096	hemN: oxygen-independent coproporphyrinogen III oxidase
TIGR00539	clust0.5	5	-0.860611	0.402383	0.0312118	0.0769178	hemN_rel: putative oxygen-independent coproporphyrinogen III oxidase
TIGR00539	clust0.5	55	0.644559	0.348397	0.0709488	0.129811	hemN_rel: putative oxygen-independent coproporphyrinogen III oxidase
TIGR00539	clust0.5	16	0.354	0.258153	0.180499	0.259836	hemN_rel: putative oxygen-independent coproporphyrinogen III oxidase
TIGR00543	clust0.5	0	0.418877	0.146304	0.00766446	0.0381165	isochor_syn: isochorismate synthase
TIGR00543	clust0.5	4	-0.972675	0.546919	0.0661483	0.123655	isochor_syn: isochorismate synthase
TIGR00543	clust0.5	5	0.301753	0.170845	0.0881407	0.151347	isochor_syn: isochorismate synthase
TIGR00543	clust0.5	1	-0.0355291	0.318437	0.911896	0.930157	isochor_syn: isochorismate synthase
TIGR00544	clust0.5	1	0.448112	0.200245	0.0326148	0.0790144	lgt: prolipoprotein diacylglyceryl transferase
TIGR00544	clust0.5	18	0.454918	0.285161	0.120115	0.190012	lgt: prolipoprotein diacylglyceryl transferase
TIGR00545	clust0.5	4	1.10194	0.512021	0.0308136	0.0763429	lipoyltrans: lipoyltransferase and lipoate-protein ligase
TIGR00549	clust0.5	0	0.534566	0.165612	0.00296016	0.0276725	mevalon_kin: mevalonate kinase
TIGR00550	clust0.5	4	-1.36468	0.68488	0.0312798	0.0769897	nadA: quinolinate synthetase complex, A subunit
TIGR00550	clust0.5	0	-0.703777	0.50479	0.157086	0.232603	nadA: quinolinate synthetase complex, A subunit
TIGR00550	clust0.5	2	0.13053	0.136173	0.346569	0.431567	nadA: quinolinate synthetase complex, A subunit
TIGR00551	clust0.5	1	0.663099	0.237983	0.0085052	0.0399737	nadB: L-aspartate oxidase
TIGR00551	clust0.5	4	-1.24602	0.649814	0.0410566	0.0909671	nadB: L-aspartate oxidase
TIGR00551	clust0.5	2	0.15224	0.148899	0.315913	0.401026	nadB: L-aspartate oxidase
TIGR00551	clust0.5	17	0.0177453	0.242287	0.942152	0.954523	nadB: L-aspartate oxidase
TIGR00552	clust0.5	0	-0.159166	0.0923533	0.0944664	0.159146	nadE: NAD+ synthetase
TIGR00553	clust0.5	6	0.755197	0.189127	0.0003366	0.0218096	pabB: aminodeoxychorismate synthase, component I
TIGR00553	clust0.5	1	1.11849	0.368791	0.00331311	0.028373	pabB: aminodeoxychorismate synthase, component I
TIGR00553	clust0.5	4	0.429302	0.181909	0.0249489	0.0677647	pabB: aminodeoxychorismate synthase, component I
TIGR00553	clust0.5	0	-0.864124	0.546478	0.104521	0.171139	pabB: aminodeoxychorismate synthase, component I
TIGR00553	clust0.5	3	0.155214	0.219937	0.486718	0.566471	pabB: aminodeoxychorismate synthase, component I
TIGR00555	clust0.5	3	0.279917	0.253012	0.278003	0.362202	panK_eukar: pantothenate kinase
TIGR00555	clust0.5	1	0.173153	0.227922	0.454304	0.5364	panK_eukar: pantothenate kinase
TIGR00557	clust0.5	0	0.664861	0.161258	0.000252792	0.0218096	pdxA: 4-hydroxythreonine-4-phosphate dehydrogenase PdxA
TIGR00558	clust0.5	1	0.718192	0.26758	0.0106541	0.0438534	pdxH: pyridoxamine 5'-phosphate oxidase
TIGR00559	clust0.5	0	0.481269	0.174838	0.00985797	0.0422244	pdxJ: pyridoxine 5'-phosphate synthase
TIGR00560	clust0.5	0	-1.09044	0.396684	0.00559074	0.0340359	pgsA: CDP-diacylglycerol--glycerol-3-phosphate 3-phosphatidyltransferase
TIGR00561	clust0.5	1	-0.139835	0.229234	0.545317	0.618407	pntA: NAD(P)(+) transhydrogenase (AB-specific), alpha subunit
TIGR00561	clust0.5	0	0.134596	0.234708	0.571383	0.641967	pntA: NAD(P)(+) transhydrogenase (AB-specific), alpha subunit
TIGR00563	clust0.5	1	0.206212	0.177667	0.256024	0.340242	rsmB: ribosomal RNA small subunit methyltransferase B
TIGR00564	clust0.5	2	0.419349	0.165152	0.0165931	0.0542486	trpE_most: anthranilate synthase component I
TIGR00564	clust0.5	5	0.347215	0.180009	0.0635813	0.120264	trpE_most: anthranilate synthase component I
TIGR00564	clust0.5	1	-0.800761	0.576342	0.154426	0.229632	trpE_most: anthranilate synthase component I
TIGR00564	clust0.5	3	0.255916	0.33437	0.450639	0.532752	trpE_most: anthranilate synthase component I
TIGR00565	clust0.5	1	0.761421	0.192293	0.000367064	0.0218096	trpE_proteo: anthranilate synthase component I
TIGR00565	clust0.5	0	0.362536	0.14911	0.0214777	0.0624672	trpE_proteo: anthranilate synthase component I
TIGR00565	clust0.5	5	-0.837244	0.590858	0.145114	0.219224	trpE_proteo: anthranilate synthase component I
TIGR00566	clust0.5	5	0.699557	0.214445	0.00249628	0.0264743	trpG_papA: glutamine amidotransferase of anthranilate synthase or aminodeoxychorismate synthase
TIGR00566	clust0.5	7	-1.01685	0.34804	0.00377563	0.0295664	trpG_papA: glutamine amidotransferase of anthranilate synthase or aminodeoxychorismate synthase
TIGR00566	clust0.5	0	-0.807776	0.308392	0.0100414	0.042554	trpG_papA: glutamine amidotransferase of anthranilate synthase or aminodeoxychorismate synthase
TIGR00566	clust0.5	4	0.39102	0.14758	0.0128835	0.0481322	trpG_papA: glutamine amidotransferase of anthranilate synthase or aminodeoxychorismate synthase
TIGR00566	clust0.5	12	-1.39818	0.89721	0.0854269	0.147858	trpG_papA: glutamine amidotransferase of anthranilate synthase or aminodeoxychorismate synthase
TIGR00566	clust0.5	1	0.34482	0.203183	0.100326	0.166155	trpG_papA: glutamine amidotransferase of anthranilate synthase or aminodeoxychorismate synthase
TIGR00566	clust0.5	6	-0.39953	0.299957	0.186433	0.266841	trpG_papA: glutamine amidotransferase of anthranilate synthase or aminodeoxychorismate synthase
TIGR00573	clust0.5	6	-1.01259	0.337796	0.00308098	0.0277906	dnaq: exonuclease, DNA polymerase III, epsilon subunit family
TIGR00573	clust0.5	5	0.666462	0.213044	0.00359468	0.0290304	dnaq: exonuclease, DNA polymerase III, epsilon subunit family
TIGR00573	clust0.5	1	0.108374	0.246321	0.663702	0.723735	dnaq: exonuclease, DNA polymerase III, epsilon subunit family
TIGR00575	clust0.5	1	0.615665	0.189034	0.00264803	0.0268418	dnlj: DNA ligase, NAD-dependent
TIGR00575	clust0.5	6	-1.03891	0.366881	0.00471028	0.0318881	dnlj: DNA ligase, NAD-dependent
TIGR00575	clust0.5	21	0.398368	0.364665	0.28259	0.366995	dnlj: DNA ligase, NAD-dependent
TIGR00576	clust0.5	0	-0.930104	0.3443	0.00737814	0.0375831	dut: dUTP diphosphatase
TIGR00576	clust0.5	1	0.1323	0.205887	0.526225	0.602023	dut: dUTP diphosphatase
TIGR00580	clust0.5	0	-1.18249	0.361263	0.00114758	0.0227206	mfd: transcription-repair coupling factor
TIGR00580	clust0.5	17	-1.13787	0.360677	0.00171273	0.0243548	mfd: transcription-repair coupling factor
TIGR00580	clust0.5	19	-1.00333	0.422125	0.0159477	0.0530915	mfd: transcription-repair coupling factor
TIGR00580	clust0.5	13	0.563278	0.22342	0.0166755	0.0543986	mfd: transcription-repair coupling factor
TIGR00580	clust0.5	5	0.502963	0.207968	0.0215009	0.0624908	mfd: transcription-repair coupling factor
TIGR00580	clust0.5	4	0.376157	0.162968	0.0282668	0.0726735	mfd: transcription-repair coupling factor
TIGR00580	clust0.5	14	0.359817	0.190154	0.0683801	0.126574	mfd: transcription-repair coupling factor
TIGR00580	clust0.5	11	-0.734489	0.484148	0.123745	0.194464	mfd: transcription-repair coupling factor
TIGR00580	clust0.5	3	0.235153	0.196404	0.241539	0.325136	mfd: transcription-repair coupling factor
TIGR00580	clust0.5	15	-0.153973	0.14687	0.301468	0.386598	mfd: transcription-repair coupling factor
TIGR00580	clust0.5	12	-0.0803113	0.126303	0.529291	0.604499	mfd: transcription-repair coupling factor
TIGR00580	clust0.5	10	0.0706283	0.121342	0.565543	0.636878	mfd: transcription-repair coupling factor
TIGR00580	clust0.5	1	-0.190735	0.526161	0.718201	0.76985	mfd: transcription-repair coupling factor
TIGR00585	clust0.5	0	-1.14704	0.408308	0.00446654	0.0312182	mutl: DNA mismatch repair protein MutL
TIGR00585	clust0.5	2	-0.79774	0.369358	0.030793	0.076318	mutl: DNA mismatch repair protein MutL
TIGR00585	clust0.5	1	0.318242	0.142683	0.0337935	0.0807882	mutl: DNA mismatch repair protein MutL
TIGR00586	clust0.5	4	-0.741433	0.294147	0.013441	0.0491061	mutt: mutator mutT protein
TIGR00587	clust0.5	0	0.454254	0.192796	0.0250408	0.0679326	nfo: apurinic endonuclease (APN1)
TIGR00587	clust0.5	2	-0.905935	0.496498	0.0618002	0.118139	nfo: apurinic endonuclease (APN1)
TIGR00587	clust0.5	1	-0.713715	0.439823	0.101376	0.167429	nfo: apurinic endonuclease (APN1)
TIGR00589	clust0.5	5	-0.971544	0.381384	0.010614	0.0437572	ogt: methylated-DNA-[protein]-cysteine S-methyltransferase
TIGR00589	clust0.5	3	0.506476	0.18852	0.0114702	0.0454123	ogt: methylated-DNA-[protein]-cysteine S-methyltransferase
TIGR00589	clust0.5	0	-0.460583	0.434922	0.288739	0.373194	ogt: methylated-DNA-[protein]-cysteine S-methyltransferase
TIGR00589	clust0.5	19	-0.263689	0.272794	0.337788	0.42321	ogt: methylated-DNA-[protein]-cysteine S-methyltransferase
TIGR00589	clust0.5	6	0.0374704	0.277779	0.893722	0.915236	ogt: methylated-DNA-[protein]-cysteine S-methyltransferase
TIGR00593	clust0.5	0	0.612229	0.244229	0.0169733	0.0549701	pola: DNA polymerase I
TIGR00593	clust0.5	2	-0.884159	0.501385	0.0711904	0.130152	pola: DNA polymerase I
TIGR00593	clust0.5	3	-0.0564748	0.387901	0.885153	0.907879	pola: DNA polymerase I
TIGR00593	clust0.5	20	-0.00178063	0.373976	0.996235	0.996895	pola: DNA polymerase I
TIGR00594	clust0.5	7	-0.957603	0.292955	0.00154511	0.0236958	polc: DNA polymerase III, alpha subunit
TIGR00594	clust0.5	8	0.635433	0.20341	0.00369259	0.0293542	polc: DNA polymerase III, alpha subunit
TIGR00594	clust0.5	16	-0.863805	0.292082	0.00398314	0.0300313	polc: DNA polymerase III, alpha subunit
TIGR00594	clust0.5	6	-0.910087	0.31772	0.0048898	0.0323248	polc: DNA polymerase III, alpha subunit
TIGR00594	clust0.5	0	-1.02252	0.377348	0.00664037	0.0359642	polc: DNA polymerase III, alpha subunit
TIGR00594	clust0.5	20	-0.805146	0.315844	0.0119978	0.0465367	polc: DNA polymerase III, alpha subunit
TIGR00594	clust0.5	14	-1.14322	0.477816	0.0136446	0.0493149	polc: DNA polymerase III, alpha subunit
TIGR00594	clust0.5	3	-0.765772	0.318742	0.0176596	0.0561314	polc: DNA polymerase III, alpha subunit
TIGR00594	clust0.5	4	0.306465	0.142783	0.0405656	0.0903371	polc: DNA polymerase III, alpha subunit
TIGR00594	clust0.5	38	-1.00757	0.5429	0.0547919	0.108919	polc: DNA polymerase III, alpha subunit
TIGR00595	clust0.5	9	-1.3043	0.370883	0.000463513	0.0218096	priA: primosomal protein N'
TIGR00595	clust0.5	7	0.415335	0.163116	0.0163364	0.053749	priA: primosomal protein N'
TIGR00595	clust0.5	6	0.63771	0.342905	0.0696821	0.12825	priA: primosomal protein N'
TIGR00595	clust0.5	0	0.635939	0.351059	0.0768371	0.136884	priA: primosomal protein N'
TIGR00595	clust0.5	2	0.187916	0.158883	0.247366	0.331308	priA: primosomal protein N'
TIGR00595	clust0.5	10	0.243301	0.287532	0.404899	0.488623	priA: primosomal protein N'
TIGR00595	clust0.5	8	-0.205123	0.262441	0.438215	0.520802	priA: primosomal protein N'
TIGR00595	clust0.5	5	0.00633182	0.110373	0.954665	0.96371	priA: primosomal protein N'
TIGR00608	clust0.5	5	0.540802	0.169792	0.00329425	0.0283601	radc: DNA repair protein RadC
TIGR00608	clust0.5	10	1.16481	0.477892	0.0148972	0.0513206	radc: DNA repair protein RadC
TIGR00608	clust0.5	22	0.282931	0.505163	0.579868	0.649247	radc: DNA repair protein RadC
TIGR00608	clust0.5	3	-0.216758	0.402313	0.591839	0.659881	radc: DNA repair protein RadC
TIGR00609	clust0.5	121	-1.10932	0.479274	0.0171426	0.0552692	recB: exodeoxyribonuclease V, beta subunit
TIGR00609	clust0.5	1	0.437583	0.196198	0.0332208	0.0799167	recB: exodeoxyribonuclease V, beta subunit
TIGR00609	clust0.5	18	-0.772555	0.418349	0.0625787	0.119061	recB: exodeoxyribonuclease V, beta subunit
TIGR00609	clust0.5	39	-0.498713	0.340634	0.144987	0.219117	recB: exodeoxyribonuclease V, beta subunit
TIGR00609	clust0.5	16	-0.16885	0.167156	0.318845	0.404011	recB: exodeoxyribonuclease V, beta subunit
TIGR00609	clust0.5	20	-0.57403	0.650149	0.370721	0.454804	recB: exodeoxyribonuclease V, beta subunit
TIGR00609	clust0.5	117	-0.535212	0.671971	0.420248	0.503824	recB: exodeoxyribonuclease V, beta subunit
TIGR00609	clust0.5	313	-0.364386	0.501363	0.467027	0.548337	recB: exodeoxyribonuclease V, beta subunit
TIGR00609	clust0.5	2	0.116668	0.201056	0.566831	0.63801	recB: exodeoxyribonuclease V, beta subunit
TIGR00609	clust0.5	103	-0.150464	0.595517	0.801595	0.839145	recB: exodeoxyribonuclease V, beta subunit
TIGR00609	clust0.5	17	0.0572838	0.237007	0.810925	0.847034	recB: exodeoxyribonuclease V, beta subunit
TIGR00611	clust0.5	7	-1.12351	0.340861	0.00116391	0.0227955	recf: DNA replication and repair protein RecF
TIGR00611	clust0.5	3	0.346563	0.158429	0.0369683	0.0852714	recf: DNA replication and repair protein RecF
TIGR00612	clust0.5	0	-0.96819	0.283059	0.000996072	0.0224992	ispG_gcpE: 4-hydroxy-3-methylbut-2-en-1-yl diphosphate synthase
TIGR00612	clust0.5	2	-1.01925	0.843751	0.201975	0.283039	ispG_gcpE: 4-hydroxy-3-methylbut-2-en-1-yl diphosphate synthase
TIGR00612	clust0.5	1	0.347315	0.26736	0.203892	0.285124	ispG_gcpE: 4-hydroxy-3-methylbut-2-en-1-yl diphosphate synthase
TIGR00612	clust0.5	3	0.156037	0.155008	0.323311	0.408781	ispG_gcpE: 4-hydroxy-3-methylbut-2-en-1-yl diphosphate synthase
TIGR00612	clust0.5	7	-0.599139	0.917026	0.505425	0.5834	ispG_gcpE: 4-hydroxy-3-methylbut-2-en-1-yl diphosphate synthase
TIGR00613	clust0.5	3	0.416624	0.161884	0.015323	0.0519683	reco: DNA repair protein RecO
TIGR00614	clust0.5	11	-1.3567	0.448639	0.0018579	0.0246169	recQ_fam: ATP-dependent DNA helicase, RecQ family
TIGR00614	clust0.5	31	1.08913	0.40148	0.00787145	0.038537	recQ_fam: ATP-dependent DNA helicase, RecQ family
TIGR00614	clust0.5	16	0.689007	0.248414	0.00867299	0.0403106	recQ_fam: ATP-dependent DNA helicase, RecQ family
TIGR00614	clust0.5	2	0.353555	0.136821	0.0151267	0.0516697	recQ_fam: ATP-dependent DNA helicase, RecQ family
TIGR00614	clust0.5	13	0.459457	0.181095	0.0165271	0.0541273	recQ_fam: ATP-dependent DNA helicase, RecQ family
TIGR00614	clust0.5	49	0.391044	0.166776	0.025993	0.0694592	recQ_fam: ATP-dependent DNA helicase, RecQ family
TIGR00614	clust0.5	17	0.444264	0.191209	0.0270002	0.0707834	recQ_fam: ATP-dependent DNA helicase, RecQ family
TIGR00614	clust0.5	25	0.304269	0.148411	0.0497247	0.102484	recQ_fam: ATP-dependent DNA helicase, RecQ family
TIGR00614	clust0.5	26	0.304967	0.201986	0.142111	0.215952	recQ_fam: ATP-dependent DNA helicase, RecQ family
TIGR00614	clust0.5	1	0.172001	0.156703	0.282275	0.366706	recQ_fam: ATP-dependent DNA helicase, RecQ family
TIGR00614	clust0.5	9	0.361154	0.350636	0.310985	0.395986	recQ_fam: ATP-dependent DNA helicase, RecQ family
TIGR00614	clust0.5	20	0.182722	0.231073	0.436243	0.518928	recQ_fam: ATP-dependent DNA helicase, RecQ family
TIGR00614	clust0.5	10	-0.309173	0.401248	0.442365	0.524507	recQ_fam: ATP-dependent DNA helicase, RecQ family
TIGR00614	clust0.5	18	0.253458	0.364445	0.492688	0.571727	recQ_fam: ATP-dependent DNA helicase, RecQ family
TIGR00614	clust0.5	4	0.0391501	0.404871	0.923702	0.939894	recQ_fam: ATP-dependent DNA helicase, RecQ family
TIGR00615	clust0.5	5	-1.15816	0.321362	0.000451207	0.0218096	recR: recombination protein RecR
TIGR00615	clust0.5	2	-1.17101	0.762735	0.101008	0.167051	recR: recombination protein RecR
TIGR00615	clust0.5	1	0.228094	0.149023	0.13738	0.210613	recR: recombination protein RecR
TIGR00618	clust0.5	20	0.443859	0.302992	0.152299	0.2272	sbcc: exonuclease SbcC
TIGR00618	clust0.5	16	0.528848	0.458881	0.255089	0.339191	sbcc: exonuclease SbcC
TIGR00618	clust0.5	24	-0.414339	0.470804	0.378001	0.46208	sbcc: exonuclease SbcC
TIGR00619	clust0.5	0	0.451283	0.264825	0.0979036	0.163276	sbcd: exonuclease SbcCD, D subunit
TIGR00619	clust0.5	4	-1.00607	0.750297	0.15876	0.234373	sbcd: exonuclease SbcCD, D subunit
TIGR00621	clust0.5	1	-0.931661	0.349425	0.00807539	0.0389441	ssb: single-stranded DNA-binding protein
TIGR00621	clust0.5	2	0.420457	0.162594	0.0148748	0.0512656	ssb: single-stranded DNA-binding protein
TIGR00621	clust0.5	0	-1.35016	1.04028	0.151786	0.226627	ssb: single-stranded DNA-binding protein
TIGR00621	clust0.5	11	0.0242309	0.318058	0.939838	0.952547	ssb: single-stranded DNA-binding protein
TIGR00624	clust0.5	0	0.800463	0.205885	0.000432608	0.0218096	tag: DNA-3-methyladenine glycosylase I
TIGR00628	clust0.5	2	0.604117	0.25827	0.0250453	0.0679326	ung: uracil-DNA glycosylase
TIGR00628	clust0.5	0	0.239389	0.191277	0.221375	0.303681	ung: uracil-DNA glycosylase
TIGR00630	clust0.5	40	-1.20516	0.396028	0.00216058	0.0254456	uvra: excinuclease ABC subunit A
TIGR00630	clust0.5	37	-0.993508	0.375132	0.00801474	0.0388541	uvra: excinuclease ABC subunit A
TIGR00630	clust0.5	16	0.447546	0.173547	0.0150346	0.0515099	uvra: excinuclease ABC subunit A
TIGR00630	clust0.5	21	-0.942374	0.391943	0.0155903	0.0524676	uvra: excinuclease ABC subunit A
TIGR00630	clust0.5	27	-0.921399	0.423031	0.0274291	0.071338	uvra: excinuclease ABC subunit A
TIGR00630	clust0.5	1	-1.67101	0.873026	0.0293081	0.0741655	uvra: excinuclease ABC subunit A
TIGR00630	clust0.5	101	-0.717064	0.328194	0.0303253	0.075633	uvra: excinuclease ABC subunit A
TIGR00630	clust0.5	162	0.596095	0.281969	0.0413094	0.0912831	uvra: excinuclease ABC subunit A
TIGR00630	clust0.5	4	0.434053	0.207414	0.0447333	0.0959397	uvra: excinuclease ABC subunit A
TIGR00630	clust0.5	32	-1.07363	0.646736	0.0812478	0.142569	uvra: excinuclease ABC subunit A
TIGR00630	clust0.5	0	0.228619	0.148147	0.134297	0.207097	uvra: excinuclease ABC subunit A
TIGR00630	clust0.5	73	-0.673238	0.470939	0.148385	0.222652	uvra: excinuclease ABC subunit A
TIGR00630	clust0.5	23	-0.668187	0.525579	0.197135	0.278039	uvra: excinuclease ABC subunit A
TIGR00630	clust0.5	38	-0.234199	0.459236	0.611424	0.677637	uvra: excinuclease ABC subunit A
TIGR00630	clust0.5	120	-0.186788	0.598962	0.75619	0.800647	uvra: excinuclease ABC subunit A
TIGR00631	clust0.5	3	-1.03567	0.340993	0.00269313	0.0269722	uvrb: excinuclease ABC subunit B
TIGR00631	clust0.5	65	0.915845	0.296952	0.00343553	0.0285869	uvrb: excinuclease ABC subunit B
TIGR00631	clust0.5	2	0.914883	0.378657	0.0183851	0.0574057	uvrb: excinuclease ABC subunit B
TIGR00631	clust0.5	0	-0.325162	0.189862	0.0939962	0.158625	uvrb: excinuclease ABC subunit B
TIGR00631	clust0.5	7	-0.171638	0.20075	0.397572	0.481405	uvrb: excinuclease ABC subunit B
TIGR00631	clust0.5	1	-0.0560881	0.15679	0.722919	0.773959	uvrb: excinuclease ABC subunit B
TIGR00631	clust0.5	8	-0.0908274	0.409882	0.825882	0.85969	uvrb: excinuclease ABC subunit B
TIGR00632	clust0.5	2	-0.260336	0.426459	0.543004	0.616569	vsr: DNA mismatch endonuclease Vsr
TIGR00632	clust0.5	0	0.08101	0.250732	0.749269	0.795085	vsr: DNA mismatch endonuclease Vsr
TIGR00633	clust0.5	0	0.965332	0.311644	0.00319062	0.0280636	xth: exodeoxyribonuclease III (xth)
TIGR00633	clust0.5	1	-0.42879	0.21419	0.0509223	0.103972	xth: exodeoxyribonuclease III (xth)
TIGR00634	clust0.5	1	0.425074	0.168515	0.0172286	0.0553851	recN: DNA repair protein RecN
TIGR00635	clust0.5	18	-1.40282	0.493601	0.00296754	0.0276725	ruvB: Holliday junction DNA helicase RuvB
TIGR00635	clust0.5	3	0.449309	0.212676	0.0427625	0.0933814	ruvB: Holliday junction DNA helicase RuvB
TIGR00635	clust0.5	4	-0.210311	0.111778	0.0686562	0.126896	ruvB: Holliday junction DNA helicase RuvB
TIGR00635	clust0.5	0	0.185531	0.328445	0.577078	0.646767	ruvB: Holliday junction DNA helicase RuvB
TIGR00635	clust0.5	2	-0.177953	0.417677	0.671769	0.730023	ruvB: Holliday junction DNA helicase RuvB
TIGR00636	clust0.5	2	0.593799	0.176518	0.00202657	0.0250697	PduO_Nterm: ATP:cob(I)alamin adenosyltransferase
TIGR00636	clust0.5	4	1.0547	0.382824	0.00725361	0.0373772	PduO_Nterm: ATP:cob(I)alamin adenosyltransferase
TIGR00636	clust0.5	0	0.0614867	0.272259	0.823114	0.857603	PduO_Nterm: ATP:cob(I)alamin adenosyltransferase
TIGR00639	clust0.5	2	0.587229	0.181576	0.00284741	0.0272782	PurN: phosphoribosylglycinamide formyltransferase
TIGR00639	clust0.5	6	0.707836	0.230093	0.00401695	0.0300977	PurN: phosphoribosylglycinamide formyltransferase
TIGR00639	clust0.5	13	-0.936083	0.335283	0.00578639	0.0341685	PurN: phosphoribosylglycinamide formyltransferase
TIGR00639	clust0.5	0	0.483076	0.166455	0.00684263	0.0363844	PurN: phosphoribosylglycinamide formyltransferase
TIGR00639	clust0.5	16	-0.803827	0.297519	0.00816792	0.0391812	PurN: phosphoribosylglycinamide formyltransferase
TIGR00639	clust0.5	5	-0.772297	0.443146	0.0778677	0.13816	PurN: phosphoribosylglycinamide formyltransferase
TIGR00640	clust0.5	0	0.391158	0.174461	0.0326268	0.0790186	acid_CoA_mut_C: methylmalonyl-CoA mutase C-terminal domain
TIGR00641	clust0.5	3	0.688957	0.209098	0.00230597	0.0258237	acid_CoA_mut_N: methylmalonyl-CoA mutase N-terminal domain
TIGR00641	clust0.5	2	0.486287	0.172749	0.00846298	0.0398737	acid_CoA_mut_N: methylmalonyl-CoA mutase N-terminal domain
TIGR00641	clust0.5	1	0.523959	0.245709	0.0403896	0.0900599	acid_CoA_mut_N: methylmalonyl-CoA mutase N-terminal domain
TIGR00641	clust0.5	0	-0.857928	0.809106	0.270446	0.354646	acid_CoA_mut_N: methylmalonyl-CoA mutase N-terminal domain
TIGR00641	clust0.5	6	0.271031	0.322486	0.407858	0.491619	acid_CoA_mut_N: methylmalonyl-CoA mutase N-terminal domain
TIGR00642	clust0.5	0	0.759755	0.187398	0.000283326	0.0218096	mmCoA_mut_beta: methylmalonyl-CoA mutase, small subunit
TIGR00642	clust0.5	1	0.467878	0.201421	0.0269035	0.0706122	mmCoA_mut_beta: methylmalonyl-CoA mutase, small subunit
TIGR00642	clust0.5	2	0.255544	0.198346	0.208342	0.289691	mmCoA_mut_beta: methylmalonyl-CoA mutase, small subunit
TIGR00642	clust0.5	6	-0.912378	0.879183	0.277531	0.361797	mmCoA_mut_beta: methylmalonyl-CoA mutase, small subunit
TIGR00643	clust0.5	6	-1.22402	0.392903	0.0017135	0.0243548	recG: ATP-dependent DNA helicase RecG
TIGR00643	clust0.5	9	-1.00855	0.403779	0.0116871	0.0458742	recG: ATP-dependent DNA helicase RecG
TIGR00643	clust0.5	47	-1.01428	0.437023	0.0181884	0.0570177	recG: ATP-dependent DNA helicase RecG
TIGR00643	clust0.5	1	0.393537	0.190176	0.0472856	0.0992958	recG: ATP-dependent DNA helicase RecG
TIGR00643	clust0.5	74	-0.627772	0.359752	0.081584	0.143063	recG: ATP-dependent DNA helicase RecG
TIGR00643	clust0.5	2	-0.693539	0.543205	0.194228	0.274974	recG: ATP-dependent DNA helicase RecG
TIGR00643	clust0.5	4	-0.583547	0.471251	0.212113	0.293664	recG: ATP-dependent DNA helicase RecG
TIGR00643	clust0.5	5	0.41126	0.339319	0.234116	0.317479	recG: ATP-dependent DNA helicase RecG
TIGR00643	clust0.5	30	0.302682	0.352552	0.397695	0.48148	recG: ATP-dependent DNA helicase RecG
TIGR00643	clust0.5	51	0.203372	0.342946	0.558319	0.630473	recG: ATP-dependent DNA helicase RecG
TIGR00643	clust0.5	0	-0.037485	0.11041	0.736574	0.784682	recG: ATP-dependent DNA helicase RecG
TIGR00643	clust0.5	22	0.163492	0.520496	0.756051	0.800626	recG: ATP-dependent DNA helicase RecG
TIGR00644	clust0.5	1	0.318897	0.123341	0.0151539	0.0516806	recJ: single-stranded-DNA-specific exonuclease RecJ
TIGR00647	clust0.5	0	-1.04224	0.351585	0.00326901	0.0283128	MG103: conserved hypothetical protein
TIGR00648	clust0.5	1	-1.00603	0.362684	0.00568599	0.0340706	recU: recombination protein U
TIGR00649	clust0.5	1	-0.905122	0.290222	0.00247551	0.0264166	MG423: conserved hypothetical protein
TIGR00649	clust0.5	0	-0.491422	0.491978	0.315367	0.400463	MG423: conserved hypothetical protein
TIGR00651	clust0.5	2	-0.958156	0.449977	0.0300801	0.0752682	pta: phosphate acetyltransferase
TIGR00651	clust0.5	9	0.431014	0.199113	0.0383631	0.0873603	pta: phosphate acetyltransferase
TIGR00651	clust0.5	3	0.380627	0.243503	0.128388	0.200141	pta: phosphate acetyltransferase
TIGR00651	clust0.5	1	0.279018	0.184874	0.142457	0.216278	pta: phosphate acetyltransferase
TIGR00651	clust0.5	0	-0.319381	0.314879	0.313502	0.398621	pta: phosphate acetyltransferase
TIGR00651	clust0.5	4	0.129577	0.270168	0.635638	0.699001	pta: phosphate acetyltransferase
TIGR00652	clust0.5	1	-0.945771	0.419121	0.0223647	0.0637717	DapF: diaminopimelate epimerase
TIGR00652	clust0.5	6	0.188705	0.217058	0.392541	0.476303	DapF: diaminopimelate epimerase
TIGR00653	clust0.5	10	-0.796587	0.284282	0.00634519	0.0352785	GlnA: glutamine synthetase, type I
TIGR00653	clust0.5	6	0.621649	0.218288	0.00744049	0.0376941	GlnA: glutamine synthetase, type I
TIGR00653	clust0.5	0	-0.760076	0.342212	0.0272637	0.0710599	GlnA: glutamine synthetase, type I
TIGR00653	clust0.5	2	0.425691	0.371463	0.259722	0.34411	GlnA: glutamine synthetase, type I
TIGR00653	clust0.5	3	0.235931	0.440883	0.597033	0.66473	GlnA: glutamine synthetase, type I
TIGR00653	clust0.5	8	-0.0776758	0.393224	0.844572	0.874864	GlnA: glutamine synthetase, type I
TIGR00655	clust0.5	2	0.638572	0.183228	0.00143947	0.0234063	PurU: formyltetrahydrofolate deformylase
TIGR00655	clust0.5	3	0.740529	0.225727	0.0023199	0.0258424	PurU: formyltetrahydrofolate deformylase
TIGR00655	clust0.5	4	-0.819673	0.311064	0.00956528	0.0416941	PurU: formyltetrahydrofolate deformylase
TIGR00656	clust0.5	8	0.780453	0.207784	0.000631116	0.0218096	asp_kin_monofn: aspartate kinase, monofunctional class
TIGR00656	clust0.5	5	-0.995805	0.388591	0.00999797	0.0424975	asp_kin_monofn: aspartate kinase, monofunctional class
TIGR00656	clust0.5	0	0.397971	0.147634	0.0115324	0.045505	asp_kin_monofn: aspartate kinase, monofunctional class
TIGR00656	clust0.5	9	0.420705	0.293125	0.160814	0.236739	asp_kin_monofn: aspartate kinase, monofunctional class
TIGR00656	clust0.5	12	0.343269	0.355362	0.341701	0.426854	asp_kin_monofn: aspartate kinase, monofunctional class
TIGR00656	clust0.5	15	-0.397604	0.494938	0.42096	0.504294	asp_kin_monofn: aspartate kinase, monofunctional class
TIGR00657	clust0.5	6	0.397007	0.144517	0.010199	0.042855	asp_kinases: aspartate kinase
TIGR00657	clust0.5	4	-0.767565	0.328671	0.0207288	0.0612832	asp_kinases: aspartate kinase
TIGR00657	clust0.5	1	0.349274	0.163486	0.0412449	0.0911762	asp_kinases: aspartate kinase
TIGR00657	clust0.5	14	0.400662	0.413959	0.339985	0.425259	asp_kinases: aspartate kinase
TIGR00657	clust0.5	17	0.36293	0.376787	0.342808	0.427898	asp_kinases: aspartate kinase
TIGR00658	clust0.5	0	-0.95956	0.283519	0.00111421	0.0226094	orni_carb_tr: ornithine carbamoyltransferase
TIGR00658	clust0.5	4	-0.843115	0.26358	0.00211869	0.0253213	orni_carb_tr: ornithine carbamoyltransferase
TIGR00658	clust0.5	3	0.253629	0.132108	0.0652292	0.122533	orni_carb_tr: ornithine carbamoyltransferase
TIGR00658	clust0.5	2	0.222075	0.157641	0.170258	0.248001	orni_carb_tr: ornithine carbamoyltransferase
TIGR00658	clust0.5	10	-0.644939	0.78122	0.399239	0.482983	orni_carb_tr: ornithine carbamoyltransferase
TIGR00658	clust0.5	1	-0.184355	0.577448	0.750624	0.7962	orni_carb_tr: ornithine carbamoyltransferase
TIGR00659	clust0.5	3	0.642395	0.250902	0.0148012	0.0511705	TIGR00659: TIGR00659 family protein
TIGR00659	clust0.5	1	-0.924411	0.441912	0.0335397	0.0804085	TIGR00659: TIGR00659 family protein
TIGR00659	clust0.5	5	0.384475	0.241054	0.12106	0.19116	TIGR00659: TIGR00659 family protein
TIGR00661	clust0.5	1	0.674184	0.213312	0.00329506	0.0283601	MJ1255: conserved hypothetical protein
TIGR00663	clust0.5	4	-1.09037	0.358749	0.00251454	0.0265607	dnan: DNA polymerase III, beta subunit
TIGR00663	clust0.5	2	0.543578	0.197015	0.00952138	0.0416435	dnan: DNA polymerase III, beta subunit
TIGR00665	clust0.5	12	-1.3148	0.462689	0.00333727	0.0283896	DnaB: replicative DNA helicase
TIGR00665	clust0.5	4	-1.08302	0.374418	0.00381076	0.029602	DnaB: replicative DNA helicase
TIGR00665	clust0.5	2	0.62027	0.280424	0.0331377	0.0798021	DnaB: replicative DNA helicase
TIGR00665	clust0.5	0	0.333393	0.155547	0.0407114	0.0905209	DnaB: replicative DNA helicase
TIGR00666	clust0.5	0	0.633871	0.275808	0.0272161	0.0710249	PBP4: D-alanyl-D-alanine carboxypeptidase/D-alanyl-D-alanine-endopeptidase
TIGR00666	clust0.5	1	0.0364888	0.260025	0.889466	0.911419	PBP4: D-alanyl-D-alanine carboxypeptidase/D-alanyl-D-alanine-endopeptidase
TIGR00667	clust0.5	0	-0.329483	0.252473	0.197091	0.278026	aat: leucyl/phenylalanyl-tRNA--protein transferase
TIGR00669	clust0.5	5	-0.991177	0.369296	0.00731731	0.0374412	asnA: aspartate--ammonia ligase
TIGR00669	clust0.5	6	0.256772	0.198383	0.206298	0.287637	asnA: aspartate--ammonia ligase
TIGR00669	clust0.5	1	0.0692295	0.258362	0.790884	0.830344	asnA: aspartate--ammonia ligase
TIGR00669	clust0.5	0	0.0773306	0.419498	0.855218	0.883926	asnA: aspartate--ammonia ligase
TIGR00670	clust0.5	3	-1.14072	0.303687	0.000295425	0.0218096	asp_carb_tr: aspartate carbamoyltransferase
TIGR00670	clust0.5	5	-0.900958	0.267894	0.00126625	0.0229573	asp_carb_tr: aspartate carbamoyltransferase
TIGR00670	clust0.5	1	0.245782	0.170178	0.159981	0.235778	asp_carb_tr: aspartate carbamoyltransferase
TIGR00670	clust0.5	7	-0.681692	0.72332	0.335145	0.420534	asp_carb_tr: aspartate carbamoyltransferase
TIGR00671	clust0.5	1	0.517174	0.191104	0.0109075	0.0443056	baf: pantothenate kinase, type III
TIGR00671	clust0.5	4	-0.89388	0.414597	0.0293913	0.0743068	baf: pantothenate kinase, type III
TIGR00674	clust0.5	11	-1.0597	0.257015	0.000113561	0.0218096	dapA: dihydrodipicolinate synthase
TIGR00674	clust0.5	68	-1.31474	0.478958	0.00439329	0.031037	dapA: dihydrodipicolinate synthase
TIGR00674	clust0.5	5	-0.870798	0.314902	0.00657042	0.035847	dapA: dihydrodipicolinate synthase
TIGR00674	clust0.5	0	0.430546	0.15228	0.00833798	0.0395321	dapA: dihydrodipicolinate synthase
TIGR00674	clust0.5	26	0.306752	0.227384	0.187921	0.268483	dapA: dihydrodipicolinate synthase
TIGR00674	clust0.5	7	0.132144	0.270886	0.629894	0.693761	dapA: dihydrodipicolinate synthase
TIGR00675	clust0.5	161	-0.264195	0.424182	0.53483	0.609045	dcm: DNA (cytosine-5-)-methyltransferase
TIGR00676	clust0.5	3	-0.825199	0.341837	0.0165307	0.054128	fadh2: 5,10-methylenetetrahydrofolate reductase
TIGR00676	clust0.5	2	0.210552	0.153705	0.182021	0.261525	fadh2: 5,10-methylenetetrahydrofolate reductase
TIGR00677	clust0.5	3	0.190983	0.144715	0.198088	0.279133	fadh2_euk: methylenetetrahydrofolate reductase
TIGR00678	clust0.5	24	-0.992646	0.333058	0.0032986	0.0283607	holB: DNA polymerase III, delta' subunit
TIGR00678	clust0.5	1	0.543301	0.173264	0.00373274	0.0294158	holB: DNA polymerase III, delta' subunit
TIGR00678	clust0.5	16	-1.02689	0.371664	0.00573762	0.0340706	holB: DNA polymerase III, delta' subunit
TIGR00678	clust0.5	2	0.174507	0.110826	0.127005	0.198484	holB: DNA polymerase III, delta' subunit
TIGR00679	clust0.5	0	-0.854449	0.303759	0.00588309	0.0343889	hpr-ser: HPr(Ser) kinase/phosphatase
TIGR00680	clust0.5	0	0.568358	0.210451	0.0108727	0.0442735	kdpA: K+-transporting ATPase, A subunit
TIGR00680	clust0.5	3	0.355489	0.337074	0.299826	0.384869	kdpA: K+-transporting ATPase, A subunit
TIGR00681	clust0.5	1	0.603483	0.24694	0.0197076	0.0595846	kdpC: K+-transporting ATPase, C subunit
TIGR00681	clust0.5	9	0.176882	0.411896	0.671256	0.729591	kdpC: K+-transporting ATPase, C subunit
TIGR00682	clust0.5	0	0.471683	0.187527	0.0173365	0.0555126	lpxK: tetraacyldisaccharide 4'-kinase
TIGR00683	clust0.5	0	0.554167	0.146253	0.000670512	0.0218096	nanA: N-acetylneuraminate lyase
TIGR00683	clust0.5	7	-0.987566	0.266999	0.00043829	0.0218096	nanA: N-acetylneuraminate lyase
TIGR00683	clust0.5	1	-1.00069	0.309061	0.00160259	0.0240032	nanA: N-acetylneuraminate lyase
TIGR00683	clust0.5	13	0.313237	0.228593	0.181221	0.26059	nanA: N-acetylneuraminate lyase
TIGR00683	clust0.5	2	-0.0167575	0.283105	0.953205	0.962912	nanA: N-acetylneuraminate lyase
TIGR00685	clust0.5	0	0.36902	0.26899	0.180141	0.259487	T6PP: trehalose-phosphatase
TIGR00687	clust0.5	2	0.328706	0.219355	0.144814	0.218917	pyridox_kin: pyridoxal kinase
TIGR00689	clust0.5	3	-1.43323	0.483956	0.00200013	0.0250697	rpiB_lacA_lacB: sugar-phosphate isomerase, RpiB/LacA/LacB family
TIGR00689	clust0.5	8	-0.66849	0.382134	0.0797757	0.140581	rpiB_lacA_lacB: sugar-phosphate isomerase, RpiB/LacA/LacB family
TIGR00689	clust0.5	4	0.210763	0.156887	0.190332	0.27087	rpiB_lacA_lacB: sugar-phosphate isomerase, RpiB/LacA/LacB family
TIGR00689	clust0.5	5	-0.181817	0.445797	0.68494	0.741214	rpiB_lacA_lacB: sugar-phosphate isomerase, RpiB/LacA/LacB family
TIGR00691	clust0.5	14	-1.26935	0.385733	0.000961913	0.0223135	spoT_relA: RelA/SpoT family protein
TIGR00691	clust0.5	0	-1.08776	0.33172	0.00128059	0.0229573	spoT_relA: RelA/SpoT family protein
TIGR00691	clust0.5	1	-0.812768	0.418703	0.0500862	0.102908	spoT_relA: RelA/SpoT family protein
TIGR00691	clust0.5	7	0.234447	0.156963	0.146718	0.220849	spoT_relA: RelA/SpoT family protein
TIGR00691	clust0.5	5	0.239283	0.160817	0.148192	0.222485	spoT_relA: RelA/SpoT family protein
TIGR00692	clust0.5	21	-1.26605	0.497053	0.00804068	0.0388937	tdh: L-threonine 3-dehydrogenase
TIGR00692	clust0.5	11	0.439754	0.225023	0.0596761	0.115195	tdh: L-threonine 3-dehydrogenase
TIGR00692	clust0.5	3	-0.462031	0.328092	0.161462	0.237515	tdh: L-threonine 3-dehydrogenase
TIGR00692	clust0.5	2	0.234083	0.184305	0.214814	0.29649	tdh: L-threonine 3-dehydrogenase
TIGR00693	clust0.5	5	-1.05538	0.336442	0.00199415	0.0250697	thiE: thiamine-phosphate pyrophosphorylase
TIGR00693	clust0.5	2	0.319033	0.187071	0.0989463	0.164493	thiE: thiamine-phosphate pyrophosphorylase
TIGR00694	clust0.5	9	-1.02198	0.605761	0.0786171	0.139147	thiM: hydroxyethylthiazole kinase
TIGR00695	clust0.5	1	0.538655	0.191029	0.00822718	0.0392888	uxuA: mannonate dehydratase
TIGR00695	clust0.5	2	0.556058	0.201217	0.00938043	0.0415208	uxuA: mannonate dehydratase
TIGR00695	clust0.5	3	-0.672428	0.392825	0.0859958	0.148646	uxuA: mannonate dehydratase
TIGR00695	clust0.5	4	-1.03011	0.900379	0.225543	0.308431	uxuA: mannonate dehydratase
TIGR00695	clust0.5	7	-0.43202	0.466192	0.353044	0.437932	uxuA: mannonate dehydratase
TIGR00696	clust0.5	0	1.11031	0.233698	2.58755e-05	0.020364	wecG_tagA_cpsF: glycosyltransferase, WecB/TagA/CpsF family
TIGR00696	clust0.5	2	0.263759	0.372313	0.484657	0.564572	wecG_tagA_cpsF: glycosyltransferase, WecB/TagA/CpsF family
TIGR00697	clust0.5	4	0.124713	0.195773	0.529778	0.604824	TIGR00697: conserved hypothetical integral membrane protein
TIGR00698	clust0.5	6	0.589339	0.19692	0.0052565	0.033315	TIGR00698: conserved hypothetical protein
TIGR00698	clust0.5	0	0.0875675	0.513417	0.865938	0.892708	TIGR00698: conserved hypothetical protein
TIGR00699	clust0.5	16	-1.10487	0.389563	0.00434219	0.0309054	GABAtrns_euk: 4-aminobutyrate aminotransferase
TIGR00699	clust0.5	2	0.474976	0.195196	0.0209227	0.0615697	GABAtrns_euk: 4-aminobutyrate aminotransferase
TIGR00699	clust0.5	19	0.419001	0.225317	0.0725035	0.131664	GABAtrns_euk: 4-aminobutyrate aminotransferase
TIGR00699	clust0.5	3	-0.847827	0.488923	0.0769252	0.137015	GABAtrns_euk: 4-aminobutyrate aminotransferase
TIGR00699	clust0.5	0	0.212994	0.185081	0.259964	0.344314	GABAtrns_euk: 4-aminobutyrate aminotransferase
TIGR00699	clust0.5	12	0.255854	0.244853	0.305185	0.390347	GABAtrns_euk: 4-aminobutyrate aminotransferase
TIGR00699	clust0.5	5	0.163929	0.19213	0.401335	0.485104	GABAtrns_euk: 4-aminobutyrate aminotransferase
TIGR00699	clust0.5	18	0.332792	0.437882	0.453124	0.535167	GABAtrns_euk: 4-aminobutyrate aminotransferase
TIGR00699	clust0.5	11	0.230002	0.361005	0.529526	0.604712	GABAtrns_euk: 4-aminobutyrate aminotransferase
TIGR00700	clust0.5	34	-1.10646	0.387369	0.00410167	0.0302673	GABAtrnsam: 4-aminobutyrate transaminase
TIGR00700	clust0.5	5	-1.49959	0.605813	0.0075265	0.0378247	GABAtrnsam: 4-aminobutyrate transaminase
TIGR00700	clust0.5	4	0.446876	0.186057	0.0226186	0.0641918	GABAtrnsam: 4-aminobutyrate transaminase
TIGR00700	clust0.5	72	1.05101	0.461454	0.0236521	0.0658445	GABAtrnsam: 4-aminobutyrate transaminase
TIGR00700	clust0.5	9	-0.772944	0.407222	0.0560245	0.110394	GABAtrnsam: 4-aminobutyrate transaminase
TIGR00700	clust0.5	11	0.259232	0.171292	0.141522	0.215265	GABAtrnsam: 4-aminobutyrate transaminase
TIGR00700	clust0.5	30	0.271675	0.358462	0.454921	0.536957	GABAtrnsam: 4-aminobutyrate transaminase
TIGR00700	clust0.5	7	0.0475927	0.170091	0.781829	0.823368	GABAtrnsam: 4-aminobutyrate transaminase
TIGR00700	clust0.5	1	-0.0229205	0.33246	0.945502	0.95724	GABAtrnsam: 4-aminobutyrate transaminase
TIGR00704	clust0.5	23	-1.01855	0.576694	0.06641	0.123997	NaPi_cotrn_rel: Na/Pi-cotransporter II-related protein
TIGR00704	clust0.5	0	-0.634877	0.350317	0.0709139	0.129774	NaPi_cotrn_rel: Na/Pi-cotransporter II-related protein
TIGR00704	clust0.5	17	-0.680935	0.442483	0.120553	0.190551	NaPi_cotrn_rel: Na/Pi-cotransporter II-related protein
TIGR00704	clust0.5	10	-0.28256	0.495582	0.569353	0.640273	NaPi_cotrn_rel: Na/Pi-cotransporter II-related protein
TIGR00704	clust0.5	2	0.0832193	0.277517	0.766723	0.809893	NaPi_cotrn_rel: Na/Pi-cotransporter II-related protein
TIGR00705	clust0.5	3	0.462821	0.291437	0.121623	0.191914	SppA_67K: signal peptide peptidase SppA, 67K type
TIGR00705	clust0.5	28	0.318374	0.343248	0.361228	0.445727	SppA_67K: signal peptide peptidase SppA, 67K type
TIGR00706	clust0.5	0	0.998032	0.265979	0.000519742	0.0218096	SppA_dom: signal peptide peptidase SppA, 36K type
TIGR00706	clust0.5	1	0.393403	0.24611	0.12018	0.190075	SppA_dom: signal peptide peptidase SppA, 36K type
TIGR00706	clust0.5	7	-0.122105	0.34451	0.724867	0.775465	SppA_dom: signal peptide peptidase SppA, 36K type
TIGR00707	clust0.5	5	-0.890652	0.345131	0.010404	0.0433684	argD: transaminase, acetylornithine/succinylornithine family
TIGR00707	clust0.5	7	0.397501	0.184157	0.0390854	0.088392	argD: transaminase, acetylornithine/succinylornithine family
TIGR00707	clust0.5	1	0.230605	0.15433	0.146584	0.220724	argD: transaminase, acetylornithine/succinylornithine family
TIGR00707	clust0.5	2	0.19719	0.345589	0.573224	0.643502	argD: transaminase, acetylornithine/succinylornithine family
TIGR00709	clust0.5	15	-0.931541	0.33179	0.00557393	0.033979	dat: 2,4-diaminobutyrate 4-transaminase
TIGR00709	clust0.5	19	-1.49754	0.653216	0.0125657	0.0475485	dat: 2,4-diaminobutyrate 4-transaminase
TIGR00709	clust0.5	5	0.474191	0.195119	0.0210733	0.0617565	dat: 2,4-diaminobutyrate 4-transaminase
TIGR00709	clust0.5	1	-0.710944	0.395127	0.0708757	0.129749	dat: 2,4-diaminobutyrate 4-transaminase
TIGR00709	clust0.5	0	0.339463	0.196396	0.094531	0.159204	dat: 2,4-diaminobutyrate 4-transaminase
TIGR00709	clust0.5	24	0.280817	0.332352	0.405311	0.488933	dat: 2,4-diaminobutyrate 4-transaminase
TIGR00709	clust0.5	29	0.0822584	0.195503	0.677457	0.734935	dat: 2,4-diaminobutyrate 4-transaminase
TIGR00710	clust0.5	15	0.897687	0.478701	0.0624759	0.118908	efflux_Bcr_CflA: drug resistance transporter, Bcr/CflA subfamily
TIGR00710	clust0.5	9	0.372014	0.248088	0.144114	0.218195	efflux_Bcr_CflA: drug resistance transporter, Bcr/CflA subfamily
TIGR00710	clust0.5	3	0.401532	0.295129	0.183234	0.263052	efflux_Bcr_CflA: drug resistance transporter, Bcr/CflA subfamily
TIGR00711	clust0.5	2	0.702018	0.231853	0.0045601	0.0314752	efflux_EmrB: drug resistance MFS transporter, drug:H+ antiporter-2 (14 Spanner) (DHA2) family
TIGR00711	clust0.5	0	0.754647	0.350906	0.0363305	0.0844292	efflux_EmrB: drug resistance MFS transporter, drug:H+ antiporter-2 (14 Spanner) (DHA2) family
TIGR00711	clust0.5	97	0.492038	0.30459	0.115178	0.184081	efflux_EmrB: drug resistance MFS transporter, drug:H+ antiporter-2 (14 Spanner) (DHA2) family
TIGR00711	clust0.5	11	0.576628	0.43138	0.187526	0.268032	efflux_EmrB: drug resistance MFS transporter, drug:H+ antiporter-2 (14 Spanner) (DHA2) family
TIGR00711	clust0.5	98	0.117114	0.312951	0.711387	0.76369	efflux_EmrB: drug resistance MFS transporter, drug:H+ antiporter-2 (14 Spanner) (DHA2) family
TIGR00711	clust0.5	7	6.61549e-05	0.248951	0.99979	0.99979	efflux_EmrB: drug resistance MFS transporter, drug:H+ antiporter-2 (14 Spanner) (DHA2) family
TIGR00713	clust0.5	12	-0.999875	0.351824	0.00476559	0.0319792	hemL: glutamate-1-semialdehyde-2,1-aminomutase
TIGR00713	clust0.5	2	0.456027	0.19461	0.0257652	0.0690994	hemL: glutamate-1-semialdehyde-2,1-aminomutase
TIGR00713	clust0.5	5	-1.0907	0.516492	0.0287153	0.0733376	hemL: glutamate-1-semialdehyde-2,1-aminomutase
TIGR00713	clust0.5	9	-0.855183	0.406886	0.0341067	0.0812531	hemL: glutamate-1-semialdehyde-2,1-aminomutase
TIGR00713	clust0.5	0	0.282	0.15074	0.0718621	0.130885	hemL: glutamate-1-semialdehyde-2,1-aminomutase
TIGR00713	clust0.5	23	0.280693	0.373944	0.459145	0.540939	hemL: glutamate-1-semialdehyde-2,1-aminomutase
TIGR00715	clust0.5	0	0.370125	0.256187	0.158801	0.234411	precor6x_red: precorrin-6x reductase
TIGR00717	clust0.5	0	-1.20109	0.350642	0.000715826	0.0218944	rpsA: ribosomal protein S1
TIGR00717	clust0.5	1	-0.868447	0.297734	0.00441838	0.0311205	rpsA: ribosomal protein S1
TIGR00717	clust0.5	3	0.621109	0.210466	0.00575648	0.0341269	rpsA: ribosomal protein S1
TIGR00717	clust0.5	2	0.393726	0.166016	0.0244602	0.0670854	rpsA: ribosomal protein S1
TIGR00717	clust0.5	6	-0.77154	0.375633	0.0397401	0.0892309	rpsA: ribosomal protein S1
TIGR00717	clust0.5	19	-0.785956	0.462318	0.0846027	0.146805	rpsA: ribosomal protein S1
TIGR00717	clust0.5	16	0.349119	0.209199	0.1058	0.172627	rpsA: ribosomal protein S1
TIGR00717	clust0.5	7	-0.924844	0.627721	0.126581	0.197952	rpsA: ribosomal protein S1
TIGR00717	clust0.5	12	0.34274	0.261325	0.199749	0.280844	rpsA: ribosomal protein S1
TIGR00717	clust0.5	4	0.249216	0.631782	0.696369	0.750897	rpsA: ribosomal protein S1
TIGR00718	clust0.5	24	0.452593	0.22749	0.0553803	0.109563	sda_alpha: L-serine dehydratase, iron-sulfur-dependent, alpha subunit
TIGR00718	clust0.5	0	0.221915	0.218534	0.318965	0.404098	sda_alpha: L-serine dehydratase, iron-sulfur-dependent, alpha subunit
TIGR00719	clust0.5	0	-1.22312	0.379464	0.00125358	0.0228923	sda_beta: L-serine dehydratase, iron-sulfur-dependent, beta subunit
TIGR00720	clust0.5	4	-1.12078	0.440658	0.00939329	0.0415546	sda_mono: L-serine ammonia-lyase
TIGR00720	clust0.5	1	0.354188	0.13679	0.0149427	0.0513983	sda_mono: L-serine ammonia-lyase
TIGR00720	clust0.5	24	0.488041	0.237541	0.0480382	0.100217	sda_mono: L-serine ammonia-lyase
TIGR00720	clust0.5	2	0.0981684	0.29609	0.742977	0.790166	sda_mono: L-serine ammonia-lyase
TIGR00722	clust0.5	0	-0.937911	0.346208	0.00718275	0.0372377	ttdA_fumA_fumB: hydrolyase, tartrate alpha subunit/fumarate domain protein, Fe-S type
TIGR00722	clust0.5	1	0.364598	0.175898	0.0471192	0.0990328	ttdA_fumA_fumB: hydrolyase, tartrate alpha subunit/fumarate domain protein, Fe-S type
TIGR00723	clust0.5	0	0.375251	0.132532	0.00835971	0.0395779	ttdB_fumA_fumB: hydrolyase, tartrate beta subunit/fumarate domain protein, Fe-S type
TIGR00723	clust0.5	3	-0.770366	0.286471	0.00864678	0.0402909	ttdB_fumA_fumB: hydrolyase, tartrate beta subunit/fumarate domain protein, Fe-S type
TIGR00725	clust0.5	0	0.454346	0.338674	0.188424	0.268961	TIGR00725: TIGR00725 family protein
TIGR00726	clust0.5	0	-1.12202	0.402592	0.00487665	0.0322786	TIGR00726: uncharacterized protein, YfiH family
TIGR00726	clust0.5	8	0.435363	0.198989	0.0364562	0.0845844	TIGR00726: uncharacterized protein, YfiH family
TIGR00728	clust0.5	1	-1.15945	0.308336	0.000283228	0.0218096	OPT_sfam: oligopeptide transporter, OPT superfamily
TIGR00728	clust0.5	0	0.242581	0.205467	0.247951	0.331894	OPT_sfam: oligopeptide transporter, OPT superfamily
TIGR00729	clust0.5	2	-1.26101	0.475525	0.00606951	0.0347903	TIGR00729: ribonuclease HII
TIGR00729	clust0.5	0	0.226673	0.198334	0.263125	0.347361	TIGR00729: ribonuclease HII
TIGR00730	clust0.5	2	-0.846859	0.342201	0.0140235	0.0499243	TIGR00730: TIGR00730 family protein
TIGR00730	clust0.5	1	0.458736	0.220122	0.0453755	0.0967592	TIGR00730: TIGR00730 family protein
TIGR00730	clust0.5	0	0.297538	0.19137	0.131116	0.203508	TIGR00730: TIGR00730 family protein
TIGR00731	clust0.5	4	0.42536	0.143817	0.00606497	0.0347896	ctc_TL5: ribosomal protein L25, Ctc-form
TIGR00732	clust0.5	0	0.27575	0.177922	0.132446	0.205025	dprA: DNA protecting protein DprA
TIGR00733	clust0.5	2	-1.57898	0.38489	4.2765e-05	0.0218096	TIGR00733: oligopeptide transporter, OPT family
TIGR00733	clust0.5	0	0.651068	0.220681	0.00569088	0.0340706	TIGR00733: oligopeptide transporter, OPT family
TIGR00733	clust0.5	1	-0.523052	0.510832	0.302444	0.387723	TIGR00733: oligopeptide transporter, OPT family
TIGR00734	clust0.5	6	0.619016	0.169904	0.000955892	0.0223135	hisAF_rel: hisA/hisF family protein
TIGR00734	clust0.5	1	0.0181537	0.248737	0.942355	0.954668	hisAF_rel: hisA/hisF family protein
TIGR00735	clust0.5	0	-0.623668	0.262804	0.0205159	0.0608481	hisF: imidazoleglycerol phosphate synthase, cyclase subunit
TIGR00735	clust0.5	41	0.563141	0.238484	0.0240998	0.0665834	hisF: imidazoleglycerol phosphate synthase, cyclase subunit
TIGR00735	clust0.5	4	0.347514	0.190813	0.0788649	0.139476	hisF: imidazoleglycerol phosphate synthase, cyclase subunit
TIGR00735	clust0.5	9	0.42121	0.279893	0.142134	0.215965	hisF: imidazoleglycerol phosphate synthase, cyclase subunit
TIGR00737	clust0.5	1	-1.24715	0.429479	0.00304526	0.0276746	nifR3_yhdG: putative TIM-barrel protein, nifR3 family
TIGR00737	clust0.5	4	0.599057	0.246587	0.0204054	0.060704	nifR3_yhdG: putative TIM-barrel protein, nifR3 family
TIGR00737	clust0.5	0	0.237277	0.134717	0.0893066	0.152825	nifR3_yhdG: putative TIM-barrel protein, nifR3 family
TIGR00737	clust0.5	31	0.387042	0.254127	0.137997	0.211229	nifR3_yhdG: putative TIM-barrel protein, nifR3 family
TIGR00738	clust0.5	6	-0.828172	0.306683	0.00804386	0.0388972	rrf2_super: Rrf2 family protein
TIGR00738	clust0.5	5	-0.825362	0.363975	0.023531	0.065693	rrf2_super: Rrf2 family protein
TIGR00738	clust0.5	1	-0.979466	0.441934	0.0240929	0.066577	rrf2_super: Rrf2 family protein
TIGR00739	clust0.5	0	0.679276	0.200569	0.00182261	0.0245334	yajC: preprotein translocase, YajC subunit
TIGR00739	clust0.5	1	-0.982926	0.401295	0.013498	0.0491349	yajC: preprotein translocase, YajC subunit
TIGR00741	clust0.5	0	0.602465	0.201554	0.00527588	0.0333437	yfiA: ribosomal subunit interface protein
TIGR00741	clust0.5	3	-0.801609	0.395758	0.0417413	0.0918529	yfiA: ribosomal subunit interface protein
TIGR00742	clust0.5	0	-1.0756	0.343976	0.00200182	0.0250697	yjbN: tRNA dihydrouridine synthase A
TIGR00742	clust0.5	1	0.279289	0.136895	0.0508756	0.10392	yjbN: tRNA dihydrouridine synthase A
TIGR00744	clust0.5	21	0.510645	0.179427	0.0077877	0.0384258	ROK_glcA_fam: ROK family protein (putative glucokinase)
TIGR00744	clust0.5	4	0.565832	0.212877	0.0120549	0.0466229	ROK_glcA_fam: ROK family protein (putative glucokinase)
TIGR00744	clust0.5	0	-0.708424	0.405882	0.0793086	0.140071	ROK_glcA_fam: ROK family protein (putative glucokinase)
TIGR00745	clust0.5	14	-1.17921	0.374331	0.00164434	0.0241862	apbA_panE: 2-dehydropantoate 2-reductase
TIGR00745	clust0.5	13	0.545919	0.197808	0.00949611	0.0416435	apbA_panE: 2-dehydropantoate 2-reductase
TIGR00745	clust0.5	1	0.166171	0.335433	0.624602	0.68904	apbA_panE: 2-dehydropantoate 2-reductase
TIGR00746	clust0.5	0	-1.14217	0.408575	0.00466197	0.0317791	arcC: carbamate kinase
TIGR00747	clust0.5	1	0.568857	0.144806	0.000457126	0.0218096	fabH: 3-oxoacyl-[acyl-carrier-protein] synthase III
TIGR00747	clust0.5	0	-0.25955	0.50412	0.607601	0.674066	fabH: 3-oxoacyl-[acyl-carrier-protein] synthase III
TIGR00748	clust0.5	0	0.807925	0.236799	0.00156497	0.0237899	HMG_CoA_syn_Arc: putative hydroxymethylglutaryl-CoA synthase
TIGR00748	clust0.5	1	0.534807	0.199833	0.0116567	0.0458411	HMG_CoA_syn_Arc: putative hydroxymethylglutaryl-CoA synthase
TIGR00750	clust0.5	3	0.639611	0.190503	0.00201287	0.0250697	lao: LAO/AO transport system ATPase
TIGR00750	clust0.5	1	-0.013675	0.456578	0.976314	0.981301	lao: LAO/AO transport system ATPase
TIGR00751	clust0.5	0	0.465233	0.160352	0.00689271	0.036529	menA: 1,4-dihydroxy-2-naphthoate octaprenyltransferase
TIGR00753	clust0.5	55	-0.944056	0.446883	0.0315716	0.077477	undec_PP_bacA: undecaprenyl-diphosphatase UppP
TIGR00753	clust0.5	0	-1.13912	0.588328	0.0421964	0.0925674	undec_PP_bacA: undecaprenyl-diphosphatase UppP
TIGR00753	clust0.5	10	0.695923	0.376188	0.0700764	0.12872	undec_PP_bacA: undecaprenyl-diphosphatase UppP
TIGR00753	clust0.5	1	0.16302	0.16859	0.342418	0.427528	undec_PP_bacA: undecaprenyl-diphosphatase UppP
TIGR00755	clust0.5	10	-1.07945	0.311151	0.000749885	0.0220993	ksgA: dimethyladenosine transferase
TIGR00755	clust0.5	16	0.673446	0.225229	0.00509322	0.0328725	ksgA: dimethyladenosine transferase
TIGR00755	clust0.5	4	0.105755	0.393513	0.790336	0.829823	ksgA: dimethyladenosine transferase
TIGR00755	clust0.5	11	0.0552774	0.350418	0.875885	0.900779	ksgA: dimethyladenosine transferase
TIGR00757	clust0.5	2	0.451543	0.265778	0.0988674	0.164396	RNaseEG: ribonuclease, Rne/Rng family
TIGR00757	clust0.5	4	0.179737	0.225376	0.43239	0.515202	RNaseEG: ribonuclease, Rne/Rng family
TIGR00758	clust0.5	0	-0.809068	0.333187	0.0161344	0.0533744	UDG_fam4: uracil-DNA glycosylase, family 4
TIGR00759	clust0.5	0	0.829228	0.210723	0.000370222	0.0218096	aceE: pyruvate dehydrogenase (acetyl-transferring), homodimeric type
TIGR00759	clust0.5	3	-0.92169	0.325587	0.00529053	0.0333618	aceE: pyruvate dehydrogenase (acetyl-transferring), homodimeric type
TIGR00759	clust0.5	4	-1.0016	0.441838	0.0209716	0.0616117	aceE: pyruvate dehydrogenase (acetyl-transferring), homodimeric type
TIGR00759	clust0.5	7	0.582512	0.24777	0.0245343	0.0671951	aceE: pyruvate dehydrogenase (acetyl-transferring), homodimeric type
TIGR00760	clust0.5	0	-0.206903	0.158386	0.199339	0.280419	araD: L-ribulose-5-phosphate 4-epimerase
TIGR00761	clust0.5	1	-1.07583	0.335646	0.00160428	0.0240032	argB: acetylglutamate kinase
TIGR00761	clust0.5	0	0.248247	0.147012	0.102572	0.168808	argB: acetylglutamate kinase
TIGR00762	clust0.5	33	-0.381163	0.493366	0.439233	0.521578	DegV: EDD domain protein, DegV family
TIGR00763	clust0.5	5	-1.1697	0.345495	0.000842317	0.0221971	lon: ATP-dependent protease La
TIGR00763	clust0.5	24	0.978974	0.329108	0.00435871	0.0309315	lon: ATP-dependent protease La
TIGR00763	clust0.5	34	0.334474	0.291947	0.261111	0.345253	lon: ATP-dependent protease La
TIGR00763	clust0.5	3	-0.505267	0.590978	0.388478	0.472502	lon: ATP-dependent protease La
TIGR00763	clust0.5	2	0.0138519	0.229669	0.952346	0.962312	lon: ATP-dependent protease La
TIGR00764	clust0.5	6	-1.07051	0.328462	0.00138589	0.0233204	lon_rel: putative ATP-dependent protease
TIGR00764	clust0.5	9	-1.18161	0.509307	0.0159083	0.0530278	lon_rel: putative ATP-dependent protease
TIGR00764	clust0.5	8	-0.783263	0.327453	0.0179177	0.0565859	lon_rel: putative ATP-dependent protease
TIGR00764	clust0.5	3	0.340771	0.169896	0.0543439	0.108356	lon_rel: putative ATP-dependent protease
TIGR00764	clust0.5	30	0.259456	0.264895	0.335903	0.421183	lon_rel: putative ATP-dependent protease
TIGR00764	clust0.5	4	-0.221816	0.297981	0.459775	0.541437	lon_rel: putative ATP-dependent protease
TIGR00764	clust0.5	0	0.00270968	0.154539	0.986136	0.988963	lon_rel: putative ATP-dependent protease
TIGR00765	clust0.5	3	0.534245	0.190913	0.008681	0.0403106	yihY_not_rbn: YihY family inner membrane protein
TIGR00767	clust0.5	20	0.382309	0.173857	0.0358901	0.0838145	rho: transcription termination factor Rho
TIGR00767	clust0.5	1	-0.820918	0.472443	0.0772076	0.137394	rho: transcription termination factor Rho
TIGR00767	clust0.5	0	-0.360089	0.25149	0.157524	0.233029	rho: transcription termination factor Rho
TIGR00770	clust0.5	1	0.463063	0.205509	0.031435	0.0772451	Dcu: transporter, anaerobic C4-dicarboxylate uptake (Dcu) family
TIGR00773	clust0.5	0	0.533464	0.223972	0.0231903	0.0651775	NhaA: Na+/H+ antiporter NhaA
TIGR00776	clust0.5	0	0.178523	0.191415	0.359516	0.44407	RhaT: RhaT L-rhamnose-proton symporter family protein
TIGR00785	clust0.5	21	0.710679	0.188279	0.000632785	0.0218096	dass: transporter, divalent anion:Na+ symporter (DASS) family
TIGR00785	clust0.5	10	0.631143	0.180218	0.00138199	0.0233147	dass: transporter, divalent anion:Na+ symporter (DASS) family
TIGR00785	clust0.5	25	0.849928	0.392042	0.0336769	0.0805973	dass: transporter, divalent anion:Na+ symporter (DASS) family
TIGR00785	clust0.5	1	-0.363908	0.595464	0.540249	0.614177	dass: transporter, divalent anion:Na+ symporter (DASS) family
TIGR00785	clust0.5	0	0.0989881	0.239478	0.682836	0.739598	dass: transporter, divalent anion:Na+ symporter (DASS) family
TIGR00785	clust0.5	4	0.0710707	0.249309	0.777889	0.819931	dass: transporter, divalent anion:Na+ symporter (DASS) family
TIGR00786	clust0.5	20	-1.26256	0.379247	0.000867283	0.0221971	dctM: TRAP transporter, DctM subunit
TIGR00786	clust0.5	9	-0.268059	0.388087	0.491529	0.570628	dctM: TRAP transporter, DctM subunit
TIGR00790	clust0.5	1	-0.766622	0.401649	0.0549123	0.10898	fnt: formate/nitrite transporter
TIGR00792	clust0.5	0	0.986494	0.328788	0.00404959	0.0301517	gph: sugar (Glycoside-Pentoside-Hexuronide) transporter
TIGR00792	clust0.5	7	0.94079	0.32068	0.00498898	0.032617	gph: sugar (Glycoside-Pentoside-Hexuronide) transporter
TIGR00792	clust0.5	18	0.770343	0.307682	0.0160482	0.0532386	gph: sugar (Glycoside-Pentoside-Hexuronide) transporter
TIGR00792	clust0.5	13	-0.766107	0.347231	0.0281245	0.0725824	gph: sugar (Glycoside-Pentoside-Hexuronide) transporter
TIGR00792	clust0.5	19	-0.603934	0.359409	0.0935713	0.158112	gph: sugar (Glycoside-Pentoside-Hexuronide) transporter
TIGR00792	clust0.5	11	-0.452378	0.441703	0.304859	0.39012	gph: sugar (Glycoside-Pentoside-Hexuronide) transporter
TIGR00795	clust0.5	0	0.357502	0.322335	0.276021	0.360187	lctP: transporter, lactate permease (LctP) family
TIGR00797	clust0.5	133	1.62283	0.455941	0.000370957	0.0218096	matE: MATE efflux family protein
TIGR00797	clust0.5	31	0.89622	0.249941	0.000910239	0.0222641	matE: MATE efflux family protein
TIGR00797	clust0.5	97	-0.936716	0.284147	0.00146409	0.0234673	matE: MATE efflux family protein
TIGR00797	clust0.5	63	-0.865772	0.272238	0.00217838	0.0255051	matE: MATE efflux family protein
TIGR00797	clust0.5	32	0.655023	0.201193	0.00260293	0.0267084	matE: MATE efflux family protein
TIGR00797	clust0.5	16	-0.995715	0.326487	0.0027182	0.0269722	matE: MATE efflux family protein
TIGR00797	clust0.5	17	-1.06412	0.354483	0.00287667	0.0273789	matE: MATE efflux family protein
TIGR00797	clust0.5	23	0.659087	0.209352	0.00342837	0.0285869	matE: MATE efflux family protein
TIGR00797	clust0.5	134	0.528979	0.182211	0.0067249	0.0361361	matE: MATE efflux family protein
TIGR00797	clust0.5	54	-1.05063	0.400077	0.00806868	0.0389335	matE: MATE efflux family protein
TIGR00797	clust0.5	68	-1.22361	0.4824	0.00865277	0.0402909	matE: MATE efflux family protein
TIGR00797	clust0.5	84	-1.01328	0.388566	0.00875764	0.0404262	matE: MATE efflux family protein
TIGR00797	clust0.5	13	0.722248	0.285866	0.0155292	0.0524154	matE: MATE efflux family protein
TIGR00797	clust0.5	155	-1.33053	0.601023	0.0183232	0.0572805	matE: MATE efflux family protein
TIGR00797	clust0.5	2	-1.01248	0.438245	0.0186971	0.0579643	matE: MATE efflux family protein
TIGR00797	clust0.5	52	0.348197	0.139803	0.0187981	0.0581188	matE: MATE efflux family protein
TIGR00797	clust0.5	67	-1.11645	0.49069	0.0188213	0.0581561	matE: MATE efflux family protein
TIGR00797	clust0.5	15	-0.734932	0.309151	0.0191157	0.0586171	matE: MATE efflux family protein
[truncated: 13,873 more rows]

## Sheet: Results_subbins_75%
name	identity	clusterID	logFC	std. error	p.value	fdr	description
[truncated: 10,798 more rows]
