# Supplementary material for: HirBin: high-resolution identification of differentially abundant functions in metagenomes
Source: BMC Genomics. 2017 Apr 21;18:316. doi: 10.1186/s12864-017-3686-6 (PMC5399828; doi:10.1186/s12864-017-3686-6)
Supplement: Supplementary file 3 — Results from the gene set enrichment analysis of GO-terms for bins and sub-bins. (XLSX 584 kb) [file 12864_2017_3686_MOESM3_ESM.xlsx]

## Sheet: GSEA_results_bins_up
Name		Genes (tot)	Stat (dist.dir)	p (dist.dir.up)	p adj (dist.dir.up)	p (dist.dir.dn)	p adj (dist.dir.dn)	Genes (up)	Genes (down)
GO:0055114	oxidation-reduction process	19	0.72159	0	0	NA	NA	15	4
GO:0000160	phosphorelay signal transduction system	5	0.92154	0	0.014752	NA	NA	5	0
GO:0009055	electron carrier activity	13	0.69292	0	0.014014	NA	NA	10	3
GO:0009244	lipopolysaccharide core region biosynthetic process	7	0.8804	0	0.007212	NA	NA	6	1
GO:0006814	sodium ion transport	13	0.72406	0	0.0049173	NA	NA	11	2
GO:0016655	oxidoreductase activity, acting on NAD(P)H, quinone or similar compound as acceptor	7	0.82364	0	0.018358	NA	NA	6	1
GO:0008194	UDP-glycosyltransferase activity	2	0.99675	0	0.22111	NA	NA	2	0
GO:0071793	bacillithiol biosynthetic process	1	0.99756	0.0019763	0.79301	NA	NA	1	0
GO:0019867	outer membrane	9	0.78314	0.0021552	0.013178	NA	NA	7	2
GO:0030503	negative regulation of bone mineralization	3	0.95776	0.0021598	0.123	NA	NA	3	0
GO:0009245	lipid A biosynthetic process	8	0.76516	0.0022124	0.016859	NA	NA	8	0
GO:0009102	biotin biosynthetic process	6	0.80648	0.0043573	0.050692	NA	NA	5	1
GO:0006118	acetaldehyde metabolic process	6	0.77706	0.0043573	0.091234	NA	NA	6	0
GO:0050136	NADH dehydrogenase (quinone) activity	6	0.7992	0.0043573	0.055647	NA	NA	5	1
GO:0000156	phosphorelay response regulator activity	5	0.87724	0.0044843	0.055762	NA	NA	5	0
GO:0015288	porin activity	2	0.97686	0.0061475	0.29574	NA	NA	2	0
GO:0004373	glycogen (starch) synthase activity	2	0.96981	0.0081967	0.31947	NA	NA	2	0
GO:0009009	site-specific recombinase activity	3	0.92892	0.0086393	0.15792	NA	NA	3	0
GO:0009234	menaquinone biosynthetic process	13	0.63148	0.0093023	0.053762	NA	NA	12	1
GO:0016757	transferase activity, transferring glycosyl groups	4	0.88744	0.010684	0.12715	NA	NA	4	0
GO:0019464	glycine decarboxylation via glycine cleavage system	3	0.91633	0.012959	0.16656	NA	NA	3	0
GO:0016959	insulin-like growth factor binding protein complex	3	0.90464	0.012959	0.18143	NA	NA	3	0
GO:0004362	glutathione-disulfide reductase activity	2	0.95737	0.016393	0.34237	NA	NA	2	0
GO:0016960	insulin-like growth factor binding protein complex	1	0.99107	0.019763	0.90281	NA	NA	1	0
GO:0044283	small molecule biosynthetic process	1	0.98904	0.019763	0.87958	NA	NA	1	0
GO:0022857	transmembrane transporter activity	5	0.81667	0.020179	0.17505	NA	NA	4	1
GO:0009279	cell outer membrane	5	0.81098	0.020179	0.16653	NA	NA	5	0
GO:0051119	sugar transmembrane transporter activity	1	0.98823	0.021739	0.89102	NA	NA	1	0
GO:0006979	response to oxidative stress	4	0.85438	0.023504	0.16679	NA	NA	4	0
GO:0015078	hydrogen ion transmembrane transporter activity	4	0.85426	0.023504	0.15997	NA	NA	3	1
GO:0008380	RNA splicing	1	0.98742	0.023715	0.88361	NA	NA	1	0
GO:0015992	proton transport	6	0.7499	0.028322	0.16632	NA	NA	6	0
GO:0015333	peptide:proton symporter activity	1	0.98377	0.029644	0.92405	NA	NA	1	0
GO:0016410	N-acyltransferase activity	2	0.93423	0.032787	0.50792	NA	NA	2	0
GO:0004141	dethiobiotin synthase activity	1	0.98336	0.033597	0.93878	NA	NA	1	0
GO:0008712	ADP-glyceromanno-heptose 6-epimerase activity	1	0.98295	0.033597	0.92585	NA	NA	1	0
GO:0008761	UDP-N-acetylglucosamine 2-epimerase activity	1	0.98255	0.035573	0.92719	NA	NA	1	0
GO:0015087	cobalt ion transmembrane transporter activity	1	0.98093	0.035573	0.92172	NA	NA	1	0
GO:0004047	aminomethyltransferase activity	1	0.97971	0.035573	0.88665	NA	NA	1	0
GO:0008097	5S rRNA binding	1	0.98052	0.035573	0.90941	NA	NA	1	0
GO:0016722	oxidoreductase activity, oxidizing metal ions	1	0.9793	0.035573	0.85191	NA	NA	1	0
GO:0032363	FMN catabolic process	1	0.9793	0.035573	0.85191	NA	NA	1	0
GO:0006796	phosphate-containing compound metabolic process	2	0.92245	0.038934	0.55209	NA	NA	2	0
GO:0016682	oxidoreductase activity, acting on diphenols and related substances as donors, oxygen as acceptor	1	0.97808	0.039526	0.86747	NA	NA	1	0
GO:0070283	radical SAM enzyme activity	43	0.38412	0.046683	0.6154	NA	NA	30	13
GO:0004315	3-oxoacyl-[acyl-carrier-protein] synthase activity	2	0.91352	0.05123	0.5754	NA	NA	2	0
GO:0000155	phosphorelay sensor kinase activity	2	0.91393	0.05123	0.60348	NA	NA	2	0
GO:0004673	protein histidine kinase activity	2	0.91393	0.05123	0.58717	NA	NA	2	0
GO:0006567	threonine catabolic process	2	0.91281	0.053279	0.57113	NA	NA	1	1
GO:0006633	fatty acid biosynthetic process	11	0.58176	0.053452	0.31416	NA	NA	9	2
GO:0008690	3-deoxy-manno-octulosonate cytidylyltransferase activity	1	0.97484	0.055336	0.9378	NA	NA	1	0
GO:0008780	acyl-[acyl-carrier-protein]-UDP-N-acetylglucosamine O-acyltransferase activity	1	0.97524	0.055336	0.94907	NA	NA	1	0
GO:0016152	mercury (II) reductase activity	1	0.97565	0.055336	0.95942	NA	NA	1	0
GO:0046689	response to mercury ion	1	0.97565	0.055336	0.95942	NA	NA	1	0
GO:0004020	adenylylsulfate kinase activity	1	0.9724	0.059289	0.96139	NA	NA	1	0
GO:0008714	AMP nucleosidase activity	1	0.972	0.061265	0.96129	NA	NA	1	0
GO:0010124	phenylacetate catabolic process	5	0.75416	0.06278	0.33736	NA	NA	4	1
GO:0005971	ribonucleoside-diphosphate reductase complex	2	0.90964	0.063525	0.61195	NA	NA	2	0
GO:0009107	lipoate biosynthetic process	2	0.90581	0.067623	0.60089	NA	NA	2	0
GO:0008725	DNA-3-methyladenine glycosylase activity	1	0.96672	0.075099	0.96688	NA	NA	1	0
GO:0019143	3-deoxy-manno-octulosonate-8-phosphatase activity	1	0.96753	0.075099	0.98802	NA	NA	1	0
GO:0051920	peroxiredoxin activity	1	0.96713	0.075099	0.97736	NA	NA	1	0
GO:0006086	acetyl-CoA biosynthetic process from pyruvate	6	0.69296	0.076253	0.32834	NA	NA	6	0
GO:0009231	riboflavin biosynthetic process	6	0.6886	0.08061	0.34205	NA	NA	4	2
GO:0016630	protochlorophyllide reductase activity	1	0.9651	0.081028	0.99356	NA	NA	1	0
GO:0016979	lipoate-protein ligase activity	1	0.96429	0.083004	0.97499	NA	NA	1	0
GO:0015095	magnesium ion transmembrane transporter activity	2	0.89496	0.084016	0.65493	NA	NA	2	0
GO:0004742	dihydrolipoyllysine-residue acetyltransferase activity	2	0.89403	0.084016	0.63121	NA	NA	2	0
GO:0045254	pyruvate dehydrogenase complex	2	0.89403	0.084016	0.63121	NA	NA	2	0
GO:0006783	heme biosynthetic process	2	0.89631	0.084016	0.66415	NA	NA	1	1
GO:0008864	formyltetrahydrofolate deformylase activity	1	0.96347	0.086957	0.98988	NA	NA	1	0
GO:0003756	protein disulfide isomerase activity	1	0.96226	0.086957	0.97407	NA	NA	1	0
GO:0015042	trypanothione-disulfide reductase activity	1	0.96307	0.086957	0.98096	NA	NA	1	0
GO:0006548	histidine catabolic process	3	0.82656	0.090713	0.56088	NA	NA	3	0
GO:0050480	imidazolonepropionase activity	1	0.96144	0.090909	0.9867	NA	NA	1	0
GO:0009058	biosynthetic process	9	0.59776	0.092672	0.53899	NA	NA	7	2
GO:0008668	(2,3-dihydroxybenzoyl)adenylate synthase activity	1	0.9586	0.098814	0.97209	NA	NA	1	0
GO:0019290	siderophore biosynthetic process	1	0.9586	0.098814	0.97209	NA	NA	1	0
GO:0009045	xylose isomerase activity	1	0.95942	0.098814	0.9967	NA	NA	1	0
GO:0010126	mycothiol metabolic process	1	0.95982	0.098814	1	NA	NA	1	0
GO:0050627	mycothione reductase activity	1	0.95982	0.098814	1	NA	NA	1	0
GO:0070402	NADPH binding	1	0.95982	0.098814	1	NA	NA	1	0
GO:0004072	aspartate kinase activity	1	0.95414	0.10079	0.95495	NA	NA	1	0
GO:0008756	o-succinylbenzoate-CoA ligase activity	1	0.95455	0.10079	0.9635	NA	NA	1	0
GO:0004733	pyridoxamine-phosphate oxidase activity	1	0.9513	0.10672	0.97488	NA	NA	1	0
GO:0010181	FMN binding	1	0.9513	0.10672	0.97488	NA	NA	1	0
GO:0008173	RNA methyltransferase activity	2	0.87238	0.11885	0.76992	NA	NA	2	0
GO:0008717	D-alanine-D-alanine ligase activity	1	0.94805	0.12055	0.98198	NA	NA	1	0
GO:0009002	serine-type D-Ala-D-Ala carboxypeptidase activity	1	0.94805	0.12055	0.98198	NA	NA	1	0
GO:0015809	arginine transport	1	0.94927	0.12055	0.99706	NA	NA	1	0
GO:0015819	lysine transport	1	0.94927	0.12055	0.99706	NA	NA	1	0
GO:0015822	ornithine transport	1	0.94927	0.12055	0.99706	NA	NA	1	0
GO:0016772	transferase activity, transferring phosphorus-containing groups	1	0.94927	0.12055	0.99706	NA	NA	1	0
GO:0015672	monovalent inorganic cation transport	2	0.86521	0.125	0.7786	NA	NA	2	0
GO:0015693	magnesium ion transport	3	0.79978	0.12527	0.65088	NA	NA	3	0
GO:0045203	integral component of cell outer membrane	1	0.94521	0.13043	1	NA	NA	1	0
GO:0015563	uptake transmembrane transporter activity	1	0.94521	0.13043	1	NA	NA	1	0
GO:0071702	organic substance transport	1	0.94521	0.13043	1	NA	NA	1	0
GO:0015300	solute:proton antiporter activity	2	0.85952	0.13115	0.80922	NA	NA	2	0
GO:0018515	pimeloyl-CoA dehydrogenase activity	2	0.8563	0.13115	0.89715	NA	NA	1	1
GO:0000271	polysaccharide biosynthetic process	2	0.85453	0.1332	0.89386	NA	NA	1	1
GO:0030964	NADH dehydrogenase complex	2	0.85181	0.1373	0.87208	NA	NA	2	0
GO:0004799	thymidylate synthase activity	2	0.85302	0.1373	0.88063	NA	NA	2	0
GO:0000318	sulfite transport	1	0.94196	0.13834	1	NA	NA	1	0
GO:0008710	8-amino-7-oxononanoate synthase activity	1	0.94318	0.13834	1	NA	NA	1	0
GO:0003978	UDP-glucose 4-epimerase activity	1	0.94237	0.13834	1	NA	NA	1	0
GO:0016020	membrane	18	0.43954	0.14004	0.96022	NA	NA	12	6
GO:0008616	queuosine biosynthetic process	5	0.68577	0.14126	0.76326	NA	NA	5	0
GO:0003864	3-methyl-2-oxobutanoate hydroxymethyltransferase activity	1	0.93872	0.14229	1	NA	NA	1	0
GO:0008890	glycine C-acetyltransferase activity	1	0.93912	0.14229	1	NA	NA	1	0
GO:0033856	pyridoxine 5'-phosphate synthase activity	1	0.9375	0.14427	0.99923	NA	NA	1	0
GO:0003870	5-aminolevulinate synthase activity	1	0.93831	0.14427	1	NA	NA	1	0
GO:0003987	acetate-CoA ligase activity	1	0.93669	0.14625	0.993	NA	NA	1	0
GO:0019427	acetyl-CoA biosynthetic process from acetate	1	0.93669	0.14625	0.993	NA	NA	1	0
GO:0008446	GDP-mannose 4,6-dehydratase activity	1	0.93628	0.1502	1	NA	NA	1	0
GO:0051186	cofactor metabolic process	4	0.71795	0.15171	0.78425	NA	NA	3	1
GO:0004496	mevalonate kinase activity	1	0.93547	0.15217	0.98955	NA	NA	1	0
GO:0016126	sterol biosynthetic process	1	0.93547	0.15217	0.98955	NA	NA	1	0
GO:0051139	metal ion:proton antiporter activity	1	0.93466	0.15217	0.98509	NA	NA	1	0
GO:0004156	dihydropteroate synthase activity	1	0.93385	0.15217	0.97892	NA	NA	1	0
GO:0009451	RNA modification	3	0.7794	0.15551	0.77846	NA	NA	3	0
GO:0015562	efflux transmembrane transporter activity	2	0.83844	0.15779	0.95225	NA	NA	2	0
GO:0019350	teichoic acid biosynthetic process	1	0.92898	0.16008	0.99471	NA	NA	1	0
GO:0047473	D-alanine-poly(phosphoribitol) ligase activity	1	0.92898	0.16008	0.99471	NA	NA	1	0
GO:0030091	protein repair	3	0.77417	0.16199	0.77833	NA	NA	3	0
GO:0009507	chloroplast	1	0.92614	0.16996	1	NA	NA	1	0
GO:0019684	photosynthesis, light reaction	1	0.92614	0.16996	1	NA	NA	1	0
GO:0031679	NADH dehydrogenase (plastoquinone) activity	1	0.92614	0.16996	1	NA	NA	1	0
GO:0004494	methylmalonyl-CoA mutase activity	1	0.92532	0.16996	1	NA	NA	1	0
GO:0009396	folic acid-containing compound biosynthetic process	5	0.67264	0.1704	0.83876	NA	NA	4	1
GO:0015235	cobalamin transporter activity	1	0.92492	0.17194	0.99192	NA	NA	1	0
GO:0015889	cobalamin transport	1	0.92492	0.17194	0.99192	NA	NA	1	0
GO:0031419	cobalamin binding	1	0.92492	0.17194	0.99192	NA	NA	1	0
GO:0006531	aspartate metabolic process	1	0.92411	0.17391	0.97967	NA	NA	1	0
GO:0047688	aspartate 4-decarboxylase activity	1	0.92411	0.17391	0.97967	NA	NA	1	0
GO:0004808	tRNA (5-methylaminomethyl-2-thiouridylate)-methyltransferase activity	1	0.92248	0.17787	0.97739	NA	NA	1	0
GO:0004316	3-oxoacyl-[acyl-carrier-protein] reductase (NADPH) activity	1	0.92289	0.17787	0.98234	NA	NA	1	0
GO:0018738	S-formylglutathione hydrolase activity	1	0.9233	0.17787	0.98836	NA	NA	1	0
GO:0046292	formaldehyde metabolic process	2	0.82898	0.17828	1	NA	NA	1	1
GO:0004479	methionyl-tRNA formyltransferase activity	1	0.92086	0.18182	0.99188	NA	NA	1	0
GO:0019287	isopentenyl diphosphate biosynthetic process, mevalonate pathway	2	0.82704	0.18238	0.95478	NA	NA	2	0
GO:0005886	plasma membrane	3	0.76005	0.18575	0.87518	NA	NA	2	1
GO:0015940	pantothenate biosynthetic process	4	0.7043	0.1859	0.89879	NA	NA	4	0
GO:0006554	lysine catabolic process	1	0.91843	0.18775	0.98811	NA	NA	1	0
GO:0045252	oxoglutarate dehydrogenase complex	1	0.91843	0.18775	0.98811	NA	NA	1	0
GO:0004149	dihydrolipoyllysine-residue succinyltransferase activity	1	0.91843	0.18775	0.98811	NA	NA	1	0
GO:0046356	acetyl-CoA catabolic process	1	0.91924	0.18775	1	NA	NA	1	0
GO:0008441	3'(2'),5'-bisphosphate nucleotidase activity	2	0.82091	0.19057	0.96722	NA	NA	2	0
GO:0003746	translation elongation factor activity	8	0.5422	0.19469	0.97219	NA	NA	5	3
GO:0006414	translational elongation	8	0.5422	0.19469	0.97219	NA	NA	5	3
GO:0009243	O antigen biosynthetic process	5	0.65741	0.19507	0.96291	NA	NA	4	1
GO:0006790	sulfur compound metabolic process	7	0.5604	0.19647	1	NA	NA	4	3
GO:0005337	nucleoside transmembrane transporter activity	2	0.81402	0.19877	1	NA	NA	1	1
GO:0015858	nucleoside transport	2	0.81402	0.19877	1	NA	NA	1	1
GO:0004375	glycine dehydrogenase (decarboxylating) activity	1	0.91558	0.1996	1	NA	NA	1	0
GO:0003825	alpha,alpha-trehalose-phosphate synthase (UDP-forming) activity	1	0.91477	0.20158	1	NA	NA	1	0
GO:0015570	p-aminobenzoyl-glutamate transmembrane transporter activity	4	0.69606	0.20299	0.97324	NA	NA	2	2
GO:0005451	monovalent cation:proton antiporter activity	3	0.75142	0.20518	0.98516	NA	NA	3	0
GO:0006800	polyphosphate biosynthetic process	1	0.9099	0.21344	1	NA	NA	1	0
GO:0050451	CoA-disulfide reductase activity	1	0.9099	0.21344	1	NA	NA	1	0
GO:0008667	2,3-dihydro-2,3-dihydroxybenzoate dehydrogenase activity	1	0.90869	0.21542	1	NA	NA	1	0
GO:0000906	6,7-dimethyl-8-ribityllumazine synthase activity	1	0.90503	0.21937	1	NA	NA	1	0
GO:0009349	riboflavin synthase complex	1	0.90503	0.21937	1	NA	NA	1	0
GO:0017140	Rab GTPase binding	1	0.90544	0.21937	1	NA	NA	1	0
GO:0004351	glutamate decarboxylase activity	1	0.90422	0.21937	1	NA	NA	1	0
GO:0006540	glutamate decarboxylation to succinate	1	0.90422	0.21937	1	NA	NA	1	0
GO:0052693	epoxyqueuosine reductase activity	1	0.903	0.22134	1	NA	NA	1	0
GO:0008792	arginine decarboxylase activity	1	0.90138	0.22134	1	NA	NA	1	0
GO:0019899	enzyme binding	1	0.90097	0.22134	1	NA	NA	1	0
GO:0047334	diphosphate-fructose-6-phosphate 1-phosphotransferase activity	1	0.90057	0.22134	1	NA	NA	1	0
GO:0000104	succinate dehydrogenase activity	3	0.74452	0.22246	0.98714	NA	NA	3	0
GO:0008237	metallopeptidase activity	3	0.74359	0.22246	0.96319	NA	NA	2	1
GO:0008948	oxaloacetate decarboxylase activity	1	0.89489	0.22332	0.97967	NA	NA	1	0
GO:0015081	sodium ion transmembrane transporter activity	1	0.89489	0.22332	0.97967	NA	NA	1	0
GO:0006570	tyrosine metabolic process	1	0.8961	0.22332	0.99807	NA	NA	1	0
GO:0015343	siderophore transmembrane transporter activity	1	0.89529	0.22332	0.98792	NA	NA	1	0
GO:0015892	siderophore transport	1	0.89529	0.22332	0.98792	NA	NA	1	0
GO:0047475	phenylacetate-CoA ligase activity	1	0.89732	0.22332	1	NA	NA	1	0
GO:0050371	tyrosine phenol-lyase activity	1	0.8961	0.22332	0.99807	NA	NA	1	0
GO:0006568	tryptophan metabolic process	1	0.89407	0.2253	0.97514	NA	NA	1	0
GO:0009034	tryptophanase activity	1	0.89407	0.2253	0.97514	NA	NA	1	0
GO:0006564	L-serine biosynthetic process	4	0.67655	0.23077	0.99542	NA	NA	4	0
GO:0004647	phosphoserine phosphatase activity	1	0.89205	0.23123	0.96879	NA	NA	1	0
GO:0006545	glycine biosynthetic process	1	0.89205	0.23123	0.96879	NA	NA	1	0
GO:0030570	pectate lyase activity	1	0.89245	0.23123	0.97714	NA	NA	1	0
GO:0045490	pectin catabolic process	1	0.89245	0.23123	0.97714	NA	NA	1	0
GO:0010125	mycothiol biosynthetic process	2	0.79839	0.23156	0.9854	NA	NA	1	1
GO:0052381	tRNA dimethylallyltransferase activity	1	0.88961	0.23518	0.96407	NA	NA	1	0
GO:0009247	glycolipid biosynthetic process	1	0.8888	0.23518	0.95127	NA	NA	1	0
GO:0004837	tyrosine decarboxylase activity	1	0.89083	0.23518	0.96989	NA	NA	1	0
GO:0004359	glutaminase activity	1	0.8892	0.23518	0.95546	NA	NA	1	0
GO:0006541	glutamine metabolic process	1	0.8892	0.23518	0.95546	NA	NA	1	0
GO:0000162	tryptophan biosynthetic process	6	0.57102	0.23529	0.99974	NA	NA	4	2
GO:0006818	hydrogen transport	4	0.66933	0.24359	0.98856	NA	NA	3	1
GO:0046033	AMP metabolic process	2	0.79304	0.24385	0.98205	NA	NA	2	0
GO:0043163	cell envelope organization	1	0.88636	0.24506	0.97409	NA	NA	1	0
GO:0015995	chlorophyll biosynthetic process	6	0.56326	0.24837	1	NA	NA	4	2
GO:0030001	metal ion transport	3	0.72464	0.24838	0.97203	NA	NA	2	1
GO:0008460	dTDP-glucose 4,6-dehydratase activity	1	0.88515	0.24901	0.97958	NA	NA	1	0
GO:0046406	magnesium protoporphyrin IX methyltransferase activity	1	0.88352	0.25494	0.98631	NA	NA	1	0
GO:0004076	biotin synthase activity	1	0.88231	0.25889	0.98268	NA	NA	1	0
GO:0051537	2 iron, 2 sulfur cluster binding	1	0.88231	0.25889	0.98268	NA	NA	1	0
GO:0000272	polysaccharide catabolic process	1	0.8819	0.26087	0.97983	NA	NA	1	0
GO:0008678	2-deoxy-D-gluconate 3-dehydrogenase activity	1	0.8819	0.26087	0.97983	NA	NA	1	0
GO:0019305	dTDP-rhamnose biosynthetic process	4	0.65034	0.26923	1	NA	NA	3	1
GO:0016153	urocanate hydratase activity	1	0.87946	0.27075	0.99934	NA	NA	1	0
GO:0008556	potassium-transporting ATPase activity	3	0.70863	0.2743	1	NA	NA	2	1
GO:0031004	potassium ion-transporting ATPase complex	3	0.70863	0.2743	1	NA	NA	2	1
GO:0033739	preQ1 synthase activity	2	0.78035	0.27459	1	NA	NA	2	0
GO:0045941	positive regulation of steroid metabolic process	1	0.87581	0.27866	1	NA	NA	1	0
GO:0004644	phosphoribosylglycinamide formyltransferase activity	2	0.7772	0.28074	1	NA	NA	2	0
GO:0030409	glutamate formimidoyltransferase activity	1	0.87378	0.28261	1	NA	NA	1	0
GO:0030412	formimidoyltetrahydrofolate cyclodeaminase activity	1	0.87378	0.28261	1	NA	NA	1	0
GO:0016625	oxidoreductase activity, acting on the aldehyde or oxo group of donors, iron-sulfur protein as acceptor	1	0.87297	0.28458	1	NA	NA	1	0
GO:0015385	sodium:proton antiporter activity	5	0.60478	0.28475	0.97608	NA	NA	4	1
GO:0051287	NAD binding	3	0.70477	0.28726	1	NA	NA	1	2
GO:0006450	regulation of translational fidelity	1	0.87135	0.28854	1	NA	NA	1	0
GO:0004871	signal transducer activity	1	0.86648	0.29249	1	NA	NA	1	0
GO:0007165	signal transduction	1	0.86648	0.29249	1	NA	NA	1	0
GO:0004150	dihydroneopterin aldolase activity	1	0.86729	0.29249	1	NA	NA	1	0
GO:0046820	4-amino-4-deoxychorismate synthase activity	1	0.86404	0.29249	0.99999	NA	NA	1	0
GO:0008769	UDP-sugar diphosphatase activity	1	0.86445	0.29249	1	NA	NA	1	0
GO:0008270	zinc ion binding	2	0.76852	0.29303	0.96736	NA	NA	2	0
GO:0008915	lipid-A-disaccharide synthase activity	1	0.86201	0.29447	1	NA	NA	1	0
GO:0000311	plastid large ribosomal subunit	6	0.53552	0.2963	0.99427	NA	NA	4	2
GO:0009265	2'-deoxyribonucleotide biosynthetic process	9	0.48475	0.29957	1	NA	NA	5	4
GO:0043952	protein transport by the Sec complex	6	0.5336	0.30065	0.99583	NA	NA	4	2
GO:0046537	2,3-bisphosphoglycerate-independent phosphoglycerate mutase activity	2	0.76289	0.30123	0.98164	NA	NA	2	0
GO:0008415	CDP-alcohol phosphotransferase activity	2	0.7633	0.30123	0.97729	NA	NA	2	0
GO:0032196	transposition	1	0.85877	0.30237	0.98869	NA	NA	1	0
GO:0043234	protein complex	1	0.85877	0.30237	0.98869	NA	NA	1	0
GO:0006730	one-carbon metabolic process	2	0.75868	0.30533	0.99656	NA	NA	2	0
GO:0015036	disulfide oxidoreductase activity	2	0.75864	0.30533	0.99208	NA	NA	1	1
GO:0008615	pyridoxine biosynthetic process	6	0.52874	0.31155	1	NA	NA	3	3
GO:0008909	isochorismate synthase activity	1	0.85593	0.31225	1	NA	NA	1	0
GO:0015535	fucose:proton symporter activity	1	0.85552	0.31423	1	NA	NA	1	0
GO:0015756	fucose transport	1	0.85552	0.31423	1	NA	NA	1	0
GO:0009678	hydrogen-translocating pyrophosphatase activity	1	0.85471	0.31423	0.99243	NA	NA	1	0
GO:0006970	response to osmotic stress	1	0.85511	0.31423	0.99628	NA	NA	1	0
GO:0033828	glucosylglycerol-phosphate synthase activity	1	0.85511	0.31423	0.99628	NA	NA	1	0
GO:0045250	cytosolic pyruvate dehydrogenase complex	3	0.69212	0.31533	0.96398	NA	NA	3	0
GO:0004401	histidinol-phosphatase activity	2	0.75233	0.31557	1	NA	NA	2	0
GO:0009446	putrescine biosynthetic process	2	0.75315	0.31557	1	NA	NA	2	0
GO:0016291	palmitoyl-CoA hydrolase activity	2	0.75064	0.31762	1	NA	NA	1	1
GO:0050570	4-hydroxythreonine-4-phosphate dehydrogenase activity	1	0.85349	0.32016	1	NA	NA	1	0
GO:0009014	succinyl-diaminopimelate desuccinylase activity	2	0.74862	0.32992	1	NA	NA	2	0
GO:0016853	isomerase activity	1	0.85024	0.33202	1	NA	NA	1	0
GO:0016836	hydro-lyase activity	2	0.74624	0.33402	1	NA	NA	2	0
GO:0004345	glucose-6-phosphate dehydrogenase activity	1	0.84903	0.33597	1	NA	NA	1	0
GO:0009060	aerobic respiration	2	0.74421	0.33607	0.99916	NA	NA	2	0
GO:0004738	pyruvate dehydrogenase activity	2	0.74419	0.33607	0.99494	NA	NA	2	0
GO:0046428	1,4-dihydroxy-2-naphthoate octaprenyltransferase activity	1	0.84578	0.33794	1	NA	NA	1	0
GO:0004827	proline-tRNA ligase activity	2	0.74225	0.33811	0.9863	NA	NA	2	0
GO:0006433	prolyl-tRNA aminoacylation	2	0.74225	0.33811	0.9863	NA	NA	2	0
GO:0006885	regulation of pH	2	0.74168	0.34221	0.99683	NA	NA	2	0
GO:0008821	crossover junction endodeoxyribonuclease activity	1	0.84497	0.34387	1	NA	NA	1	0
GO:0003935	GTP cyclohydrolase II activity	1	0.84456	0.34387	1	NA	NA	1	0
GO:0004148	dihydrolipoyl dehydrogenase activity	1	0.84334	0.34783	1	NA	NA	1	0
GO:0005624	cell	1	0.84334	0.34783	1	NA	NA	1	0
GO:0045454	cell redox homeostasis	1	0.84334	0.34783	1	NA	NA	1	0
GO:0051068	dihydrolipoamide metabolic process	1	0.84334	0.34783	1	NA	NA	1	0
GO:0043022	ribosome binding	4	0.61032	0.34829	1	NA	NA	4	0
GO:0008758	UDP-2,3-diacylglucosamine hydrolase activity	1	0.84253	0.3498	1	NA	NA	1	0
GO:0051540	metal cluster binding	1	0.83969	0.35178	1	NA	NA	1	0
GO:0009246	enterobacterial common antigen biosynthetic process	1	0.84091	0.35178	1	NA	NA	1	0
GO:0016780	phosphotransferase activity, for other substituted phosphate groups	1	0.84091	0.35178	1	NA	NA	1	0
GO:0019538	protein metabolic process	1	0.83888	0.35375	1	NA	NA	1	0
GO:0004520	endodeoxyribonuclease activity	5	0.56619	0.35426	0.98468	NA	NA	5	0
GO:0006098	pentose-phosphate shunt	10	0.41489	0.35539	0.96355	NA	NA	5	5
GO:0005840	ribosome	1	0.83726	0.35573	0.99179	NA	NA	1	0
GO:0009386	translational attenuation	1	0.83726	0.35573	0.99179	NA	NA	1	0
GO:0022626	cytosolic ribosome	1	0.83726	0.35573	0.99179	NA	NA	1	0
GO:0045182	translation regulator activity	1	0.83726	0.35573	0.99179	NA	NA	1	0
GO:0008375	acetylglucosaminyltransferase activity	1	0.83685	0.35771	0.98811	NA	NA	1	0
GO:0042710	biofilm formation	1	0.83685	0.35771	0.98811	NA	NA	1	0
GO:0000287	magnesium ion binding	3	0.6688	0.35853	0.99076	NA	NA	1	2
GO:0004017	adenylate kinase activity	1	0.83644	0.35968	0.9812	NA	NA	1	0
GO:0009151	purine deoxyribonucleotide metabolic process	1	0.83644	0.35968	0.9812	NA	NA	1	0
GO:0004013	adenosylhomocysteinase activity	1	0.83401	0.36166	0.98652	NA	NA	1	0
GO:0006525	arginine metabolic process	1	0.83239	0.36364	0.98456	NA	NA	1	0
GO:0004034	aldose 1-epimerase activity	1	0.83076	0.36364	0.98166	NA	NA	1	0
GO:0042732	D-xylose metabolic process	2	0.73174	0.36475	1	NA	NA	1	1
GO:0030729	acetoacetate-CoA ligase activity	1	0.8267	0.37154	0.99412	NA	NA	1	0
GO:0004397	histidine ammonia-lyase activity	1	0.82589	0.37352	0.9952	NA	NA	1	0
GO:0008750	NAD(P)+ transhydrogenase (AB-specific) activity	1	0.82468	0.37747	0.99713	NA	NA	1	0
GO:0019363	pyridine nucleotide biosynthetic process	3	0.66206	0.37797	0.99811	NA	NA	3	0
GO:0008959	phosphate acetyltransferase activity	1	0.82305	0.37945	0.98944	NA	NA	1	0
GO:0004540	ribonuclease activity	1	0.82386	0.37945	0.99741	NA	NA	1	0
GO:0009698	phenylpropanoid metabolic process	1	0.82224	0.37945	0.97996	NA	NA	1	0
GO:0016841	ammonia-lyase activity	1	0.82224	0.37945	0.97996	NA	NA	1	0
GO:0042279	nitrite reductase (cytochrome, ammonia-forming) activity	1	0.82265	0.37945	0.98633	NA	NA	1	0
GO:0004049	anthranilate synthase activity	3	0.66022	0.38013	1	NA	NA	3	0
GO:0004746	riboflavin synthase activity	1	0.81899	0.38142	0.98293	NA	NA	1	0
GO:0004239	metalloendopeptidase activity	2	0.7201	0.3832	0.98309	NA	NA	2	0
GO:0003848	2-amino-4-hydroxy-6-hydroxymethyldihydropteridine diphosphokinase activity	1	0.81737	0.3834	0.97864	NA	NA	1	0
GO:0003842	1-pyrroline-5-carboxylate dehydrogenase activity	3	0.65922	0.38445	1	NA	NA	3	0
GO:0006562	proline catabolic process	3	0.65922	0.38445	1	NA	NA	3	0
GO:0006096	glycolytic process	13	0.37647	0.38605	0.97377	NA	NA	9	4
GO:0016782	transferase activity, transferring sulfur-containing groups	3	0.65556	0.38661	1	NA	NA	3	0
GO:0006083	acetate metabolic process	1	0.81412	0.38735	0.9766	NA	NA	1	0
GO:0008776	acetate kinase activity	1	0.81412	0.38735	0.9766	NA	NA	1	0
GO:0030060	L-malate dehydrogenase activity	1	0.81494	0.38735	0.98515	NA	NA	1	0
GO:0050368	tyrosine 2,3-aminomutase activity	1	0.81453	0.38735	0.98288	NA	NA	1	0
GO:0005275	amine transmembrane transporter activity	1	0.81209	0.3913	0.97789	NA	NA	1	0
GO:0004333	fumarate hydratase activity	1	0.81169	0.3913	0.97483	NA	NA	1	0
GO:0004068	aspartate 1-decarboxylase activity	1	0.81088	0.39328	0.97685	NA	NA	1	0
GO:0005985	sucrose metabolic process	1	0.81047	0.39328	0.97074	NA	NA	1	0
GO:0016157	sucrose synthase activity	1	0.81047	0.39328	0.97074	NA	NA	1	0
GO:0016827	hydrolase activity, acting on acid carbon-phosphorus bonds	1	0.80885	0.39526	0.95629	NA	NA	1	0
GO:0019635	2-aminoethylphosphonate catabolic process	1	0.80885	0.39526	0.95629	NA	NA	1	0
GO:0019636	phosphonoacetate metabolic process	1	0.80885	0.39526	0.95629	NA	NA	1	0
GO:0019700	organic phosphonate catabolic process	1	0.80885	0.39526	0.95629	NA	NA	1	0
GO:0008740	L-rhamnose isomerase activity	1	0.80925	0.39526	0.96833	NA	NA	1	0
GO:0004476	mannose-6-phosphate isomerase activity	2	0.71133	0.39549	0.99406	NA	NA	2	0
GO:0006810	transport	29	0.31637	0.39599	0.97278	NA	NA	16	13
GO:0008448	N-acetylglucosamine-6-phosphate deacetylase activity	1	0.80763	0.39921	0.95914	NA	NA	1	0
GO:0004834	tryptophan synthase activity	2	0.7109	0.39959	0.99271	NA	NA	1	1
GO:0006417	regulation of translation	2	0.70605	0.40369	0.98083	NA	NA	2	0
GO:0019047	release from viral latency	2	0.70605	0.40369	0.98083	NA	NA	2	0
GO:0010128	benzoate catabolic process via CoA ligation	1	0.80317	0.40711	0.97182	NA	NA	1	0
GO:0051213	dioxygenase activity	1	0.80317	0.40711	0.97182	NA	NA	1	0
GO:0016620	oxidoreductase activity, acting on the aldehyde or oxo group of donors, NAD or NADP as acceptor	3	0.64419	0.40821	0.97972	NA	NA	3	0
GO:0003882	CDP-diacylglycerol-serine O-phosphatidyltransferase activity	1	0.80032	0.41107	0.97647	NA	NA	1	0
GO:0008961	phosphatidylglycerol-prolipoprotein diacylglyceryl transferase activity	1	0.79951	0.41107	0.96818	NA	NA	1	0
GO:0009249	protein lipoylation	1	0.79951	0.41107	0.96818	NA	NA	1	0
GO:0004648	O-phospho-L-serine:2-oxoglutarate aminotransferase activity	2	0.70199	0.41189	0.97786	NA	NA	2	0
GO:0006298	mismatch repair	3	0.64094	0.41253	0.99178	NA	NA	3	0
GO:0009035	Type I site-specific deoxyribonuclease activity	1	0.7987	0.41304	0.96553	NA	NA	1	0
GO:0019812	Type I site-specific deoxyribonuclease complex	1	0.7987	0.41304	0.96553	NA	NA	1	0
GO:0008028	monocarboxylic acid transmembrane transporter activity	2	0.69973	0.41598	0.96766	NA	NA	1	1
GO:0006886	intracellular protein transport	1	0.79586	0.417	0.9721	NA	NA	1	0
GO:0010236	plastoquinone biosynthetic process	1	0.79464	0.417	0.96162	NA	NA	1	0
GO:0050347	trans-octaprenyltranstransferase activity	1	0.79464	0.417	0.96162	NA	NA	1	0
GO:0031522	cell envelope Sec protein transport complex	2	0.69778	0.41803	0.9543	NA	NA	2	0
GO:0017000	antibiotic biosynthetic process	1	0.79302	0.42292	0.9659	NA	NA	1	0
GO:0033980	phosphonopyruvate decarboxylase activity	1	0.79302	0.42292	0.9659	NA	NA	1	0
GO:0000010	trans-hexaprenyltranstransferase activity	1	0.78937	0.42885	0.97294	NA	NA	1	0
GO:0004422	hypoxanthine phosphoribosyltransferase activity	1	0.78896	0.43083	0.97303	NA	NA	1	0
GO:0004739	pyruvate dehydrogenase (acetyl-transferring) activity	2	0.69184	0.43238	0.97096	NA	NA	2	0
GO:0047761	butyrate kinase activity	1	0.78734	0.43478	0.97862	NA	NA	1	0
GO:0006402	mRNA catabolic process	2	0.69062	0.43648	0.97405	NA	NA	2	0
GO:0008297	single-stranded DNA exodeoxyribonuclease activity	1	0.7845	0.44071	0.98489	NA	NA	1	0
GO:0009029	tetraacyldisaccharide 4'-kinase activity	1	0.78409	0.44071	0.98259	NA	NA	1	0
GO:0004805	trehalose-phosphatase activity	1	0.78206	0.44071	0.9761	NA	NA	1	0
GO:0004853	uroporphyrinogen decarboxylase activity	1	0.78369	0.44071	0.97998	NA	NA	1	0
GO:0004177	aminopeptidase activity	1	0.78166	0.44071	0.97447	NA	NA	1	0
GO:0000257	nitrilase activity	1	0.78247	0.44071	0.97841	NA	NA	1	0
GO:0004368	glycerol-3-phosphate dehydrogenase activity	2	0.68656	0.44262	0.96725	NA	NA	2	0
GO:0009331	glycerol-3-phosphate dehydrogenase complex	2	0.68656	0.44262	0.96725	NA	NA	2	0
GO:0004514	nicotinate-nucleotide diphosphorylase (carboxylating) activity	1	0.78044	0.44269	0.97564	NA	NA	1	0
GO:0043867	7-cyano-7-deazaguanine tRNA-ribosyltransferase activity	1	0.78003	0.44269	0.97331	NA	NA	1	0
GO:0009254	peptidoglycan turnover	1	0.7776	0.44664	0.97585	NA	NA	1	0
GO:0004829	threonine-tRNA ligase activity	1	0.77476	0.45059	0.96852	NA	NA	1	0
GO:0006435	threonyl-tRNA aminoacylation	1	0.77476	0.45059	0.96852	NA	NA	1	0
GO:0004824	lysine-tRNA ligase activity	1	0.77557	0.45059	0.97559	NA	NA	1	0
GO:0006430	lysyl-tRNA aminoacylation	1	0.77557	0.45059	0.97559	NA	NA	1	0
GO:0006284	base-excision repair	1	0.77597	0.45059	0.98109	NA	NA	1	0
GO:0016491	oxidoreductase activity	9	0.41741	0.45259	0.95014	NA	NA	5	4
GO:0000317	sulfite transport	1	0.77354	0.45455	0.96092	NA	NA	1	0
GO:0008113	peptide-methionine (S)-S-oxide reductase activity	1	0.77354	0.45455	0.96092	NA	NA	1	0
GO:0019132	peptidyl-leucine racemization	1	0.77313	0.45652	0.96092	NA	NA	1	0
GO:0008412	4-hydroxybenzoate octaprenyltransferase activity	2	0.67966	0.45697	0.97597	NA	NA	2	0
GO:0004826	phenylalanine-tRNA ligase activity	4	0.5564	0.45726	0.96357	NA	NA	2	2
GO:0006432	phenylalanyl-tRNA aminoacylation	4	0.5564	0.45726	0.96357	NA	NA	2	2
GO:0009328	phenylalanine-tRNA ligase complex	4	0.5564	0.45726	0.96357	NA	NA	2	2
GO:0008759	UDP-3-O-[3-hydroxymyristoyl] N-acetylglucosamine deacetylase activity	1	0.7707	0.46245	0.96886	NA	NA	1	0
GO:0009103	lipopolysaccharide biosynthetic process	7	0.4537	0.46358	0.95889	NA	NA	4	3
GO:0003934	GTP cyclohydrolase I activity	1	0.76705	0.4664	0.95717	NA	NA	1	0
GO:0042559	pteridine-containing compound biosynthetic process	1	0.76705	0.4664	0.95717	NA	NA	1	0
GO:0008254	3'-nucleotidase activity	1	0.76664	0.4664	0.9547	NA	NA	1	0
GO:0008534	oxidized purine nucleobase lesion DNA N-glycosylase activity	1	0.76867	0.4664	0.9652	NA	NA	1	0
GO:0004459	L-lactate dehydrogenase activity	1	0.76786	0.4664	0.96048	NA	NA	1	0
GO:0019642	glucuronate catabolic process to xylulose 5-phosphate	1	0.76786	0.4664	0.96048	NA	NA	1	0
GO:0015204	urea transmembrane transporter activity	1	0.76461	0.47036	0.95419	NA	NA	1	0
GO:0003715	transcription corepressor activity	3	0.59712	0.47084	0.96658	NA	NA	1	2
GO:0006353	DNA-templated transcription, termination	3	0.59712	0.47084	0.96658	NA	NA	1	2
GO:0008981	propionate kinase activity	1	0.76136	0.47233	0.95788	NA	NA	1	0
GO:0009405	pathogenesis	6	0.46525	0.47277	0.94306	NA	NA	2	4
GO:0009432	SOS response	2	0.66545	0.47541	0.96622	NA	NA	2	0
GO:0008831	dTDP-4-dehydrorhamnose reductase activity	1	0.75852	0.47628	0.96198	NA	NA	1	0
GO:0004735	pyrroline-5-carboxylate reductase activity	1	0.75812	0.47826	0.96276	NA	NA	1	0
GO:0008234	cysteine-type peptidase activity	1	0.75771	0.47826	0.96132	NA	NA	1	0
GO:0008663	2',3'-cyclic-nucleotide 2'-phosphodiesterase activity	1	0.75609	0.47826	0.95407	NA	NA	1	0
GO:0015663	nicotinamide mononucleotide transmembrane transporter activity	1	0.75731	0.47826	0.95394	NA	NA	1	0
GO:0015890	nicotinamide mononucleotide transport	1	0.75731	0.47826	0.95394	NA	NA	1	0
GO:0019804	peptidyl-aspartic acid carboxylation	2	0.66179	0.48156	0.95218	NA	NA	2	0
GO:0016829	lyase activity	2	0.66065	0.48156	0.9531	NA	NA	1	1
GO:0008216	spermidine metabolic process	1	0.75406	0.48221	0.95919	NA	NA	1	0
GO:0047632	agmatine deiminase activity	1	0.75365	0.48221	0.95747	NA	NA	1	0
GO:0050126	N-carbamoylputrescine amidase activity	1	0.75284	0.48419	0.95586	NA	NA	1	0
GO:0006005	L-fucose biosynthetic process	1	0.75	0.49012	0.9496	NA	NA	1	0
GO:0008736	L-fucose isomerase activity	1	0.75	0.49012	0.9496	NA	NA	1	0
GO:0031237	intrinsic component of periplasmic side of plasma membrane	1	0.74838	0.49209	0.94366	NA	NA	1	0
GO:0016044	cellular component organization	1	0.74838	0.49209	0.94366	NA	NA	1	0
GO:0008172	S-methyltransferase activity	2	0.6553	0.49385	0.9645	NA	NA	2	0
GO:0050182	phosphate butyryltransferase activity	1	0.74716	0.49407	0.94307	NA	NA	1	0
GO:0006085	acetyl-CoA biosynthetic process	1	0.74635	0.49802	0.94657	NA	NA	1	0
GO:0016117	carotenoid biosynthetic process	3	0.58448	0.49892	0.95822	NA	NA	3	0
GO:0047733	CDP-glucose 4,6-dehydratase activity	1	0.74351	0.5	0.94645	NA	NA	1	0
GO:0006306	DNA methylation	2	0.6492	0.5082	0.95176	NA	NA	2	0
GO:0009007	site-specific DNA-methyltransferase (adenine-specific) activity	2	0.6492	0.5082	0.95176	NA	NA	2	0
GO:0006166	purine ribonucleoside salvage	2	0.64961	0.5082	0.95376	NA	NA	2	0
GO:0004594	pantothenate kinase activity	2	0.6484	0.51025	0.95255	NA	NA	2	0
GO:0004140	dephospho-CoA kinase activity	1	0.73864	0.51581	0.96408	NA	NA	1	0
GO:0008891	glycolate oxidase activity	1	0.73742	0.51581	0.96088	NA	NA	1	0
GO:0004071	aspartate-ammonia ligase activity	1	0.7362	0.51581	0.95672	NA	NA	1	0
GO:0000179	rRNA (adenine-N6,N6-)-dimethyltransferase activity	1	0.73661	0.51581	0.95894	NA	NA	1	0
GO:0016668	oxidoreductase activity, acting on a sulfur group of donors, NAD(P) as acceptor	1	0.73823	0.51581	0.96178	NA	NA	1	0
GO:0008410	CoA-transferase activity	1	0.7358	0.51581	0.95293	NA	NA	1	0
GO:0046358	butyrate biosynthetic process	1	0.7358	0.51581	0.95293	NA	NA	1	0
GO:0003678	DNA helicase activity	2	0.64718	0.51639	0.94803	NA	NA	2	0
GO:0009294	DNA mediated transformation	2	0.64634	0.51639	0.94835	NA	NA	1	1
GO:0015169	glycerol-3-phosphate transmembrane transporter activity	1	0.73377	0.51976	0.95348	NA	NA	1	0
GO:0015794	glycerol-3-phosphate transport	1	0.73377	0.51976	0.95348	NA	NA	1	0
GO:0008817	cob(I)yrinic acid a,c-diamide adenosyltransferase activity	2	0.64375	0.52049	0.94464	NA	NA	1	1
GO:0009307	DNA restriction-modification system	2	0.63946	0.52254	0.96018	NA	NA	2	0
GO:0016861	intramolecular oxidoreductase activity, interconverting aldoses and ketoses	1	0.73336	0.52372	0.95691	NA	NA	1	0
GO:0042908	xenobiotic transport	1	0.73255	0.52372	0.9527	NA	NA	1	0
GO:0042910	xenobiotic transporter activity	1	0.73255	0.52372	0.9527	NA	NA	1	0
GO:0004595	pantetheine-phosphate adenylyltransferase activity	1	0.73214	0.52372	0.95126	NA	NA	1	0
GO:0004462	lactoylglutathione lyase activity	1	0.73052	0.52569	0.94775	NA	NA	1	0
GO:0051596	methylglyoxal catabolic process	1	0.73052	0.52569	0.94775	NA	NA	1	0
GO:0006401	RNA catabolic process	5	0.47507	0.52691	0.98053	NA	NA	2	3
GO:0005739	mitochondrion	1	0.72808	0.53162	0.95204	NA	NA	1	0
GO:0003937	IMP cyclohydrolase activity	1	0.72768	0.5336	0.95033	NA	NA	1	0
GO:0004643	phosphoribosylaminoimidazolecarboxamide formyltransferase activity	1	0.72768	0.5336	0.95033	NA	NA	1	0
GO:0005506	iron ion binding	2	0.63494	0.53484	0.95607	NA	NA	1	1
GO:0008734	L-aspartate oxidase activity	1	0.72321	0.53953	0.96078	NA	NA	1	0
GO:0015833	peptide transport	2	0.63202	0.54303	0.94905	NA	NA	1	1
GO:0022833	mechanically gated channel activity	1	0.722	0.54348	0.96211	NA	NA	1	0
GO:0008253	5'-nucleotidase activity	2	0.63167	0.54508	0.95015	NA	NA	2	0
GO:0008818	cobalamin 5'-phosphate synthase activity	1	0.71997	0.54941	0.96389	NA	NA	1	0
GO:0009030	thiamine-phosphate kinase activity	1	0.72037	0.54941	0.96584	NA	NA	1	0
GO:0016773	phosphotransferase activity, alcohol group as acceptor	2	0.62931	0.55123	0.95134	NA	NA	2	0
GO:0009061	anaerobic respiration	5	0.46563	0.55157	0.97193	NA	NA	3	2
GO:0004743	pyruvate kinase activity	1	0.71794	0.55534	0.96517	NA	NA	1	0
GO:0008676	3-deoxy-8-phosphooctulonate synthase activity	1	0.7151	0.55731	0.96337	NA	NA	1	0
GO:0019294	keto-3-deoxy-D-manno-octulosonic acid biosynthetic process	1	0.7151	0.55731	0.96337	NA	NA	1	0
GO:0046421	methylisocitrate lyase activity	1	0.7155	0.55731	0.9675	NA	NA	1	0
GO:0043093	FtsZ-dependent cytokinesis	1	0.71388	0.55929	0.96531	NA	NA	1	0
GO:0006461	protein complex assembly	3	0.53776	0.5594	0.97767	NA	NA	1	2
GO:0004073	aspartate-semialdehyde dehydrogenase activity	3	0.54023	0.5594	0.97505	NA	NA	2	1
GO:0008905	mannose-phosphate guanylyltransferase activity	1	0.71307	0.56126	0.9634	NA	NA	1	0
GO:0047850	diaminopimelate dehydrogenase activity	1	0.71347	0.56126	0.96535	NA	NA	1	0
GO:0004659	prenyltransferase activity	1	0.71266	0.56126	0.96003	NA	NA	1	0
GO:0042372	phylloquinone biosynthetic process	1	0.71266	0.56126	0.96003	NA	NA	1	0
GO:0004592	pantoate-beta-alanine ligase activity	1	0.71144	0.56522	0.96395	NA	NA	1	0
GO:0004639	phosphoribosylaminoimidazolesuccinocarboxamide synthase activity	2	0.62444	0.56557	0.95856	NA	NA	2	0
GO:0001727	lipid kinase activity	2	0.62321	0.56762	0.9601	NA	NA	2	0
GO:0004489	methylenetetrahydrofolate reductase (NAD(P)H) activity	2	0.62038	0.57172	0.96729	NA	NA	2	0
GO:0030152	bacteriocin biosynthetic process	2	0.62019	0.57172	0.96725	NA	NA	1	1
GO:0004106	chorismate mutase activity	1	0.71023	0.57312	0.96912	NA	NA	1	0
GO:0009095	aromatic amino acid family biosynthetic process, prephenate pathway	1	0.71023	0.57312	0.96912	NA	NA	1	0
GO:0004335	galactokinase activity	1	0.70942	0.57708	0.97212	NA	NA	1	0
GO:0006799	polyphosphate biosynthetic process	1	0.70779	0.58103	0.97387	NA	NA	1	0
GO:0009358	polyphosphate kinase complex	1	0.70779	0.58103	0.97387	NA	NA	1	0
GO:0016021	integral component of membrane	19	0.30063	0.58352	0.97393	NA	NA	10	9
GO:0045148	tripeptide aminopeptidase activity	1	0.70455	0.58893	0.97955	NA	NA	1	0
GO:0009152	purine ribonucleotide biosynthetic process	18	0.31326	0.59081	0.98128	NA	NA	8	10
GO:0009398	FMN biosynthetic process	2	0.61046	0.59426	0.97252	NA	NA	2	0
GO:0006064	glucuronate catabolic process	1	0.70373	0.59486	0.98189	NA	NA	1	0
GO:0008927	mannonate dehydratase activity	1	0.70373	0.59486	0.98189	NA	NA	1	0
GO:0005298	proline:sodium symporter activity	1	0.7013	0.59684	0.97875	NA	NA	1	0
GO:0015824	proline transport	1	0.7013	0.59684	0.97875	NA	NA	1	0
GO:0004314	[acyl-carrier-protein] S-malonyltransferase activity	1	0.69968	0.59881	0.98026	NA	NA	1	0
GO:0004814	arginine-tRNA ligase activity	1	0.69927	0.59881	0.97692	NA	NA	1	0
GO:0006420	arginyl-tRNA aminoacylation	1	0.69927	0.59881	0.97692	NA	NA	1	0
GO:0008777	acetylornithine deacetylase activity	1	0.69886	0.60079	0.9771	NA	NA	1	0
GO:0006259	DNA metabolic process	1	0.69805	0.60277	0.97342	NA	NA	1	0
GO:0030983	mismatched DNA binding	1	0.69805	0.60277	0.97342	NA	NA	1	0
GO:0004736	pyruvate carboxylase activity	1	0.69846	0.60277	0.97717	NA	NA	1	0
GO:0015307	drug:proton antiporter activity	1	0.69602	0.60672	0.97299	NA	NA	1	0
GO:0008716	D-alanine-D-alanine ligase activity	1	0.69643	0.60672	0.97704	NA	NA	1	0
GO:0004849	uridine kinase activity	1	0.68994	0.6166	0.97378	NA	NA	1	0
GO:0046108	uridine metabolic process	1	0.68994	0.6166	0.97378	NA	NA	1	0
GO:0004807	triose-phosphate isomerase activity	1	0.68953	0.6166	0.97204	NA	NA	1	0
GO:0000286	alanine dehydrogenase activity	1	0.69075	0.6166	0.97913	NA	NA	1	0
GO:0006522	alanine metabolic process	1	0.69075	0.6166	0.97913	NA	NA	1	0
GO:0004654	polyribonucleotide nucleotidyltransferase activity	1	0.69034	0.6166	0.97724	NA	NA	1	0
GO:0004730	pseudouridylate synthase activity	2	0.59345	0.6168	0.97192	NA	NA	1	1
GO:0006813	potassium ion transport	4	0.4674	0.61966	1	NA	NA	2	2
GO:0016787	hydrolase activity	11	0.34187	0.62138	0.99512	NA	NA	6	5
GO:0008830	dTDP-4-dehydrorhamnose 3,5-epimerase activity	1	0.68669	0.62253	0.97023	NA	NA	1	0
GO:0008094	DNA-dependent ATPase activity	1	0.6875	0.62253	0.97388	NA	NA	1	0
GO:0004847	urea carboxylase activity	1	0.68588	0.62253	0.96931	NA	NA	1	0
GO:0015220	choline transmembrane transporter activity	2	0.58855	0.62295	0.96481	NA	NA	1	1
GO:0015871	choline transport	2	0.58855	0.62295	0.96481	NA	NA	1	1
GO:0051075	S-adenosylmethionine:tRNA ribosyltransferase-isomerase activity	1	0.68466	0.62846	0.97362	NA	NA	1	0
GO:0003872	6-phosphofructokinase activity	1	0.68385	0.62846	0.97295	NA	NA	1	0
GO:0008643	carbohydrate transport	3	0.50152	0.62851	0.99998	NA	NA	1	2
GO:0019746	hopanoid biosynthetic process	1	0.68222	0.63043	0.96965	NA	NA	1	0
GO:0015444	magnesium-importing ATPase activity	1	0.68304	0.63043	0.97345	NA	NA	1	0
GO:0008169	C-methyltransferase activity	1	0.68222	0.63043	0.96965	NA	NA	1	0
GO:0006310	DNA recombination	26	0.27804	0.63095	0.96786	NA	NA	15	11
GO:0017118	lipoyltransferase activity	1	0.67898	0.63241	0.9688	NA	NA	1	0
GO:0003911	DNA ligase (NAD+) activity	1	0.67857	0.63439	0.96896	NA	NA	1	0
GO:0008705	methionine synthase activity	1	0.67817	0.63636	0.96905	NA	NA	1	0
GO:0015116	sulfate transmembrane transporter activity	1	0.67735	0.63834	0.96997	NA	NA	1	0
GO:0004617	phosphoglycerate dehydrogenase activity	1	0.67573	0.64229	0.97302	NA	NA	1	0
GO:0004075	biotin carboxylase activity	1	0.67289	0.64625	0.97775	NA	NA	1	0
GO:0046873	metal ion transmembrane transporter activity	2	0.57195	0.64754	0.99385	NA	NA	1	1
GO:0043687	post-translational protein modification	3	0.48538	0.65011	1	NA	NA	1	2
GO:0015498	pantothenate:sodium symporter activity	1	0.66924	0.65415	0.98307	NA	NA	1	0
GO:0015887	pantothenate transmembrane transport	1	0.66924	0.65415	0.98307	NA	NA	1	0
GO:0043364	catalysis of free radical formation	1	0.66964	0.65415	0.98609	NA	NA	1	0
GO:0008797	aspartate ammonia-lyase activity	1	0.66883	0.6581	0.98506	NA	NA	1	0
GO:0006465	signal peptide processing	2	0.56455	0.66189	1	NA	NA	1	1
GO:0008153	para-aminobenzoic acid biosynthetic process	2	0.55511	0.66598	1	NA	NA	1	1
GO:0046608	carotenoid isomerase activity	1	0.6664	0.66601	0.99226	NA	NA	1	0
GO:0015114	phosphate ion transmembrane transporter activity	1	0.66477	0.67194	0.99669	NA	NA	1	0
GO:0004491	methylmalonate-semialdehyde dehydrogenase (acylating) activity	1	0.66396	0.67194	0.99506	NA	NA	1	0
GO:0033817	beta-ketoacyl-acyl-carrier-protein synthase II activity	1	0.66315	0.67391	0.99566	NA	NA	1	0
GO:0004816	asparagine-tRNA ligase activity	1	0.66234	0.67787	0.99585	NA	NA	1	0
GO:0008987	quinolinate synthetase A activity	1	0.66153	0.67787	0.99412	NA	NA	1	0
GO:0009001	serine O-acetyltransferase activity	1	0.6595	0.67984	0.99644	NA	NA	1	0
GO:0017057	6-phosphogluconolactonase activity	1	0.65909	0.67984	0.99459	NA	NA	1	0
GO:0016166	phytoene dehydrogenase activity	1	0.65828	0.68182	0.99322	NA	NA	1	0
GO:0008939	nicotinate-nucleotide-dimethylbenzimidazole phosphoribosyltransferase activity	1	0.65666	0.68182	0.99292	NA	NA	1	0
GO:0018339	peptidyl-L-beta-methylthioaspartic acid biosynthetic process from peptidyl-aspartic acid	1	0.65503	0.68379	0.99387	NA	NA	1	0
GO:0009089	lysine biosynthetic process via diaminopimelate	12	0.31916	0.68602	1	NA	NA	6	6
GO:0018189	pyrroloquinoline quinone biosynthetic process	2	0.54037	0.68648	1	NA	NA	1	1
GO:0042132	fructose 1,6-bisphosphate 1-phosphatase activity	1	0.65422	0.68972	0.99835	NA	NA	1	0
GO:0004133	glycogen debranching enzyme activity	3	0.46576	0.6933	1	NA	NA	2	1
GO:0019556	histidine catabolic process to glutamate and formamide	2	0.53098	0.69467	0.9992	NA	NA	1	1
GO:0004813	alanine-tRNA ligase activity	1	0.6526	0.70158	1	NA	NA	1	0
GO:0006419	alanyl-tRNA aminoacylation	1	0.6526	0.70158	1	NA	NA	1	0
GO:0015694	mercury ion transport	1	0.65057	0.70751	1	NA	NA	1	0
GO:0045340	mercury ion binding	1	0.65057	0.70751	1	NA	NA	1	0
GO:0015891	siderophore transport	1	0.65138	0.70751	1	NA	NA	1	0
GO:0042927	siderophore transporter activity	1	0.65138	0.70751	1	NA	NA	1	0
GO:0030145	manganese ion binding	1	0.65097	0.70751	1	NA	NA	1	0
GO:0004024	alcohol dehydrogenase activity, zinc-dependent	2	0.52456	0.70902	1	NA	NA	1	1
GO:0006396	RNA processing	4	0.43208	0.7094	1	NA	NA	2	2
GO:0008299	isoprenoid biosynthetic process	3	0.46068	0.71058	0.98614	NA	NA	2	1
GO:0019301	rhamnose catabolic process	3	0.46133	0.71058	0.98748	NA	NA	2	1
GO:0004774	succinate-CoA ligase activity	2	0.52335	0.71107	1	NA	NA	1	1
GO:0004775	succinate-CoA ligase (ADP-forming) activity	2	0.52335	0.71107	1	NA	NA	1	1
GO:0004776	succinate-CoA ligase (GDP-forming) activity	2	0.52335	0.71107	1	NA	NA	1	1
GO:0004452	isopentenyl-diphosphate delta-isomerase activity	2	0.52306	0.71311	1	NA	NA	1	1
GO:0015893	drug transport	1	0.64894	0.71344	1	NA	NA	1	0
GO:0003999	adenine phosphoribosyltransferase activity	1	0.64935	0.71344	1	NA	NA	1	0
GO:0051116	cobaltochelatase activity	1	0.64529	0.71542	0.99846	NA	NA	1	0
GO:0004777	succinate-semialdehyde dehydrogenase (NAD+) activity	1	0.64651	0.71542	1	NA	NA	1	0
GO:0009013	succinate-semialdehyde dehydrogenase [NAD(P)+] activity	1	0.64651	0.71542	1	NA	NA	1	0
GO:0008324	cation transmembrane transporter activity	1	0.64489	0.71937	1	NA	NA	1	0
GO:0003886	DNA (cytosine-5-)-methyltransferase activity	1	0.64083	0.72727	0.99895	NA	NA	1	0
GO:0006304	DNA modification	1	0.64083	0.72727	0.99895	NA	NA	1	0
GO:0006147	guanine catabolic process	1	0.64123	0.72727	1	NA	NA	1	0
GO:0008892	guanine deaminase activity	1	0.64123	0.72727	1	NA	NA	1	0
GO:0016903	oxidoreductase activity, acting on the aldehyde or oxo group of donors	1	0.64205	0.72727	1	NA	NA	1	0
GO:0046523	S-methyl-5-thioribose-1-phosphate isomerase activity	1	0.64002	0.72925	0.99909	NA	NA	1	0
GO:0004820	glycine-tRNA ligase activity	3	0.44476	0.73002	1	NA	NA	1	2
GO:0006426	glycyl-tRNA aminoacylation	3	0.44476	0.73002	1	NA	NA	1	2
GO:0009345	glycine-tRNA ligase complex	3	0.44476	0.73002	1	NA	NA	1	2
GO:0015666	restriction endodeoxyribonuclease activity	1	0.6392	0.7332	1	NA	NA	1	0
GO:0006457	protein folding	6	0.36783	0.7342	0.99005	NA	NA	1	5
GO:0018209	peptidyl-serine modification	1	0.63839	0.73518	1	NA	NA	1	0
GO:0006883	cellular sodium ion homeostasis	1	0.63636	0.74111	1	NA	NA	1	0
GO:0016857	racemase and epimerase activity, acting on carbohydrates and derivatives	1	0.63718	0.74111	1	NA	NA	1	0
GO:0008815	citrate (pro-3S)-lyase activity	3	0.43704	0.74514	1	NA	NA	1	2
GO:0009346	citrate lyase complex	3	0.43704	0.74514	1	NA	NA	1	2
GO:0004518	nuclease activity	1	0.63515	0.74704	1	NA	NA	1	0
GO:0004152	dihydroorotate dehydrogenase activity	1	0.63474	0.74704	1	NA	NA	1	0
GO:0042273	ribosomal large subunit biogenesis	1	0.63312	0.74901	1	NA	NA	1	0
GO:0009236	cobalamin biosynthetic process	18	0.27626	0.75055	1	NA	NA	6	12
GO:0005507	copper ion binding	2	0.50751	0.75205	0.99333	NA	NA	1	1
GO:0004821	histidine-tRNA ligase activity	1	0.62946	0.75494	1	NA	NA	1	0
GO:0006427	histidyl-tRNA aminoacylation	1	0.62946	0.75494	1	NA	NA	1	0
GO:0004519	endonuclease activity	2	0.50345	0.7582	0.99767	NA	NA	0	2
GO:0006421	asparaginyl-tRNA aminoacylation	2	0.50386	0.7582	0.99614	NA	NA	1	1
GO:0006007	glucose catabolic process	1	0.62784	0.75889	1	NA	NA	1	0
GO:0008929	methylglyoxal synthase activity	1	0.62784	0.75889	1	NA	NA	1	0
GO:0019242	methylglyoxal biosynthetic process	1	0.62784	0.75889	1	NA	NA	1	0
GO:0015969	guanosine tetraphosphate metabolic process	1	0.62825	0.75889	1	NA	NA	1	0
GO:0008899	homoserine O-succinyltransferase activity	1	0.62865	0.75889	1	NA	NA	1	0
GO:0008168	methyltransferase activity	4	0.40886	0.76068	1	NA	NA	2	2
GO:0003989	acetyl-CoA carboxylase activity	4	0.40804	0.76068	0.99913	NA	NA	3	1
GO:0009317	acetyl-CoA carboxylase complex	4	0.40804	0.76068	0.99913	NA	NA	3	1
GO:0005048	signal sequence binding	1	0.62459	0.76087	1	NA	NA	1	0
GO:0048501	signal recognition particle, plasma membrane targeting	1	0.62459	0.76087	1	NA	NA	1	0
GO:0004788	thiamine diphosphokinase activity	1	0.625	0.76087	1	NA	NA	1	0
GO:0017061	S-methyl-5-thioadenosine phosphorylase activity	1	0.62338	0.76087	0.99904	NA	NA	1	0
GO:0006497	protein lipidation	1	0.62135	0.76285	0.99727	NA	NA	1	0
GO:0042158	lipoprotein biosynthetic process	1	0.62135	0.76285	0.99727	NA	NA	1	0
GO:0008994	rhamnulose-1-phosphate aldolase activity	1	0.62297	0.76285	0.99919	NA	NA	1	0
GO:0004616	phosphogluconate dehydrogenase (decarboxylating) activity	2	0.50102	0.76434	1	NA	NA	1	1
GO:0006816	calcium ion transport	1	0.62054	0.76877	0.99959	NA	NA	1	0
GO:0005388	calcium-transporting ATPase activity	1	0.62054	0.76877	0.99959	NA	NA	1	0
GO:0000309	nicotinamide-nucleotide adenylyltransferase activity	1	0.61891	0.77273	1	NA	NA	1	0
GO:0004515	nicotinate-nucleotide adenylyltransferase activity	1	0.61891	0.77273	1	NA	NA	1	0
GO:0016070	RNA metabolic process	1	0.61851	0.77273	0.99672	NA	NA	1	0
GO:0006378	mRNA polyadenylation	1	0.61851	0.77273	0.99672	NA	NA	1	0
GO:0004521	endoribonuclease activity	4	0.40186	0.7735	1	NA	NA	2	2
GO:0005975	carbohydrate metabolic process	8	0.32419	0.77434	1	NA	NA	5	3
GO:0004332	fructose-bisphosphate aldolase activity	3	0.42567	0.77538	1	NA	NA	1	2
GO:0051539	4 iron, 4 sulfur cluster binding	50	0.22261	0.77641	1	NA	NA	29	21
GO:0008666	2,3,4,5-tetrahydropyridine-2,6-dicarboxylate N-succinyltransferase activity	1	0.61323	0.77866	1	NA	NA	1	0
GO:0043365	[formate-C-acetyltransferase]-activating enzyme activity	1	0.61404	0.77866	1	NA	NA	1	0
GO:0047343	glucose-1-phosphate cytidylyltransferase activity	1	0.61242	0.77866	1	NA	NA	1	0
GO:0003942	N-acetyl-gamma-glutamyl-phosphate reductase activity	2	0.49574	0.78689	1	NA	NA	1	1
GO:0003917	DNA topoisomerase type I activity	4	0.39293	0.7906	1	NA	NA	1	3
GO:0004801	sedoheptulose-7-phosphate:D-glyceraldehyde-3-phosphate glyceronetransferase activity	2	0.49208	0.79303	1	NA	NA	0	2
GO:0004342	glucosamine-6-phosphate deaminase activity	1	0.60471	0.79644	1	NA	NA	1	0
GO:0006046	N-acetylglucosamine catabolic process	1	0.60471	0.79644	1	NA	NA	1	0
GO:0004053	arginase activity	1	0.60268	0.79644	1	NA	NA	1	0
GO:0019547	arginine catabolic process to ornithine	1	0.60268	0.79644	1	NA	NA	1	0
GO:0000210	NAD+ diphosphatase activity	1	0.60308	0.79644	1	NA	NA	1	0
GO:0019677	NAD catabolic process	1	0.60308	0.79644	1	NA	NA	1	0
GO:0051181	cofactor transport	1	0.60308	0.79644	1	NA	NA	1	0
GO:0047575	4-carboxymuconolactone decarboxylase activity	1	0.60065	0.79644	1	NA	NA	1	0
GO:0002161	aminoacyl-tRNA editing activity	1	0.59821	0.79842	1	NA	NA	1	0
GO:0043039	tRNA aminoacylation	1	0.59821	0.79842	1	NA	NA	1	0
GO:0030272	5-formyltetrahydrofolate cyclo-ligase activity	1	0.59781	0.79842	0.99946	NA	NA	1	0
GO:0009108	coenzyme biosynthetic process	3	0.41186	0.79914	0.9959	NA	NA	1	2
GO:0003919	FMN adenylyltransferase activity	1	0.59578	0.8004	0.98977	NA	NA	1	0
GO:0006747	FAD biosynthetic process	1	0.59578	0.8004	0.98977	NA	NA	1	0
GO:0008531	riboflavin kinase activity	1	0.59578	0.8004	0.98977	NA	NA	1	0
GO:0004170	dUTP diphosphatase activity	1	0.59659	0.8004	0.99666	NA	NA	1	0
GO:0009394	2'-deoxyribonucleotide metabolic process	1	0.59659	0.8004	0.99666	NA	NA	1	0
GO:0015514	nitrite efflux transmembrane transporter activity	1	0.59619	0.8004	0.99335	NA	NA	1	0
GO:0015707	nitrite transport	1	0.59619	0.8004	0.99335	NA	NA	1	0
GO:0048472	threonine-phosphate decarboxylase activity	1	0.597	0.8004	0.99996	NA	NA	1	0
GO:0009011	starch synthase activity	1	0.59334	0.8004	0.98461	NA	NA	1	0
GO:0042398	cellular modified amino acid biosynthetic process	1	0.59497	0.8004	0.98887	NA	NA	1	0
GO:0008846	endochitinase activity	1	0.59172	0.80435	0.98823	NA	NA	1	0
GO:0006578	amino-acid betaine biosynthetic process	1	0.5905	0.8083	0.98738	NA	NA	1	0
GO:0008802	betaine-aldehyde dehydrogenase activity	1	0.5905	0.8083	0.98738	NA	NA	1	0
GO:0008920	lipopolysaccharide heptosyltransferase activity	2	0.48802	0.81148	1	NA	NA	1	1
GO:0003908	methylated-DNA-[protein]-cysteine S-methyltransferase activity	1	0.58847	0.81621	0.99314	NA	NA	1	0
GO:0006527	arginine catabolic process	2	0.48437	0.81762	1	NA	NA	1	1
GO:0052699	ergothioneine biosynthetic process	2	0.48234	0.81762	1	NA	NA	1	1
GO:0070205	2-succinyl-6-hydroxy-2,4-cyclohexadiene-1-carboxylate synthase activity	1	0.58766	0.81818	0.99214	NA	NA	1	0
GO:0070204	2-succinyl-5-enolpyruvyl-6-hydroxy-3-cyclohexene-1-carboxylic-acid synthase activity	1	0.58604	0.82213	0.9945	NA	NA	1	0
GO:0006808	regulation of nitrogen utilization	2	0.47965	0.82377	1	NA	NA	1	1
GO:0004386	helicase activity	4	0.37827	0.82906	0.989	NA	NA	1	3
GO:0015937	coenzyme A biosynthetic process	7	0.32384	0.83002	1	NA	NA	4	3
GO:0006431	methionyl-tRNA aminoacylation	3	0.40235	0.83153	0.99361	NA	NA	1	2
GO:0004252	serine-type endopeptidase activity	8	0.3025	0.83186	1	NA	NA	3	5
GO:0003862	3-isopropylmalate dehydrogenase activity	1	0.58157	0.83202	0.99992	NA	NA	1	0
GO:0006950	response to stress	6	0.32792	0.8366	0.99182	NA	NA	2	4
GO:0015198	oligopeptide transporter activity	1	0.57955	0.83794	1	NA	NA	1	0
GO:0006857	oligopeptide transport	1	0.57955	0.83794	1	NA	NA	1	0
GO:0003985	acetyl-CoA C-acetyltransferase activity	2	0.47267	0.83811	1	NA	NA	1	1
GO:0019557	histidine catabolic process to glutamate and formate	1	0.57792	0.84387	1	NA	NA	1	0
GO:0050416	formimidoylglutamate deiminase activity	1	0.57792	0.84387	1	NA	NA	1	0
GO:0016862	intramolecular oxidoreductase activity, interconverting keto- and enol-groups	1	0.57427	0.85178	1	NA	NA	1	0
GO:0008968	D-sedoheptulose 7-phosphate isomerase activity	1	0.57386	0.85178	1	NA	NA	1	0
GO:0030604	1-deoxy-D-xylulose-5-phosphate reductoisomerase activity	1	0.57183	0.85573	1	NA	NA	1	0
GO:0004636	phosphoribosyl-ATP diphosphatase activity	1	0.57143	0.85573	1	NA	NA	1	0
GO:0009435	NAD biosynthetic process	2	0.4462	0.85861	0.99408	NA	NA	1	1
GO:0004139	deoxyribose-phosphate aldolase activity	1	0.56859	0.86166	1	NA	NA	1	0
GO:0009264	deoxyribonucleotide catabolic process	1	0.56859	0.86166	1	NA	NA	1	0
GO:0008997	ribonuclease R activity	1	0.5694	0.86166	1	NA	NA	1	0
GO:0009027	tartrate dehydrogenase activity	1	0.56899	0.86166	1	NA	NA	1	0
GO:0046395	carboxylic acid catabolic process	1	0.56899	0.86166	1	NA	NA	1	0
GO:0006760	folic acid-containing compound metabolic process	2	0.44112	0.86475	0.98719	NA	NA	1	1
GO:0008553	hydrogen-exporting ATPase activity, phosphorylative mechanism	3	0.38668	0.86609	0.99783	NA	NA	1	2
GO:0015991	ATP hydrolysis coupled proton transport	3	0.38668	0.86609	0.99783	NA	NA	1	2
GO:0016471	vacuolar proton-transporting V-type ATPase complex	3	0.38668	0.86609	0.99783	NA	NA	1	2
GO:0004018	N6-(1,2-dicarboxyethyl)AMP AMP-lyase (fumarate-forming) activity	1	0.56656	0.86759	1	NA	NA	1	0
GO:0008677	2-dehydropantoate 2-reductase activity	1	0.56575	0.87154	1	NA	NA	1	0
GO:0016798	hydrolase activity, acting on glycosyl bonds	2	0.4328	0.87295	0.99995	NA	NA	1	1
GO:0003924	GTPase activity	11	0.26284	0.87528	0.99611	NA	NA	7	4
GO:0004385	guanylate kinase activity	1	0.56534	0.87549	1	NA	NA	1	0
GO:0050821	protein stabilization	1	0.56372	0.88142	1	NA	NA	1	0
GO:0006040	amino sugar metabolic process	4	0.3532	0.88462	0.99886	NA	NA	2	2
GO:0005658	alpha DNA polymerase:primase complex	1	0.5625	0.88538	1	NA	NA	1	0
GO:0015718	monocarboxylic acid transport	3	0.37165	0.88553	0.99845	NA	NA	1	2
GO:0004045	aminoacyl-tRNA hydrolase activity	2	0.41778	0.8873	0.99986	NA	NA	1	1
GO:0006168	adenine salvage	2	0.41494	0.8873	0.99917	NA	NA	1	1
GO:0008490	arsenite secondary active transmembrane transporter activity	1	0.56006	0.88933	1	NA	NA	1	0
GO:0015700	arsenite transport	1	0.56006	0.88933	1	NA	NA	1	0
GO:0003983	UTP:glucose-1-phosphate uridylyltransferase activity	1	0.55682	0.8913	1	NA	NA	1	0
GO:0004400	histidinol-phosphate transaminase activity	1	0.55925	0.8913	1	NA	NA	1	0
GO:0005786	signal recognition particle, endoplasmic reticulum targeting	1	0.55601	0.89526	1	NA	NA	1	0
GO:0006617	SRP-dependent cotranslational protein targeting to membrane, signal sequence recognition	1	0.55601	0.89526	1	NA	NA	1	0
GO:0009016	succinyldiaminopimelate transaminase activity	1	0.55519	0.89526	1	NA	NA	1	0
GO:0019877	diaminopimelate biosynthetic process	1	0.55519	0.89526	1	NA	NA	1	0
GO:0008935	1,4-dihydroxy-2-naphthoyl-CoA synthase activity	1	0.55357	0.90119	1	NA	NA	1	0
GO:0008186	RNA-dependent ATPase activity	1	0.55195	0.90514	1	NA	NA	0	1
GO:0003697	single-stranded DNA binding	2	0.3987	0.90779	1	NA	NA	1	1
GO:0004638	phosphoribosylaminoimidazole carboxylase activity	2	0.39911	0.90779	1	NA	NA	1	1
GO:0009320	phosphoribosylaminoimidazole carboxylase complex	2	0.39911	0.90779	1	NA	NA	1	1
GO:0030975	thiamine binding	1	0.55073	0.90909	1	NA	NA	0	1
GO:0030976	thiamine pyrophosphate binding	1	0.55073	0.90909	1	NA	NA	0	1
GO:0004872	receptor activity	1	0.54992	0.90909	1	NA	NA	0	1
GO:0033862	UMP kinase activity	1	0.5483	0.91502	1	NA	NA	0	1
GO:0018802	2,4-dihydroxyhept-2-ene-1,7-dioate aldolase activity	1	0.54708	0.91502	1	NA	NA	0	1
GO:0006448	regulation of translational elongation	1	0.54586	0.91897	1	NA	NA	0	1
GO:0008675	2-dehydro-3-deoxy-phosphogluconate aldolase activity	1	0.54464	0.91897	1	NA	NA	0	1
GO:0008700	4-hydroxy-2-oxoglutarate aldolase activity	1	0.54464	0.91897	1	NA	NA	0	1
GO:0009084	glutamine family amino acid biosynthetic process	1	0.54464	0.91897	1	NA	NA	0	1
GO:0004747	ribokinase activity	1	0.54424	0.92095	1	NA	NA	0	1
GO:0019303	D-ribose catabolic process	1	0.54424	0.92095	1	NA	NA	0	1
GO:0016891	endoribonuclease activity, producing 5'-phosphomonoesters	1	0.54302	0.92292	1	NA	NA	0	1
GO:0042779	tRNA 3'-trailer cleavage	1	0.54302	0.92292	1	NA	NA	0	1
GO:0008762	UDP-N-acetylmuramate dehydrogenase activity	1	0.5418	0.9249	1	NA	NA	0	1
GO:0008798	beta-aspartyl-peptidase activity	1	0.5414	0.92688	1	NA	NA	0	1
GO:0009019	tRNA (guanine-N1-)-methyltransferase activity	1	0.53977	0.92885	1	NA	NA	0	1
GO:0008686	3,4-dihydroxy-2-butanone-4-phosphate synthase activity	1	0.54018	0.92885	1	NA	NA	0	1
GO:0004614	phosphoglucomutase activity	1	0.53937	0.92885	1	NA	NA	0	1
GO:0015411	taurine-transporting ATPase activity	1	0.53815	0.93083	0.9974	NA	NA	0	1
GO:0015734	taurine transport	1	0.53815	0.93083	0.9974	NA	NA	0	1
GO:0030977	taurine binding	1	0.53815	0.93083	0.9974	NA	NA	0	1
GO:0015450	P-P-bond-hydrolysis-driven protein transmembrane transporter activity	8	0.25448	0.93363	1	NA	NA	5	3
GO:0030401	autophagic membrane disassembly	1	0.53653	0.93676	1	NA	NA	0	1
GO:0051188	cofactor biosynthetic process	5	0.30283	0.93946	1	NA	NA	2	3
GO:0004449	isocitrate dehydrogenase (NAD+) activity	1	0.53369	0.94071	0.99809	NA	NA	0	1
GO:0005962	mitochondrial isocitrate dehydrogenase complex (NAD+)	1	0.53369	0.94071	0.99809	NA	NA	0	1
GO:0006102	isocitrate metabolic process	1	0.53369	0.94071	0.99809	NA	NA	0	1
GO:0045243	cytosolic isocitrate dehydrogenase complex (NAD+)	1	0.53369	0.94071	0.99809	NA	NA	0	1
GO:0009376	HslUV protease complex	1	0.53531	0.94071	1	NA	NA	0	1
GO:0008832	dGTPase activity	1	0.53287	0.94071	0.99696	NA	NA	0	1
GO:0031179	peptide modification	8	0.24908	0.94248	1	NA	NA	3	5
GO:0008784	alanine racemase activity	1	0.53044	0.94269	0.9947	NA	NA	0	1
GO:0016832	aldehyde-lyase activity	1	0.52638	0.94269	0.99041	NA	NA	0	1
GO:0019441	tryptophan catabolic process to kynurenine	1	0.528	0.94269	0.99291	NA	NA	0	1
GO:0004525	ribonuclease III activity	1	0.53166	0.94269	0.99707	NA	NA	0	1
GO:0004061	arylformamidase activity	1	0.528	0.94269	0.99291	NA	NA	0	1
GO:0060286	cilium-dependent cell motility	1	0.52597	0.94269	0.98779	NA	NA	0	1
GO:0004642	phosphoribosylformylglycinamidine synthase activity	4	0.3076	0.94444	1	NA	NA	1	3
GO:0008743	L-threonine 3-dehydrogenase activity	1	0.52557	0.94466	0.98786	NA	NA	0	1
GO:0009404	toxin metabolic process	1	0.52435	0.95059	0.98971	NA	NA	0	1
GO:0051903	S-(hydroxymethyl)glutathione dehydrogenase activity	1	0.52435	0.95059	0.98971	NA	NA	0	1
GO:0008767	UDP-galactopyranose mutase activity	1	0.52151	0.95455	0.99319	NA	NA	0	1
GO:0008152	metabolic process	22	0.20601	0.95622	0.99929	NA	NA	8	14
GO:0033103	protein secretion by the type VI secretion system	3	0.3221	0.9568	1	NA	NA	2	1
GO:0015295	solute:proton symporter activity	2	0.3715	0.95697	1	NA	NA	1	1
GO:0046500	S-adenosylmethionine metabolic process	12	0.23196	0.95699	1	NA	NA	5	7
GO:0006101	citrate metabolic process	1	0.52029	0.9585	0.99272	NA	NA	0	1
GO:0008771	[citrate (pro-3S)-lyase] ligase activity	1	0.52029	0.9585	0.99272	NA	NA	0	1
GO:0004455	ketol-acid reductoisomerase activity	1	0.5207	0.9585	0.99522	NA	NA	0	1
GO:0042254	ribosome biogenesis	7	0.26241	0.96247	1	NA	NA	5	2
GO:0008976	polyphosphate kinase activity	2	0.36744	0.96311	1	NA	NA	1	1
GO:0008661	1-deoxy-D-xylulose-5-phosphate synthase activity	1	0.51907	0.96443	0.99629	NA	NA	0	1
GO:0008814	citrate CoA-transferase activity	1	0.51867	0.96443	0.99497	NA	NA	0	1
GO:0050380	undecaprenyl-diphosphatase activity	1	0.51542	0.9664	0.98757	NA	NA	0	1
GO:0015109	chromate transmembrane transporter activity	1	0.51664	0.9664	0.9913	NA	NA	0	1
GO:0015703	chromate transport	1	0.51664	0.9664	0.9913	NA	NA	0	1
GO:0010127	mycothiol-dependent detoxification	1	0.51583	0.9664	0.98877	NA	NA	0	1
GO:0050607	mycothiol-dependent formaldehyde dehydrogenase activity	1	0.51583	0.9664	0.98877	NA	NA	0	1
GO:0008170	N-methyltransferase activity	1	0.51461	0.9664	0.98505	NA	NA	0	1
GO:0044272	sulfur compound biosynthetic process	1	0.51461	0.9664	0.98505	NA	NA	0	1
GO:0016114	terpenoid biosynthetic process	1	0.5138	0.97036	0.98552	NA	NA	0	1
GO:0050515	4-(cytidine 5'-diphospho)-2-C-methyl-D-erythritol kinase activity	1	0.5138	0.97036	0.98552	NA	NA	0	1
GO:0006805	xenobiotic metabolic process	2	0.36419	0.97131	1	NA	NA	1	1
GO:0003916	DNA topoisomerase activity	2	0.36338	0.97336	1	NA	NA	1	1
GO:0010007	magnesium chelatase complex	3	0.30585	0.97408	1	NA	NA	2	1
GO:0016851	magnesium chelatase activity	3	0.30585	0.97408	1	NA	NA	2	1
GO:0015238	drug transmembrane transporter activity	2	0.35323	0.97541	1	NA	NA	1	1
GO:0015370	solute:sodium symporter activity	2	0.33322	0.97951	1	NA	NA	1	1
GO:0003743	translation initiation factor activity	4	0.27753	0.98077	1	NA	NA	2	2
GO:0006413	translational initiation	4	0.27753	0.98077	1	NA	NA	2	2
GO:0009636	response to toxic substance	3	0.29326	0.98272	1	NA	NA	1	2
GO:0051921	adenosylcobyric acid synthase (glutamine-hydrolyzing) activity	1	0.50609	0.98814	0.99734	NA	NA	0	1
GO:0008360	regulation of cell shape	4	0.25234	0.98932	1	NA	NA	2	2
GO:0006071	glycerol metabolic process	4	0.25559	0.98932	1	NA	NA	2	2
GO:0050560	aspartate-tRNA(Asn) ligase activity	1	0.50365	0.99209	0.99944	NA	NA	0	1
GO:0006316	movement of group I intron	1	0.50325	0.99209	0.99807	NA	NA	0	1
GO:0009897	external side of plasma membrane	3	0.27945	0.99352	1	NA	NA	1	2
GO:0008219	cell death	1	0.50244	0.99605	0.99944	NA	NA	0	1
GO:0005737	cytoplasm	86	0.15672	0.99751	0.99978	NA	NA	45	41
GO:0005992	trehalose biosynthetic process	3	0.25751	0.99784	1	NA	NA	1	2
GO:0008738	L-fuculose-phosphate aldolase activity	1	0.50162	0.99802	0.99997	NA	NA	0	1
GO:0004088	carbamoyl-phosphate synthase (glutamine-hydrolyzing) activity	2	0.28583	1	0.99969	NA	NA	1	1
GO:0005951	carbamoyl-phosphate synthase complex	2	0.28583	1	0.99969	NA	NA	1	1
GO:0000315	organellar large ribosomal subunit	20	-0.29867	NA	NA	0.65017	1	8	12
GO:0003735	structural constituent of ribosome	64	-0.28187	NA	NA	0.3773	1	20	44
GO:0006412	translation	69	-0.26631	NA	NA	0.43881	1	21	48
GO:0022625	cytosolic large ribosomal subunit	34	-0.22314	NA	NA	0.90278	0.98407	13	21
GO:0000314	organellar small ribosomal subunit	12	-0.30138	NA	NA	0.7757	0.98868	4	8
GO:0022627	cytosolic small ribosomal subunit	29	-0.39551	NA	NA	0.15474	0.7417	7	22
GO:0006825	copper ion transport	4	-0.40602	NA	NA	0.80827	0.98453	1	3
GO:0019239	deaminase activity	1	-0.54667	NA	NA	0.91498	0.98447	0	1
GO:0001522	pseudouridine synthesis	3	-0.36972	NA	NA	0.93855	1	2	1
GO:0009982	pseudouridine synthase activity	3	-0.70855	NA	NA	0.27933	0.9292	1	2
GO:0000154	rRNA modification	5	-0.79013	NA	NA	0.034296	0.18723	1	4
GO:0016434	rRNA (cytosine) methyltransferase activity	2	-0.85505	NA	NA	0.10352	0.73712	0	2
GO:0000105	histidine biosynthetic process	11	-0.31252	NA	NA	0.80581	0.98566	5	6
GO:0003949	1-(5-phosphoribosyl)-5-[(5-phosphoribosylamino)methylideneamino]imidazole-4-carboxamide isomerase activity	2	-0.82054	NA	NA	0.15234	0.82542	0	2
GO:0006725	cellular aromatic compound metabolic process	2	-0.60344	NA	NA	0.70312	1	1	1
GO:0046685	response to arsenic-containing substance	3	-0.68324	NA	NA	0.34264	0.97063	1	2
GO:0006113	fermentation	10	-0.39355	NA	NA	0.57264	1	5	5
GO:0004127	cytidylate kinase activity	1	-0.60268	NA	NA	0.7915	0.98522	0	1
GO:0015949	nucleobase-containing small molecule interconversion	5	-0.55015	NA	NA	0.41336	1	1	4
GO:0003747	translation release factor activity	4	-0.48699	NA	NA	0.65977	1	0	4
GO:0006415	translational termination	5	-0.3462	NA	NA	0.86643	0.98946	1	4
GO:0004751	ribose-5-phosphate isomerase activity	2	-0.57912	NA	NA	0.74805	0.9998	1	1
GO:0006654	phosphatidic acid biosynthetic process	1	-0.75933	NA	NA	0.49798	1	0	1
GO:0008374	O-acyltransferase activity	1	-0.75933	NA	NA	0.49798	1	0	1
GO:0005887	integral component of plasma membrane	59	-0.40709	NA	NA	0.0209	0.23865	24	35
GO:0042626	ATPase activity, coupled to transmembrane movement of substances	8	-0.73821	NA	NA	0.012774	0.059574	2	6
GO:0043190	ATP-binding cassette (ABC) transporter complex	17	-0.75577	NA	NA	0	0	3	14
GO:0003824	catalytic activity	25	-0.43564	NA	NA	0.10122	0.39599	8	17
GO:0000312	plastid small ribosomal subunit	3	-0.57558	NA	NA	0.57356	1	1	2
GO:0009273	peptidoglycan-based cell wall biogenesis	2	-0.47868	NA	NA	0.87891	0.98074	0	2
GO:0004055	argininosuccinate synthase activity	1	-0.52273	NA	NA	0.95142	0.98032	0	1
GO:0042450	arginine biosynthetic process via ornithine	3	-0.66668	NA	NA	0.38175	0.98504	0	3
GO:0004107	chorismate synthase activity	1	-0.61161	NA	NA	0.77733	0.98948	0	1
GO:0009423	chorismate biosynthetic process	9	-0.53583	NA	NA	0.1959	0.77993	2	7
GO:0003849	3-deoxy-7-phosphoheptulonate synthase activity	2	-0.65632	NA	NA	0.5918	1	1	1
GO:0006520	cellular amino acid metabolic process	3	-0.45877	NA	NA	0.82495	0.98422	1	2
GO:0047689	aspartate racemase activity	1	-0.60552	NA	NA	0.7915	0.99725	0	1
GO:0008839	4-hydroxy-tetrahydrodipicolinate reductase	2	-0.95189	NA	NA	0.015625	0.36598	0	2
GO:0016788	hydrolase activity, acting on ester bonds	1	-0.78003	NA	NA	0.45749	1	0	1
GO:0004798	thymidylate kinase activity	1	-0.77557	NA	NA	0.46761	1	0	1
GO:0006281	DNA repair	27	-0.31552	NA	NA	0.46329	1	11	16
GO:0016462	pyrophosphatase activity	2	-0.62399	NA	NA	0.66016	1	0	2
GO:0008150	biological_process	24	-0.26255	NA	NA	0.80247	0.99232	11	13
GO:0046872	metal ion binding	6	-0.5009	NA	NA	0.4658	1	4	2
GO:0008887	glycerate kinase activity	1	-0.66477	NA	NA	0.67611	1	0	1
GO:0031388	organic acid phosphorylation	1	-0.66477	NA	NA	0.67611	1	0	1
GO:0016436	rRNA (uridine) methyltransferase activity	1	-0.58969	NA	NA	0.82186	0.99274	0	1
GO:0031167	rRNA methylation	4	-0.53538	NA	NA	0.58083	1	0	4
GO:0008757	S-adenosylmethionine-dependent methyltransferase activity	7	-0.23515	NA	NA	0.98172	0.99914	3	4
GO:0016433	rRNA (adenine) methyltransferase activity	1	-0.63068	NA	NA	0.74494	0.99164	0	1
GO:0005198	structural molecule activity	21	-0.35476	NA	NA	0.38681	1	5	16
GO:0016226	iron-sulfur cluster assembly	14	-0.69222	NA	NA	0	0.013716	5	9
GO:0004222	metalloendopeptidase activity	5	-0.44397	NA	NA	0.65162	1	3	2
GO:0006508	proteolysis	24	-0.29556	NA	NA	0.63139	1	10	14
GO:0008834	di-trans,poly-cis-decaprenylcistransferase activity	1	-0.59862	NA	NA	0.79757	0.98817	0	1
GO:0009252	peptidoglycan biosynthetic process	23	-0.53621	NA	NA	0.010453	0.092933	2	21
GO:0006400	tRNA modification	25	-0.37477	NA	NA	0.25131	0.93068	11	14
GO:0005762	mitochondrial large ribosomal subunit	2	-0.7757	NA	NA	0.26367	0.94244	0	2
GO:0046654	tetrahydrofolate biosynthetic process	2	-0.3608	NA	NA	0.98242	0.99759	1	1
GO:0005047	signal recognition particle binding	1	-0.63109	NA	NA	0.74494	0.99297	0	1
GO:0009306	protein secretion	12	-0.49453	NA	NA	0.1757	0.74203	4	8
GO:0000910	cytokinesis	5	-0.54705	NA	NA	0.41697	1	1	4
GO:0008881	glutamate racemase activity	1	-0.61932	NA	NA	0.77126	0.99707	0	1
GO:0004399	histidinol dehydrogenase activity	1	-0.57143	NA	NA	0.86437	0.98505	0	1
GO:0003879	ATP phosphoribosyltransferase activity	2	-0.39188	NA	NA	0.96484	1	1	1
GO:0000166	nucleotide binding	1	-0.74554	NA	NA	0.51822	1	0	1
GO:0006464	cellular protein modification process	13	-0.21156	NA	NA	0.97018	0.99852	5	8
GO:0016530	metallochaperone activity	4	-0.70012	NA	NA	0.16541	0.72954	0	4
GO:0051082	unfolded protein binding	4	-0.67818	NA	NA	0.22556	0.82792	0	4
GO:0009005	serine-type D-Ala-D-Ala carboxypeptidase activity	1	-0.8267	NA	NA	0.3583	0.99827	0	1
GO:0042586	peptide deformylase activity	1	-0.71916	NA	NA	0.56883	1	0	1
GO:0019843	rRNA binding	4	-0.37284	NA	NA	0.87782	0.99138	2	2
GO:0009378	four-way junction helicase activity	2	-0.48755	NA	NA	0.86719	0.98232	1	1
GO:0009379	Holliday junction helicase complex	2	-0.48755	NA	NA	0.86719	0.98232	1	1
GO:0003723	RNA binding	5	-0.3357	NA	NA	0.88267	0.99603	2	3
GO:0003674	molecular_function	62	-0.48469	NA	NA	0.0016051	0.012918	20	42
GO:0008176	tRNA (guanine-N7-)-methyltransferase activity	1	-0.67573	NA	NA	0.64777	1	0	1
GO:0005525	GTP binding	16	-0.2765	NA	NA	0.80944	0.98375	8	8
GO:0008972	phosphomethylpyrimidine kinase activity	1	-0.53084	NA	NA	0.93927	0.9796	0	1
GO:0009228	thiamine biosynthetic process	13	-0.54193	NA	NA	0.075439	0.35792	2	11
GO:0008901	ferredoxin hydrogenase activity	2	-0.72067	NA	NA	0.41602	1	0	2
GO:0019627	urea metabolic process	3	-0.62018	NA	NA	0.47672	1	1	2
GO:0003677	DNA binding	18	-0.20773	NA	NA	0.97422	1	9	9
GO:0004731	purine-nucleoside phosphorylase activity	5	-0.49618	NA	NA	0.52888	1	4	1
GO:0043096	purine nucleobase salvage	1	-0.99554	NA	NA	0.016194	0.50555	0	1
GO:0006779	porphyrin-containing compound biosynthetic process	7	-0.66463	NA	NA	0.08958	0.37258	1	6
GO:0004160	dihydroxy-acid dehydratase activity	1	-0.85836	NA	NA	0.28543	0.95443	0	1
GO:0009097	isoleucine biosynthetic process	6	-0.46004	NA	NA	0.55638	1	1	5
GO:0009099	valine biosynthetic process	4	-0.63889	NA	NA	0.30827	0.95202	0	4
GO:0006561	proline biosynthetic process	4	-0.29875	NA	NA	0.97368	0.99881	1	3
GO:0003755	peptidyl-prolyl cis-trans isomerase activity	1	-0.67735	NA	NA	0.64777	1	0	1
GO:0005854	nascent polypeptide-associated complex	1	-0.67735	NA	NA	0.64777	1	0	1
GO:0051083	'de novo' cotranslational protein folding	1	-0.67735	NA	NA	0.64777	1	0	1
GO:0003994	aconitate hydratase activity	4	-0.59163	NA	NA	0.44925	1	0	4
GO:0006099	tricarboxylic acid cycle	15	-0.26602	NA	NA	0.87302	0.97881	8	7
GO:0003984	acetolactate synthase activity	3	-0.66003	NA	NA	0.39292	1	0	3
GO:0005948	acetolactate synthase complex	2	-0.65976	NA	NA	0.58203	1	0	2
GO:0004042	acetyl-CoA:L-glutamate N-acetyltransferase activity	2	-0.71517	NA	NA	0.42969	1	0	2
GO:0004358	glutamate N-acetyltransferase activity	1	-0.95942	NA	NA	0.10121	0.74048	0	1
GO:0006592	ornithine biosynthetic process	6	-0.51175	NA	NA	0.44547	1	2	4
GO:0004077	biotin-[acetyl-CoA-carboxylase] ligase activity	1	-0.68669	NA	NA	0.62348	1	0	1
GO:0003700	sequence-specific DNA binding transcription factor activity	14	-0.41469	NA	NA	0.35921	1	3	11
GO:0006355	regulation of transcription, DNA-templated	23	-0.40971	NA	NA	0.17944	0.7777	7	16
GO:0006768	biotin metabolic process	1	-0.97606	NA	NA	0.07085	0.70583	0	1
GO:0004450	isocitrate dehydrogenase (NADP+) activity	2	-0.62379	NA	NA	0.66016	1	1	1
GO:0008863	formate dehydrogenase (NAD+) activity	3	-0.56539	NA	NA	0.59963	1	0	3
GO:0009326	formate dehydrogenase complex	2	-0.56516	NA	NA	0.76953	0.99387	0	2
GO:0015942	formate metabolic process	3	-0.66922	NA	NA	0.37803	0.99177	0	3
GO:0006012	galactose metabolic process	4	-0.43181	NA	NA	0.76316	0.98193	3	1
GO:0006424	glutamyl-tRNA aminoacylation	7	-0.59494	NA	NA	0.19196	0.74415	1	6
GO:0030956	glutamyl-tRNA(Gln) amidotransferase complex	3	-0.85784	NA	NA	0.044693	0.36377	0	3
GO:0050567	glutaminyl-tRNA synthase (glutamine-hydrolyzing) activity	5	-0.66458	NA	NA	0.17329	0.70345	1	4
GO:0016740	transferase activity	4	-0.65117	NA	NA	0.29135	0.93258	1	3
GO:0005575	cellular_component	22	-0.33629	NA	NA	0.43463	1	7	15
GO:0046118	7-methylguanosine biosynthetic process	1	-0.77029	NA	NA	0.48178	1	0	1
GO:0004409	homoaconitate hydratase activity	1	-0.90544	NA	NA	0.21053	0.8891	0	1
GO:0009085	lysine biosynthetic process	2	-0.70692	NA	NA	0.44727	1	1	1
GO:0004190	aspartic-type endopeptidase activity	2	-0.77066	NA	NA	0.27148	0.95663	0	2
GO:0009375	ferredoxin hydrogenase complex	1	-0.64935	NA	NA	0.7085	1	0	1
GO:0051604	protein maturation	1	-0.64935	NA	NA	0.7085	1	0	1
GO:0003998	acylphosphatase activity	1	-0.65747	NA	NA	0.69028	0.99994	0	1
GO:0016831	carboxy-lyase activity	5	-0.44738	NA	NA	0.64801	0.99943	1	4
GO:0016887	ATPase activity	21	-0.41951	NA	NA	0.17647	0.74565	6	15
GO:0008685	2-C-methyl-D-erythritol 2,4-cyclodiphosphate synthase activity	1	-0.51705	NA	NA	0.97166	0.9876	0	1
GO:0019288	isopentenyl diphosphate biosynthetic process, methylerythritol 4-phosphate pathway	4	-0.49363	NA	NA	0.65038	1	1	3
GO:0004609	phosphatidylserine decarboxylase activity	1	-0.69805	NA	NA	0.61336	1	0	1
GO:0008654	phospholipid biosynthetic process	3	-0.42443	NA	NA	0.86406	0.97976	1	2
GO:0009098	leucine biosynthetic process	7	-0.6282	NA	NA	0.15356	0.39355	1	6
GO:0003861	3-isopropylmalate dehydratase activity	4	-0.57895	NA	NA	0.4906	1	0	4
GO:0009316	3-isopropylmalate dehydratase complex	4	-0.57895	NA	NA	0.4906	1	0	4
GO:0000917	barrier septum assembly	1	-0.62744	NA	NA	0.75304	0.99412	0	1
GO:0030428	cell septum	1	-0.62744	NA	NA	0.75304	0.99412	0	1
GO:0006777	Mo-molybdopterin cofactor biosynthetic process	6	-0.70882	NA	NA	0.088725	0.35001	0	6
GO:0007059	chromosome segregation	4	-0.77367	NA	NA	0.077068	0.35979	0	4
GO:0008610	lipid biosynthetic process	2	-0.73569	NA	NA	0.36914	1	0	2
GO:0004019	adenylosuccinate synthase activity	1	-0.78125	NA	NA	0.45344	1	0	1
GO:0008175	tRNA methyltransferase activity	1	-0.83604	NA	NA	0.33806	0.98708	0	1
GO:0004526	ribonuclease P activity	1	-0.85795	NA	NA	0.28745	0.95528	0	1
GO:0004413	homoserine kinase activity	1	-0.90503	NA	NA	0.21053	0.88664	0	1
GO:0009088	threonine biosynthetic process	3	-0.59969	NA	NA	0.527	1	1	2
GO:0006289	nucleotide-excision repair	3	-0.52147	NA	NA	0.69274	1	1	2
GO:0009380	excinuclease repair complex	3	-0.52147	NA	NA	0.69274	1	1	2
GO:0009381	excinuclease ABC activity	3	-0.52147	NA	NA	0.69274	1	1	2
GO:0008853	exodeoxyribonuclease III activity	1	-0.57873	NA	NA	0.8502	0.98784	0	1
GO:0006109	regulation of carbohydrate metabolic process	1	-0.73255	NA	NA	0.54049	1	0	1
GO:0009240	isopentenyl diphosphate biosynthetic process	2	-0.61714	NA	NA	0.67578	1	0	2
GO:0001539	cilium or flagellum-dependent cell motility	18	-0.53078	NA	NA	0.046041	0.22787	1	17
GO:0009431	bacterial-type flagellum basal body, MS ring	1	-0.77679	NA	NA	0.46559	1	0	1
GO:0006935	chemotaxis	1	-0.63758	NA	NA	0.73279	0.99108	0	1
GO:0009433	bacterial-type flagellum basal body, C ring	1	-0.63758	NA	NA	0.73279	0.99108	0	1
GO:0009288	bacterial-type flagellum	7	-0.58186	NA	NA	0.21389	0.75494	0	7
GO:0009296	nucleoid	11	-0.47948	NA	NA	0.26134	0.91808	1	10
GO:0017103	UTP:galactose-1-phosphate uridylyltransferase activity	1	-0.94927	NA	NA	0.12955	0.74009	0	1
GO:0015501	glutamate:sodium symporter activity	1	-0.75284	NA	NA	0.50607	1	0	1
GO:0015813	L-glutamate transport	1	-0.75284	NA	NA	0.50607	1	0	1
GO:0004418	hydroxymethylbilane synthase activity	1	-0.92938	NA	NA	0.16397	0.78671	0	1
GO:0015968	stringent response	2	-0.50321	NA	NA	0.84766	0.98533	1	1
GO:0046677	response to antibiotic	2	-0.60531	NA	NA	0.69531	1	0	2
GO:0051745	4-hydroxy-3-methylbut-2-en-1-yl diphosphate reductase activity	1	-0.70292	NA	NA	0.60121	1	0	1
GO:0004134	4-alpha-glucanotransferase activity	1	-0.9724	NA	NA	0.076923	0.72336	0	1
GO:0005980	glycogen catabolic process	4	-0.46486	NA	NA	0.69549	0.99321	2	2
GO:0004612	phosphoenolpyruvate carboxykinase (ATP) activity	1	-0.8543	NA	NA	0.29352	0.95618	0	1
GO:0006094	gluconeogenesis	8	-0.60245	NA	NA	0.10401	0.41791	3	5
GO:0000023	maltose metabolic process	1	-0.87581	NA	NA	0.25304	0.92129	0	1
GO:0004802	transketolase activity	1	-0.63799	NA	NA	0.73077	0.99435	0	1
GO:0004830	tryptophan-tRNA ligase activity	1	-0.7849	NA	NA	0.45142	1	0	1
GO:0006436	tryptophanyl-tRNA aminoacylation	1	-0.7849	NA	NA	0.45142	1	0	1
GO:0004831	tyrosine-tRNA ligase activity	1	-0.5418	NA	NA	0.92105	0.9791	0	1
GO:0006437	tyrosyl-tRNA aminoacylation	1	-0.5418	NA	NA	0.92105	0.9791	0	1
GO:0006308	DNA catabolic process	2	-0.38616	NA	NA	0.9707	0.99751	1	1
GO:0008855	exodeoxyribonuclease VII activity	2	-0.38616	NA	NA	0.9707	0.99751	1	1
GO:0009318	exodeoxyribonuclease VII complex	2	-0.38616	NA	NA	0.9707	0.99751	1	1
GO:0004070	aspartate carbamoyltransferase activity	2	-0.93768	NA	NA	0.021484	0.34579	0	2
GO:0009220	pyrimidine ribonucleotide biosynthetic process	11	-0.45359	NA	NA	0.32486	0.98713	2	9
GO:0008047	enzyme activator activity	1	-0.99716	NA	NA	0.0080972	0.46035	0	1
GO:0018307	enzyme active site formation	3	-0.95272	NA	NA	0	0.13224	2	1
GO:0030528	structural constituent of chromatin	3	-0.62583	NA	NA	0.46182	1	1	2
GO:0045449	mitotic cell cycle, embryonic	5	-0.59812	NA	NA	0.30144	0.92813	2	3
GO:0070037	rRNA (pseudouridine) methyltransferase activity	1	-0.51299	NA	NA	0.97773	0.98589	0	1
GO:0070475	rRNA base methylation	1	-0.51299	NA	NA	0.97773	0.98589	0	1
GO:0009966	regulation of signal transduction	1	-0.8405	NA	NA	0.32186	0.97608	0	1
GO:0009975	cyclase activity	1	-0.8405	NA	NA	0.32186	0.97608	0	1
GO:0004795	threonine synthase activity	1	-0.84375	NA	NA	0.31579	0.99086	0	1
GO:0016835	carbon-oxygen lyase activity	3	-0.6162	NA	NA	0.47858	1	1	2
GO:0050662	coenzyme binding	3	-0.53403	NA	NA	0.66667	1	1	2
GO:0005515	protein binding	12	-0.31348	NA	NA	0.74019	0.99212	3	9
GO:0030261	chromosome condensation	3	-0.85215	NA	NA	0.048417	0.37136	0	3
GO:0042578	phosphoric ester hydrolase activity	1	-0.66558	NA	NA	0.67409	1	0	1
GO:0043571	maintenance of CRISPR repeat elements	16	-0.23642	NA	NA	0.92657	0.99497	12	4
GO:0004784	superoxide dismutase activity	1	-0.77151	NA	NA	0.47773	1	0	1
GO:0019430	removal of superoxide radicals	1	-0.77151	NA	NA	0.47773	1	0	1
GO:0008703	5-amino-6-(5-phosphoribosylamino)uracil reductase activity	1	-0.62459	NA	NA	0.75506	0.98683	0	1
GO:0008835	diaminohydroxyphosphoribosylaminopyrimidine deaminase activity	1	-0.62459	NA	NA	0.75506	0.98683	0	1
GO:0009408	response to heat	2	-0.61307	NA	NA	0.68359	1	0	2
GO:0016566	protein import into peroxisome matrix, receptor recycling	2	-0.64352	NA	NA	0.61914	1	0	2
GO:0006364	rRNA processing	2	-0.57207	NA	NA	0.75586	0.99225	0	2
GO:0043822	ribonuclease M5 activity	1	-0.7707	NA	NA	0.47773	1	0	1
GO:0003896	DNA primase activity	2	-0.7659	NA	NA	0.28125	0.95351	1	1
GO:0006269	DNA replication, synthesis of RNA primer	2	-0.83416	NA	NA	0.13281	0.76599	1	1
GO:0004588	orotate phosphoribosyltransferase activity	2	-0.67154	NA	NA	0.55078	1	0	2
GO:0003883	CTP synthase activity	1	-0.64042	NA	NA	0.72874	0.99717	0	1
GO:0004781	sulfate adenylyltransferase (ATP) activity	2	-0.31751	NA	NA	0.99414	0.9984	1	1
GO:0006865	amino acid transport	4	-0.53279	NA	NA	0.59023	1	1	3
GO:0015171	amino acid transmembrane transporter activity	2	-0.78558	NA	NA	0.24023	0.93623	0	2
GO:0008940	nitrate reductase activity	1	-0.58929	NA	NA	0.82186	0.98838	0	1
GO:0009325	nitrate reductase complex	1	-0.58929	NA	NA	0.82186	0.98838	0	1
GO:0003887	DNA-directed DNA polymerase activity	8	-0.3765	NA	NA	0.65328	0.99677	4	4
GO:0004527	exonuclease activity	5	-0.65461	NA	NA	0.18412	0.73527	0	5
GO:0006260	DNA replication	20	-0.29165	NA	NA	0.68601	0.9927	8	12
GO:0016896	exoribonuclease activity, producing 5'-phosphomonoesters	1	-0.50528	NA	NA	0.9919	0.99216	0	1
GO:0008982	protein-N(PI)-phosphohistidine-sugar phosphotransferase activity	5	-0.69472	NA	NA	0.11552	0.40057	0	5
GO:0009401	phosphoenolpyruvate-dependent sugar phosphotransferase system	10	-0.6842	NA	NA	0.013514	0.083184	0	10
GO:0019191	cellobiose transmembrane transporter activity	1	-0.69359	NA	NA	0.61538	1	0	1
GO:0005215	transporter activity	7	-0.26327	NA	NA	0.96892	0.99907	2	5
GO:0009290	DNA import into cell involved in transformation	1	-0.60024	NA	NA	0.79352	0.98755	0	1
GO:0003688	DNA replication origin binding	2	-0.69034	NA	NA	0.50781	1	1	1
GO:0005524	ATP binding	45	-0.74468	NA	NA	0	0	5	40
GO:0006270	DNA replication initiation	1	-0.71591	NA	NA	0.57895	1	0	1
GO:0006275	regulation of DNA replication	1	-0.71591	NA	NA	0.57895	1	0	1
GO:0045152	antisigma factor binding	3	-0.80422	NA	NA	0.10056	0.40563	0	3
GO:0042242	cobyrinic acid a,c-diamide synthase activity	1	-0.52394	NA	NA	0.95142	0.98367	0	1
GO:0016880	acid-ammonia (or amide) ligase activity	1	-0.54951	NA	NA	0.90891	0.98544	0	1
GO:0009368	endopeptidase Clp complex	3	-0.80757	NA	NA	0.10056	0.40345	0	3
GO:0006824	cobalt ion transport	3	-0.61809	NA	NA	0.47858	1	1	2
GO:0004176	ATP-dependent peptidase activity	4	-0.65411	NA	NA	0.28008	0.92661	0	4
GO:0004822	isoleucine-tRNA ligase activity	1	-0.85106	NA	NA	0.30364	0.97491	0	1
GO:0006428	isoleucyl-tRNA aminoacylation	1	-0.85106	NA	NA	0.30364	0.97491	0	1
GO:0015155	lactose transmembrane transporter activity	1	-0.67248	NA	NA	0.65587	1	0	1
GO:0019197	phosphoenolpyruvate-dependent sugar phosphotransferase complex	1	-0.67248	NA	NA	0.65587	1	0	1
GO:0004823	leucine-tRNA ligase activity	2	-0.4444	NA	NA	0.92578	0.99479	1	1
GO:0006429	leucyl-tRNA aminoacylation	2	-0.4444	NA	NA	0.92578	0.99479	1	1
GO:0004825	methionine-tRNA ligase activity	2	-0.70524	NA	NA	0.45898	1	0	2
GO:0004350	glutamate-5-semialdehyde dehydrogenase activity	1	-0.71388	NA	NA	0.58502	1	0	1
GO:0004828	serine-tRNA ligase activity	1	-0.87459	NA	NA	0.25304	0.91564	0	1
GO:0006434	seryl-tRNA aminoacylation	1	-0.87459	NA	NA	0.25304	0.91564	0	1
GO:0004766	spermidine synthase activity	1	-0.99635	NA	NA	0.01417	0.49874	0	1
GO:0008295	spermidine biosynthetic process	5	-0.52733	NA	NA	0.45307	1	1	4
GO:0004832	valine-tRNA ligase activity	1	-0.84131	NA	NA	0.31984	0.97795	0	1
GO:0006438	valyl-tRNA aminoacylation	1	-0.84131	NA	NA	0.31984	0.97795	0	1
GO:0008479	queuine tRNA-ribosyltransferase activity	1	-0.69765	NA	NA	0.61336	1	0	1
GO:0016870	intramolecular transferase activity, transferring amino groups	1	-0.51461	NA	NA	0.97571	0.98686	0	1
GO:0016763	transferase activity, transferring pentosyl groups	1	-0.54383	NA	NA	0.91903	0.97908	0	1
GO:0004604	phosphoadenylyl-sulfate reductase (thioredoxin) activity	1	-0.5211	NA	NA	0.95547	0.97979	0	1
GO:0019379	sulfate assimilation, phosphoadenylyl sulfate reduction by phosphoadenylyl-sulfate reductase (thioredoxin)	1	-0.5211	NA	NA	0.95547	0.97979	0	1
GO:0004817	cysteine-tRNA ligase activity	1	-0.67898	NA	NA	0.63968	1	0	1
GO:0006423	cysteinyl-tRNA aminoacylation	1	-0.67898	NA	NA	0.63968	1	0	1
GO:0015639	ferrous iron uptake transmembrane transporter activity	1	-0.69643	NA	NA	0.61336	1	0	1
GO:0015684	ferrous iron transport	1	-0.69643	NA	NA	0.61336	1	0	1
GO:0008649	rRNA methyltransferase activity	2	-0.94844	NA	NA	0.017578	0.369	0	2
GO:0004819	glutamine-tRNA ligase activity	1	-0.53287	NA	NA	0.93725	0.9808	0	1
GO:0006425	glutaminyl-tRNA aminoacylation	1	-0.53287	NA	NA	0.93725	0.9808	0	1
GO:0030234	enzyme regulator activity	2	-0.61429	NA	NA	0.68359	1	0	2
GO:0008963	phospho-N-acetylmuramoyl-pentapeptide-transferase activity	1	-0.50162	NA	NA	0.99595	0.99312	0	1
GO:0003899	DNA-directed RNA polymerase activity	5	-0.45192	NA	NA	0.64621	1	1	4
GO:0006350	regulation of gene expression by genetic imprinting	7	-0.47865	NA	NA	0.43693	1	1	6
GO:0050518	2-C-methyl-D-erythritol 4-phosphate cytidylyltransferase activity	1	-0.56981	NA	NA	0.8664	0.98306	0	1
GO:0006422	aspartyl-tRNA aminoacylation	2	-0.49655	NA	NA	0.85547	0.98255	0	2
GO:0004815	aspartate-tRNA ligase activity	1	-0.57914	NA	NA	0.84818	0.98784	0	1
GO:0004818	glutamate-tRNA ligase activity	2	-0.52903	NA	NA	0.8125	0.98575	0	2
GO:0009332	glutamate-tRNA ligase complex	1	-0.67654	NA	NA	0.64777	1	0	1
GO:0001514	selenocysteine incorporation	1	-0.56088	NA	NA	0.89069	0.98882	0	1
GO:0001887	selenium compound metabolic process	1	-0.9517	NA	NA	0.12551	0.75552	0	1
GO:0004756	selenide, water dikinase activity	1	-0.9517	NA	NA	0.12551	0.75552	0	1
GO:0008135	translation factor activity, nucleic acid binding	1	-0.58198	NA	NA	0.84008	0.98672	0	1
GO:0006282	regulation of DNA repair	1	-0.84172	NA	NA	0.31984	0.98765	0	1
GO:0008992	rRNA (guanine-N2-)-methyltransferase activity	1	-0.84172	NA	NA	0.31984	0.98765	0	1
GO:0004219	calcium-dependent cysteine-type endopeptidase activity	1	-0.77597	NA	NA	0.46559	1	0	1
GO:0030163	protein catabolic process	1	-0.77597	NA	NA	0.46559	1	0	1
GO:0004764	shikimate 3-dehydrogenase (NADP+) activity	2	-0.77385	NA	NA	0.26953	0.94861	0	2
GO:0004015	adenosylmethionine-8-amino-7-oxononanoate transaminase activity	1	-0.66112	NA	NA	0.68623	1	0	1
GO:0019509	L-methionine biosynthetic process from methylthioadenosine	4	-0.53931	NA	NA	0.57331	1	2	2
GO:0008897	holo-[acyl-carrier-protein] synthase activity	1	-0.73539	NA	NA	0.53441	1	0	1
GO:0000036	ACP phosphopantetheine attachment site binding involved in fatty acid biosynthetic process	1	-0.74594	NA	NA	0.51822	1	0	1
GO:0004632	phosphopantothenate--cysteine ligase activity	2	-0.67073	NA	NA	0.55469	1	0	2
GO:0004633	phosphopantothenoylcysteine decarboxylase activity	2	-0.65367	NA	NA	0.5918	1	0	2
GO:0015939	pantothenate metabolic process	1	-0.67695	NA	NA	0.64777	1	0	1
GO:0004014	adenosylmethionine decarboxylase activity	2	-0.57734	NA	NA	0.74805	1	0	2
GO:0008276	protein methyltransferase activity	3	-0.41767	NA	NA	0.88082	0.98129	2	1
GO:0051989	coproporphyrinogen dehydrogenase activity	3	-0.79204	NA	NA	0.12291	0.62137	0	3
GO:0008795	NAD+ synthase activity	1	-0.55398	NA	NA	0.90081	0.98291	0	1
GO:0008444	CDP-diacylglycerol-glycerol-3-phosphate 3-phosphatidyltransferase activity	1	-0.84537	NA	NA	0.31377	0.99191	0	1
GO:0016884	carbon-nitrogen ligase activity, with glutamine as amido-N-donor	3	-0.51532	NA	NA	0.71136	0.99843	1	2
GO:0006352	DNA-templated transcription, initiation	9	-0.58743	NA	NA	0.10448	0.38854	2	7
GO:0006139	nucleobase-containing compound metabolic process	12	-0.38829	NA	NA	0.48785	1	5	7
GO:0003690	double-stranded DNA binding	1	-0.71631	NA	NA	0.57692	1	0	1
GO:0016818	hydrolase activity, acting on acid anhydrides, in phosphorus-containing anhydrides	4	-0.69776	NA	NA	0.17105	0.77359	2	2
GO:0003906	DNA-(apurinic or apyrimidinic site) lyase activity	2	-0.69377	NA	NA	0.49805	1	0	2
GO:0009360	DNA polymerase III complex	7	-0.40964	NA	NA	0.6362	1	4	3
GO:0004003	ATP-dependent DNA helicase activity	9	-0.4538	NA	NA	0.38806	1	3	6
GO:0008854	exodeoxyribonuclease V activity	2	-0.74501	NA	NA	0.3418	0.99687	0	2
GO:0009338	exodeoxyribonuclease V complex	2	-0.74501	NA	NA	0.3418	0.99687	0	2
GO:0046429	4-hydroxy-3-methylbut-2-en-1-yl diphosphate synthase activity	1	-0.75041	NA	NA	0.50607	1	0	1
GO:0004844	uracil DNA N-glycosylase activity	3	-0.32468	NA	NA	0.97393	1	1	2
GO:0005488	binding	4	-0.4555	NA	NA	0.70865	0.99748	1	3
GO:0006268	DNA unwinding involved in DNA replication	2	-0.69473	NA	NA	0.49219	1	0	2
GO:0008837	diaminopimelate epimerase activity	1	-0.83076	NA	NA	0.34615	0.9873	0	1
GO:0004356	glutamate-ammonia ligase activity	1	-0.6043	NA	NA	0.7915	0.98907	0	1
GO:0006542	glutamine biosynthetic process	1	-0.6043	NA	NA	0.7915	0.98907	0	1
GO:0004585	ornithine carbamoyltransferase activity	1	-0.83807	NA	NA	0.33198	0.9824	0	1
GO:0008914	leucyltransferase activity	1	-0.57995	NA	NA	0.84413	0.98816	0	1
GO:0006529	asparagine biosynthetic process	2	-0.70381	NA	NA	0.46289	1	1	1
GO:0008840	4-hydroxy-tetrahydrodipicolinate synthase	1	-0.59984	NA	NA	0.79555	0.98783	0	1
GO:0009086	methionine biosynthetic process	8	-0.59807	NA	NA	0.11314	0.40056	4	4
GO:0004674	protein serine/threonine kinase activity	1	-0.94196	NA	NA	0.14575	0.7608	0	1
GO:0016791	phosphatase activity	1	-0.94196	NA	NA	0.14575	0.7608	0	1
GO:0008747	N-acetylneuraminate lyase activity	1	-0.57427	NA	NA	0.8583	0.98514	0	1
GO:0008478	pyridoxal kinase activity	1	-0.60471	NA	NA	0.7915	0.99357	0	1
GO:0009443	pyridoxal 5'-phosphate salvage	1	-0.60471	NA	NA	0.7915	0.99357	0	1
GO:0000345	cytosolic DNA-directed RNA polymerase complex	4	-0.50771	NA	NA	0.6203	1	1	3
GO:0004789	thiamine-phosphate diphosphorylase activity	1	-0.61607	NA	NA	0.77733	0.99897	0	1
GO:0004417	hydroxyethylthiazole kinase activity	1	-0.98417	NA	NA	0.046559	0.62249	0	1
GO:0003867	4-aminobutyrate transaminase activity	2	-0.67235	NA	NA	0.55078	1	0	2
GO:0009450	gamma-aminobutyric acid catabolic process	3	-0.4634	NA	NA	0.8175	0.98694	1	2
GO:0008483	transaminase activity	1	-0.61526	NA	NA	0.77733	0.99482	0	1
GO:0019491	ectoine biosynthetic process	1	-0.61526	NA	NA	0.77733	0.99482	0	1
GO:0006855	drug transmembrane transport	3	-0.77851	NA	NA	0.13966	0.71763	1	2
GO:0042493	response to drug	3	-0.77851	NA	NA	0.13966	0.71763	1	2
GO:0042286	glutamate-1-semialdehyde 2,1-aminomutase activity	1	-0.60511	NA	NA	0.7915	0.9965	0	1
GO:0016994	precorrin-6A reductase activity	1	-0.59253	NA	NA	0.81377	0.98819	0	1
GO:0004523	RNA-DNA hybrid ribonuclease activity	1	-0.55276	NA	NA	0.90081	0.98101	0	1
GO:0003941	L-serine ammonia-lyase activity	3	-0.8224	NA	NA	0.081937	0.40883	0	3
GO:0006565	L-serine catabolic process	2	-0.82247	NA	NA	0.14844	0.8149	0	2
GO:0009063	cellular amino acid catabolic process	2	-0.63289	NA	NA	0.64258	1	0	2
GO:0000107	imidazoleglycerol-phosphate synthase activity	2	-0.55542	NA	NA	0.7832	0.9928	0	2
GO:0008804	carbamate kinase activity	1	-0.80601	NA	NA	0.41498	1	0	1
GO:0030288	outer membrane-bounded periplasmic space	23	-0.49338	NA	NA	0.036585	0.23266	3	20
GO:0008742	L-ribulose-phosphate 4-epimerase activity	1	-0.61364	NA	NA	0.77733	0.98952	0	1
GO:0019568	arabinose catabolic process	2	-0.54892	NA	NA	0.79492	0.99098	0	2
GO:0003991	acetylglutamate kinase activity	1	-0.59334	NA	NA	0.81174	0.99158	0	1
GO:0015556	C4-dicarboxylate transmembrane transporter activity	3	-0.56326	NA	NA	0.60149	1	1	2
GO:0015740	C4-dicarboxylate transport	3	-0.56326	NA	NA	0.60149	1	1	2
GO:0006820	anion transport	2	-0.59678	NA	NA	0.70898	1	0	2
GO:0008509	anion transmembrane transporter activity	2	-0.59678	NA	NA	0.70898	1	0	2
GO:0031317	tripartite ATP-independent periplasmic transporter complex	2	-0.78928	NA	NA	0.23047	0.91801	0	2
GO:0006812	cation transport	3	-0.37946	NA	NA	0.92551	0.99876	2	1
GO:0015486	glycoside-pentoside-hexuronide:cation symporter activity	1	-0.79302	NA	NA	0.42915	1	0	1
GO:0015079	potassium ion transmembrane transporter activity	1	-0.68628	NA	NA	0.62348	1	0	1
GO:0015658	branched-chain amino acid transmembrane transporter activity	1	-0.63393	NA	NA	0.74291	0.99696	0	1
GO:0015803	branched-chain amino acid transport	1	-0.63393	NA	NA	0.74291	0.99696	0	1
GO:0015205	nucleobase transmembrane transporter activity	1	-0.79424	NA	NA	0.42915	1	0	1
GO:0015851	nucleobase transport	1	-0.79424	NA	NA	0.42915	1	0	1
GO:0008272	sulfate transport	6	-0.7797	NA	NA	0.020333	0.12705	1	5
GO:0005416	cation:amino acid symporter activity	1	-0.95008	NA	NA	0.12955	0.75434	0	1
GO:0008519	ammonium transmembrane transporter activity	1	-0.82589	NA	NA	0.3583	0.99033	0	1
GO:0015696	ammonium transport	1	-0.82589	NA	NA	0.3583	0.99033	0	1
GO:0004056	argininosuccinate lyase activity	1	-0.51258	NA	NA	0.97773	0.98468	0	1
GO:0008508	bile acid:sodium symporter activity	1	-0.65584	NA	NA	0.69433	0.99936	0	1
GO:0015721	bile acid and bile salt transport	1	-0.65584	NA	NA	0.69433	0.99936	0	1
GO:0015652	quaternary ammonium group:proton symporter activity	1	-0.67857	NA	NA	0.63968	1	0	1
GO:0015697	quaternary ammonium group transport	1	-0.67857	NA	NA	0.63968	1	0	1
GO:0004151	dihydroorotase activity	1	-0.75893	NA	NA	0.49798	1	0	1
GO:0004637	phosphoribosylamine-glycine ligase activity	1	-0.60877	NA	NA	0.78138	0.9887	0	1
GO:0006189	'de novo' IMP biosynthetic process	4	-0.33219	NA	NA	0.93609	1	1	3
GO:0004641	phosphoribosylformylglycinamidine cyclo-ligase activity	1	-0.67776	NA	NA	0.64372	1	0	1
GO:0003922	GMP synthase (glutamine-hydrolyzing) activity	2	-0.66058	NA	NA	0.57812	1	0	2
GO:0006817	phosphate ion transport	7	-0.47932	NA	NA	0.43693	1	2	5
GO:0006177	GMP biosynthetic process	1	-0.66031	NA	NA	0.68623	1	0	1
GO:0015837	amine transport	3	-0.70138	NA	NA	0.29423	0.92706	1	2
GO:0015105	arsenite transmembrane transporter activity	1	-0.82224	NA	NA	0.37449	1	0	1
GO:0008565	protein transporter activity	13	-0.35534	NA	NA	0.52632	1	4	9
GO:0015628	protein secretion by the type II secretion system	6	-0.47305	NA	NA	0.53235	1	2	4
GO:0015559	p-aminobenzoyl-glutamate uptake transmembrane transporter activity	1	-0.99797	NA	NA	0.0040486	0.44281	0	1
GO:0000275	mitochondrial proton-transporting ATP synthase complex, catalytic core F(1)	5	-0.71789	NA	NA	0.083032	0.36264	0	5
GO:0015986	ATP synthesis coupled proton transport	10	-0.76377	NA	NA	0	0.010837	0	10
GO:0045261	proton-transporting ATP synthase complex, catalytic core F(1)	5	-0.71789	NA	NA	0.083032	0.36264	0	5
GO:0045262	plasma membrane proton-transporting ATP synthase complex, catalytic core F(1)	5	-0.71789	NA	NA	0.083032	0.36264	0	5
GO:0046933	proton-transporting ATP synthase activity, rotational mechanism	10	-0.76377	NA	NA	0	0.010837	0	10
GO:0009898	cytoplasmic side of plasma membrane	21	-0.84926	NA	NA	0	0	0	21
GO:0015419	sulfate transmembrane-transporting ATPase activity	5	-0.81138	NA	NA	0.025271	0.13445	0	5
GO:0055052	ATP-binding cassette (ABC) transporter complex, substrate-binding subunit-containing	45	-0.7036	NA	NA	0	0	1	44
GO:0003852	2-isopropylmalate synthase activity	2	-0.73874	NA	NA	0.35547	0.99541	0	2
GO:0031362	anchored component of external side of plasma membrane	11	-0.54546	NA	NA	0.10889	0.40903	0	11
GO:0043199	sulfate binding	1	-0.81006	NA	NA	0.39676	1	0	1
GO:0015415	phosphate ion transmembrane-transporting ATPase activity	4	-0.85017	NA	NA	0.018797	0.2032	0	4
GO:0042301	phosphate ion binding	1	-0.50244	NA	NA	0.99595	0.99365	0	1
GO:0006559	L-phenylalanine catabolic process	1	-0.55763	NA	NA	0.89271	0.98213	0	1
GO:0006572	tyrosine catabolic process	1	-0.55763	NA	NA	0.89271	0.98213	0	1
GO:0004349	glutamate 5-kinase activity	1	-0.57265	NA	NA	0.86437	0.9858	0	1
GO:0004478	methionine adenosyltransferase activity	1	-0.9655	NA	NA	0.087045	0.69779	0	1
GO:0006556	S-adenosylmethionine biosynthetic process	1	-0.9655	NA	NA	0.087045	0.69779	0	1
GO:0008883	glutamyl-tRNA reductase activity	1	-0.92005	NA	NA	0.18219	0.81054	0	1
GO:0016469	proton-transporting two-sector ATPase complex	2	-0.85384	NA	NA	0.10352	0.73883	0	2
GO:0008836	diaminopimelate decarboxylase activity	1	-0.56818	NA	NA	0.87449	0.98719	0	1
GO:0006265	DNA topological change	10	-0.42281	NA	NA	0.46453	1	1	9
GO:0003918	DNA topoisomerase type II (ATP-hydrolyzing) activity	6	-0.53395	NA	NA	0.39741	1	0	6
GO:0009330	DNA topoisomerase complex (ATP-hydrolyzing)	2	-0.63703	NA	NA	0.63086	1	0	2
GO:0009340	DNA topoisomerase IV complex	4	-0.5002	NA	NA	0.63346	1	0	4
GO:0004634	phosphopyruvate hydratase activity	1	-0.54545	NA	NA	0.91903	0.98497	0	1
GO:0015267	channel activity	1	-0.55154	NA	NA	0.90081	0.98066	0	1
GO:0019835	cytolysis	2	-0.55177	NA	NA	0.79102	0.99641	0	2
GO:0008760	UDP-N-acetylglucosamine 1-carboxyvinyltransferase activity	1	-0.92614	NA	NA	0.16599	0.77683	0	1
GO:0004197	cysteine-type endopeptidase activity	2	-0.6151	NA	NA	0.68164	1	0	2
GO:0045184	establishment of protein localization	2	-0.6151	NA	NA	0.68164	1	0	2
GO:0051605	protein maturation	2	-0.6151	NA	NA	0.68164	1	0	2
GO:0016881	acid-amino acid ligase activity	1	-0.75365	NA	NA	0.50607	1	0	1
GO:0008763	UDP-N-acetylmuramate-L-alanine ligase activity	1	-0.89773	NA	NA	0.22672	0.91412	0	1
GO:0042355	L-fucose catabolic process	2	-0.49858	NA	NA	0.85156	0.98622	0	2
GO:0008764	UDP-N-acetylmuramoylalanine-D-glutamate ligase activity	1	-0.80073	NA	NA	0.41903	1	0	1
GO:0003855	3-dehydroquinate dehydratase activity	2	-0.52487	NA	NA	0.82227	0.98646	1	1
GO:0004845	uracil phosphoribosyltransferase activity	1	-0.54586	NA	NA	0.91903	0.98624	0	1
GO:0008655	pyrimidine-containing compound salvage	3	-0.80758	NA	NA	0.10056	0.40905	1	2
GO:0017084	delta1-pyrroline-5-carboxylate synthetase activity	1	-0.67979	NA	NA	0.63563	1	0	1
GO:0015416	organic phosphonate transmembrane-transporting ATPase activity	2	-0.80487	NA	NA	0.1875	0.90869	0	2
GO:0015716	organic phosphonate transport	3	-0.62668	NA	NA	0.4581	1	0	3
GO:0043168	anion binding	1	-0.5767	NA	NA	0.85628	0.98831	0	1
GO:0043225	anion transmembrane-transporting ATPase activity	1	-0.5767	NA	NA	0.85628	0.98831	0	1
GO:0009225	nucleotide-sugar metabolic process	2	-0.75685	NA	NA	0.31445	0.9853	1	1
GO:0030254	protein secretion by the type III secretion system	6	-0.63115	NA	NA	0.19039	0.7409	0	6
GO:0030257	type III protein secretion system complex	3	-0.65313	NA	NA	0.40782	1	0	3
GO:0015948	methanogenesis	3	-0.62187	NA	NA	0.47486	1	2	1
GO:0019512	lactose catabolic process via tagatose-6-phosphate	2	-0.53025	NA	NA	0.80859	0.98881	0	2
GO:0050044	galactose-6-phosphate isomerase activity	2	-0.53025	NA	NA	0.80859	0.98881	0	2
GO:0009052	pentose-phosphate shunt, non-oxidative branch	1	-0.74878	NA	NA	0.51417	1	0	1
GO:0019480	L-alanine oxidation to pyruvate via D-alanine	1	-0.65138	NA	NA	0.70243	1	0	1
GO:0047810	D-alanine:2-oxoglutarate aminotransferase activity	1	-0.65138	NA	NA	0.70243	1	0	1
GO:0004084	branched-chain-amino-acid transaminase activity	2	-0.7296	NA	NA	0.39258	1	0	2
GO:0009082	branched-chain amino acid biosynthetic process	2	-0.7296	NA	NA	0.39258	1	0	2
GO:0004794	L-threonine ammonia-lyase activity	2	-0.85424	NA	NA	0.10352	0.74968	0	2
GO:0006549	isoleucine metabolic process	1	-0.8539	NA	NA	0.29757	0.96088	0	1
GO:0000276	mitochondrial proton-transporting ATP synthase complex, coupling factor F(o)	3	-0.84565	NA	NA	0.055866	0.34376	0	3
GO:0045263	proton-transporting ATP synthase complex, coupling factor F(o)	3	-0.84565	NA	NA	0.055866	0.34376	0	3
GO:0045264	plasma membrane proton-transporting ATP synthase complex, coupling factor F(o)	3	-0.84565	NA	NA	0.055866	0.34376	0	3
GO:0050511	undecaprenyldiphospho-muramoylpentapeptide beta-N-acetylglucosaminyltransferase activity	1	-0.95982	NA	NA	0.09919	0.73838	0	1
GO:0004044	amidophosphoribosyltransferase activity	1	-0.53774	NA	NA	0.92713	0.98006	0	1
GO:0004360	glutamine-fructose-6-phosphate transaminase (isomerizing) activity	1	-0.74838	NA	NA	0.51417	1	0	1
GO:0004122	cystathionine beta-synthase activity	1	-0.77963	NA	NA	0.45749	1	0	1
GO:0019344	cysteine biosynthetic process	3	-0.78026	NA	NA	0.13966	0.73527	0	3
GO:0004124	cysteine synthase activity	3	-0.73517	NA	NA	0.21043	0.83385	0	3
GO:0006535	cysteine biosynthetic process from serine	3	-0.6261	NA	NA	0.45996	1	1	2
GO:0047480	UDP-N-acetylmuramoyl-tripeptide-D-alanyl-D-alanine ligase activity	1	-0.57305	NA	NA	0.86235	0.98557	0	1
GO:0004750	ribulose-phosphate 3-epimerase activity	1	-0.79627	NA	NA	0.42713	1	0	1
GO:0032778	cobalt-transporting ATPase activity	2	-0.94072	NA	NA	0.019531	0.38705	0	2
GO:0003977	UDP-N-acetylglucosamine diphosphorylase activity	1	-0.88515	NA	NA	0.23684	0.93051	0	1
GO:0019134	glucosamine-1-phosphate N-acetyltransferase activity	1	-0.88515	NA	NA	0.23684	0.93051	0	1
GO:0009297	pilus assembly	3	-0.70119	NA	NA	0.29423	0.92732	0	3
GO:0000034	adenine deaminase activity	1	-0.58523	NA	NA	0.83198	0.98847	0	1
GO:0009255	Entner-Doudoroff pathway through 6-phosphogluconate	3	-0.81416	NA	NA	0.09311	0.3894	0	3
GO:0015414	nitrate transmembrane-transporting ATPase activity	2	-0.91508	NA	NA	0.039062	0.41361	0	2
GO:0015706	nitrate transport	2	-0.91508	NA	NA	0.039062	0.41361	0	2
GO:0031263	amine-transporting ATPase activity	2	-0.89687	NA	NA	0.052734	0.4044	0	2
GO:0015417	polyamine-transporting ATPase activity	1	-0.94724	NA	NA	0.13158	0.74204	0	1
GO:0015846	polyamine transport	1	-0.94724	NA	NA	0.13158	0.74204	0	1
GO:0043215	daunorubicin transport	2	-0.56045	NA	NA	0.77344	0.99276	1	1
GO:0043216	daunorubicin-transporting ATPase activity	2	-0.56045	NA	NA	0.77344	0.99276	1	1
GO:0015439	heme-transporting ATPase activity	1	-0.95739	NA	NA	0.10324	0.7323	0	1
GO:0015886	heme transport	1	-0.95739	NA	NA	0.10324	0.7323	0	1
GO:0043213	bacteriocin transport	2	-0.94032	NA	NA	0.021484	0.3868	0	2
GO:0043214	bacteriocin-transporting ATPase activity	1	-0.93994	NA	NA	0.14575	0.7393	0	1
GO:0004456	phosphogluconate dehydratase activity	1	-0.82021	NA	NA	0.37854	1	0	1
GO:0030494	bacteriochlorophyll biosynthetic process	2	-0.57653	NA	NA	0.75195	1	0	2
GO:0019878	lysine biosynthetic process via aminoadipic acid	1	-0.53612	NA	NA	0.93522	0.98194	0	1
GO:0008879	glucose-1-phosphate thymidylyltransferase activity	2	-0.49492	NA	NA	0.85547	0.98162	0	2
GO:0000918	barrier septum site selection	3	-0.66247	NA	NA	0.39106	0.99973	0	3
GO:0004857	enzyme inhibitor activity	1	-0.76299	NA	NA	0.49393	1	0	1
GO:0050415	formimidoylglutamase activity	1	-0.70657	NA	NA	0.59717	1	0	1
GO:0008783	agmatinase activity	1	-0.60714	NA	NA	0.78543	0.99232	0	1
GO:0005990	lactose catabolic process	1	-0.95049	NA	NA	0.12955	0.75936	0	1
GO:0009024	tagatose-6-phosphate kinase activity	1	-0.95049	NA	NA	0.12955	0.75936	0	1
GO:0004565	beta-galactosidase activity	1	-0.99067	NA	NA	0.034413	0.57279	0	1
GO:0009341	beta-galactosidase complex	1	-0.99067	NA	NA	0.034413	0.57279	0	1
GO:0008741	ribulokinase activity	1	-0.5487	NA	NA	0.91093	0.98586	0	1
GO:0019388	galactose catabolic process	1	-0.94927	NA	NA	0.12955	0.74009	0	1
GO:0051301	cell division	2	-0.892	NA	NA	0.0625	0.43727	0	2
GO:0004048	anthranilate phosphoribosyltransferase activity	1	-0.52719	NA	NA	0.94534	0.97988	0	1
GO:0004749	ribose phosphate diphosphokinase activity	1	-0.81737	NA	NA	0.38259	1	0	1
GO:0045151	acetoin biosynthetic process	1	-0.70252	NA	NA	0.60121	1	0	1
GO:0015619	thiamine pyrophosphate-transporting ATPase activity	3	-0.72365	NA	NA	0.23836	0.8983	0	3
GO:0015888	thiamine transport	4	-0.7123	NA	NA	0.14098	0.71831	0	4
GO:0030974	thiamine pyrophosphate transport	3	-0.72365	NA	NA	0.23836	0.8983	0	3
GO:0048502	thiamine-transporting ATPase activity	3	-0.72365	NA	NA	0.23836	0.8983	0	3
GO:0008861	formate C-acetyltransferase activity	1	-0.97849	NA	NA	0.064777	0.69204	0	1
GO:0015412	molybdate transmembrane-transporting ATPase activity	3	-0.9082	NA	NA	0.014898	0.21972	0	3
GO:0015689	molybdate ion transport	3	-0.9082	NA	NA	0.014898	0.21972	0	3
GO:0030973	molybdate ion binding	1	-0.93912	NA	NA	0.14777	0.73725	0	1
GO:0007601	visual perception	1	-0.91315	NA	NA	0.19231	0.83674	0	1
GO:0004838	L-tyrosine:2-oxoglutarate aminotransferase activity	1	-0.55763	NA	NA	0.89271	0.98213	0	1
GO:0005260	channel-conductance-controlling ATPase activity	1	-0.99513	NA	NA	0.016194	0.49351	0	1
GO:0030321	transepithelial chloride transport	1	-0.99513	NA	NA	0.016194	0.49351	0	1
GO:0009399	nitrogen fixation	4	-0.63633	NA	NA	0.32143	0.95462	0	4
GO:0016163	nitrogenase activity	1	-0.66883	NA	NA	0.66802	1	0	1
GO:0016612	molybdenum-iron nitrogenase complex	1	-0.66883	NA	NA	0.66802	1	0	1
GO:0016611	iron-iron nitrogenase complex	1	-0.66883	NA	NA	0.66802	1	0	1
GO:0016613	vanadium-iron nitrogenase complex	1	-0.66883	NA	NA	0.66802	1	0	1
GO:0033231	carbohydrate export	1	-0.92248	NA	NA	0.17611	0.80019	0	1
GO:0043212	carbohydrate-exporting ATPase activity	1	-0.92248	NA	NA	0.17611	0.80019	0	1
GO:0055051	ATP-binding cassette (ABC) transporter complex, integrated substrate binding	3	-0.92323	NA	NA	0.0055866	0.19573	0	3
GO:0004791	thioredoxin-disulfide reductase activity	1	-0.57021	NA	NA	0.86437	0.98295	0	1
GO:0003938	IMP dehydrogenase activity	1	-0.64813	NA	NA	0.71255	1	0	1
GO:0003920	GMP reductase activity	2	-0.65083	NA	NA	0.59375	1	0	2
GO:0015950	purine nucleotide interconversion	1	-0.76015	NA	NA	0.49595	1	0	1
GO:0004370	glycerol kinase activity	1	-0.74472	NA	NA	0.52024	1	0	1
GO:0004856	xylulokinase activity	1	-0.6875	NA	NA	0.61741	1	0	1
GO:0005997	xylulose metabolic process	1	-0.6875	NA	NA	0.61741	1	0	1
GO:0019200	carbohydrate kinase activity	1	-0.83523	NA	NA	0.33806	0.98618	0	1
GO:0004355	glutamate synthase (NADPH) activity	1	-0.78977	NA	NA	0.43522	1	0	1
GO:0006537	glutamate biosynthetic process	2	-0.79009	NA	NA	0.22656	0.92232	0	2
GO:0009342	glutamate synthase complex (NADPH)	1	-0.972	NA	NA	0.076923	0.71135	0	1
GO:0045181	glutamate synthase activity, NAD(P)H as acceptor	1	-0.972	NA	NA	0.076923	0.71135	0	1
GO:0016564	protein import into peroxisome matrix, receptor recycling	5	-0.5103	NA	NA	0.5	1	1	4
GO:0004121	cystathionine beta-lyase activity	2	-0.91311	NA	NA	0.039062	0.40391	0	2
GO:0008652	cellular amino acid biosynthetic process	3	-0.60852	NA	NA	0.50279	1	2	1
GO:0003961	O-acetylhomoserine aminocarboxypropyltransferase activity	1	-0.87865	NA	NA	0.24696	0.92377	0	1
GO:0016765	transferase activity, transferring alkyl or aryl (other than methyl) groups	1	-0.87865	NA	NA	0.24696	0.92377	0	1
GO:0019413	acetate biosynthetic process	1	-0.87865	NA	NA	0.24696	0.92377	0	1
GO:0009087	methionine catabolic process	1	-0.96672	NA	NA	0.08502	0.70855	0	1
GO:0009093	cysteine catabolic process	1	-0.96672	NA	NA	0.08502	0.70855	0	1
GO:0018826	methionine gamma-lyase activity	1	-0.96672	NA	NA	0.08502	0.70855	0	1
GO:0015979	photosynthesis	2	-0.73114	NA	NA	0.38672	1	0	2
GO:0004126	cytidine deaminase activity	2	-0.90745	NA	NA	0.039062	0.38586	1	1
GO:0003866	3-phosphoshikimate 1-carboxyvinyltransferase activity	1	-0.89976	NA	NA	0.22065	0.89404	0	1
GO:0003856	3-dehydroquinate synthase activity	1	-0.51989	NA	NA	0.95951	0.98249	0	1
GO:0003871	5-methyltetrahydropteroyltriglutamate-homocysteine S-methyltransferase activity	1	-0.68791	NA	NA	0.61741	1	0	1
GO:0006772	thiamine metabolic process	2	-0.39707	NA	NA	0.96094	1	1	1
GO:0003711	retinoic acid receptor activity	2	-0.49614	NA	NA	0.85547	0.97992	0	2
GO:0009425	bacterial-type flagellum basal body	1	-0.7151	NA	NA	0.58502	1	0	1
GO:0009429	bacterial-type flagellum basal body, proximal rod	1	-0.67492	NA	NA	0.6498	1	0	1
GO:0008026	ATP-dependent helicase activity	4	-0.58675	NA	NA	0.46429	1	0	4
GO:0015031	protein transport	2	-0.90662	NA	NA	0.039062	0.38321	0	2
GO:0015474	autotransporter activity	1	-0.54464	NA	NA	0.91903	0.98021	0	1
GO:0046819	protein secretion by the type V secretion system	1	-0.54464	NA	NA	0.91903	0.98021	0	1
GO:0008965	phosphoenolpyruvate-protein phosphotransferase activity	1	-0.96591	NA	NA	0.087045	0.70813	0	1
GO:0008986	pyruvate, water dikinase activity	1	-0.81575	NA	NA	0.38462	1	0	1
GO:0043107	type IV pilus-dependent motility	1	-0.86972	NA	NA	0.26316	0.94013	0	1
GO:0018784	(S)-2-haloacid dehalogenase activity	1	-0.63596	NA	NA	0.73684	0.99431	0	1
GO:0004000	adenosine deaminase activity	1	-0.7776	NA	NA	0.46154	1	0	1
GO:0043101	purine-containing compound salvage	1	-0.7776	NA	NA	0.46154	1	0	1
GO:0030170	pyridoxal phosphate binding	2	-0.77064	NA	NA	0.27148	0.9527	1	1
GO:0004175	endopeptidase activity	1	-0.7358	NA	NA	0.53441	1	0	1
GO:0030436	asexual sporulation	46	-0.70773	NA	NA	0	0	3	43
GO:0008967	phosphoglycolate phosphatase activity	3	-0.51706	NA	NA	0.70391	0.99823	0	3
GO:0009853	photorespiration	2	-0.51685	NA	NA	0.83398	0.98655	0	2
GO:0043094	cellular metabolic compound salvage	1	-0.59416	NA	NA	0.80769	0.98996	0	1
GO:0015671	oxygen transport	1	-0.51664	NA	NA	0.97368	0.98761	0	1
GO:0008966	phosphoglucosamine mutase activity	2	-0.82988	NA	NA	0.14062	0.78433	0	2
GO:0006354	DNA-templated transcription, elongation	2	-0.49614	NA	NA	0.85547	0.97992	0	2
GO:0046026	precorrin-4 C11-methyltransferase activity	1	-0.82914	NA	NA	0.3502	0.9884	0	1
GO:0030789	precorrin-3B C17-methyltransferase activity	1	-0.72119	NA	NA	0.56275	1	0	1
GO:0030788	precorrin-2 C20-methyltransferase activity	1	-0.69156	NA	NA	0.61538	1	0	1
GO:0004851	uroporphyrin-III C-methyltransferase activity	1	-0.86039	NA	NA	0.27935	0.94821	0	1
GO:0019354	siroheme biosynthetic process	2	-0.85546	NA	NA	0.10352	0.72712	0	2
GO:0043115	precorrin-2 dehydrogenase activity	1	-0.85511	NA	NA	0.29352	0.95767	0	1
GO:0051266	sirohydrochlorin ferrochelatase activity	1	-0.85511	NA	NA	0.29352	0.95767	0	1
GO:0006744	ubiquinone biosynthetic process	4	-0.3206	NA	NA	0.95677	1	2	2
GO:0005375	copper ion transmembrane transporter activity	2	-0.50008	NA	NA	0.84961	0.98939	1	1
GO:0016563	protein import into peroxisome matrix, receptor recycling	3	-0.78513	NA	NA	0.13222	0.70699	0	3
GO:0004326	tetrahydrofolylpolyglutamate synthase activity	1	-0.76502	NA	NA	0.48785	1	0	1
GO:0008841	dihydrofolate synthase activity	1	-0.76502	NA	NA	0.48785	1	0	1
GO:0008679	2-hydroxy-3-oxopropionate reductase activity	1	-0.66924	NA	NA	0.66802	1	0	1
GO:0046393	galactarate catabolic process	1	-0.66924	NA	NA	0.66802	1	0	1
GO:0004008	copper-exporting ATPase activity	1	-0.68141	NA	NA	0.63563	1	0	1
GO:0015434	cadmium-transporting ATPase activity	1	-0.70982	NA	NA	0.58907	1	0	1
GO:0015691	cadmium ion transport	1	-0.70982	NA	NA	0.58907	1	0	1
GO:0004516	nicotinate phosphoribosyltransferase activity	2	-0.87265	NA	NA	0.083984	0.69341	1	1
GO:0019357	nicotinate nucleotide biosynthetic process	1	-0.92695	NA	NA	0.16397	0.77386	0	1
GO:0019358	nicotinate nucleotide salvage	2	-0.87265	NA	NA	0.083984	0.69341	1	1
GO:0003844	1,4-alpha-glucan branching enzyme activity	1	-0.6806	NA	NA	0.63563	1	0	1
GO:0005978	glycogen biosynthetic process	3	-0.79312	NA	NA	0.12104	0.62921	1	2
GO:0042625	ATPase activity, coupled to transmembrane movement of ions	1	-0.63312	NA	NA	0.74291	0.99693	0	1
GO:0048001	erythrose-4-phosphate dehydrogenase activity	1	-0.82752	NA	NA	0.35628	0.99539	0	1
GO:0008943	nitrite reductase [NAD(P)H] activity	1	-0.86364	NA	NA	0.27328	0.95566	0	1
GO:0019682	glyceraldehyde-3-phosphate metabolic process	1	-0.86364	NA	NA	0.27328	0.95566	0	1
GO:0004066	asparagine synthase (glutamine-hydrolyzing) activity	1	-0.9237	NA	NA	0.17004	0.79058	0	1
GO:0019012	virion	5	-0.42901	NA	NA	0.68051	0.99314	1	4
GO:0019068	virion assembly	6	-0.44041	NA	NA	0.62847	1	1	5
GO:0046798	viral portal complex	1	-0.58482	NA	NA	0.83198	0.98574	0	1
GO:0051027	DNA transport	1	-0.58482	NA	NA	0.83198	0.98574	0	1
GO:0016032	viral process	2	-0.39535	NA	NA	0.96289	1	1	1
GO:0008233	peptidase activity	1	-0.66721	NA	NA	0.66802	1	0	1
GO:0019038	provirus	1	-0.56534	NA	NA	0.88057	0.98434	0	1
GO:0008999	ribosomal-protein-alanine N-acetyltransferase activity	1	-0.55195	NA	NA	0.90081	0.98153	0	1
GO:0045333	cellular respiration	1	-0.6664	NA	NA	0.67409	1	0	1
GO:0006574	valine catabolic process	2	-0.43641	NA	NA	0.93555	0.99515	1	1
GO:0008442	3-hydroxyisobutyrate dehydrogenase activity	1	-0.70617	NA	NA	0.59717	1	0	1
GO:0008773	[protein-PII] uridylyltransferase activity	1	-0.68953	NA	NA	0.61538	1	0	1
GO:0018177	protein uridylylation	1	-0.68953	NA	NA	0.61538	1	0	1
GO:0008973	phosphopentomutase activity	1	-0.98823	NA	NA	0.040486	0.60182	0	1
GO:0008782	adenosylhomocysteine nucleosidase activity	1	-0.89002	NA	NA	0.23279	0.92777	0	1
GO:0008930	methylthioadenosine nucleosidase activity	1	-0.89002	NA	NA	0.23279	0.92777	0	1
GO:0042126	nitrate metabolic process	1	-0.58929	NA	NA	0.82186	0.98838	0	1
GO:0015627	type II protein secretion system complex	3	-0.71958	NA	NA	0.2514	0.91385	0	3
GO:0015440	peptide-transporting ATPase activity	2	-0.84896	NA	NA	0.10938	0.74981	0	2
GO:0042918	alkanesulfonate transport	1	-0.72078	NA	NA	0.56275	1	0	1
GO:0004590	orotidine-5'-phosphate decarboxylase activity	2	-0.53187	NA	NA	0.80859	0.99127	0	2
GO:0000310	xanthine phosphoribosyltransferase activity	1	-0.52313	NA	NA	0.95142	0.98157	0	1
GO:0046110	xanthine metabolic process	1	-0.52313	NA	NA	0.95142	0.98157	0	1
GO:0008838	diaminopropionate ammonia-lyase activity	1	-0.88312	NA	NA	0.23887	0.92189	0	1
GO:0004803	transposase activity	1	-0.64773	NA	NA	0.7166	0.99978	0	1
GO:0006313	transposition, DNA-mediated	1	-0.64773	NA	NA	0.7166	0.99978	0	1
GO:0015495	gamma-aminobutyric acid:proton symporter activity	1	-0.60998	NA	NA	0.77935	0.9904	0	1
GO:0016151	nickel cation binding	1	-0.74432	NA	NA	0.52024	1	0	1
GO:0004108	citrate (Si)-synthase activity	2	-0.9797	NA	NA	0.0039062	0.27384	0	2
GO:0015976	carbon utilization	1	-0.76989	NA	NA	0.48381	1	0	1
GO:0050242	pyruvate, phosphate dikinase activity	1	-0.76989	NA	NA	0.48381	1	0	1
GO:0030253	protein secretion by the type I secretion system	3	-0.68966	NA	NA	0.32775	0.95208	1	2
GO:0004587	ornithine-oxo-acid transaminase activity	1	-0.54748	NA	NA	0.91296	0.9854	0	1
GO:0004180	carboxypeptidase activity	1	-0.59213	NA	NA	0.81377	0.98716	0	1
GO:0004672	protein kinase activity	1	-0.95292	NA	NA	0.12348	0.7595	0	1
GO:0006631	fatty acid metabolic process	1	-0.8401	NA	NA	0.32389	0.97648	0	1
GO:0045861	negative regulation of proteolysis	2	-0.88429	NA	NA	0.068359	0.58306	0	2
GO:0004549	tRNA-specific ribonuclease activity	1	-0.65869	NA	NA	0.69028	1	0	1
GO:0008033	tRNA processing	1	-0.65869	NA	NA	0.69028	1	0	1
GO:0006120	mitochondrial electron transport, NADH to ubiquinone	1	-0.51623	NA	NA	0.97571	0.98818	0	1
GO:0031071	cysteine desulfurase activity	5	-0.90605	NA	NA	0	0.024079	1	4
GO:0016709	oxidoreductase activity, acting on paired donors, with incorporation or reduction of molecular oxygen, NAD(P)H as one donor, and incorporation of one atom of oxygen	2	-0.7499	NA	NA	0.32227	0.98282	0	2
GO:0008689	3-demethylubiquinone-9 3-O-methyltransferase activity	1	-0.50852	NA	NA	0.98785	0.99052	0	1
GO:0016779	nucleotidyltransferase activity	4	-0.43334	NA	NA	0.75752	0.98987	1	3
GO:0008801	beta-phosphoglucomutase activity	1	-0.6039	NA	NA	0.7915	0.98773	0	1
GO:0046352	disaccharide catabolic process	2	-0.61027	NA	NA	0.68945	1	0	2
GO:0015573	beta-glucoside transmembrane transporter activity	1	-0.93872	NA	NA	0.14777	0.7308	0	1
GO:0015759	beta-glucoside transport	1	-0.93872	NA	NA	0.14777	0.7308	0	1
GO:0015572	N-acetylglucosamine transmembrane transporter activity	1	-0.8957	NA	NA	0.22672	0.91543	0	1
GO:0005355	glucose transmembrane transporter activity	2	-0.88104	NA	NA	0.074219	0.61609	0	2
GO:0015144	carbohydrate transmembrane transporter activity	2	-0.84734	NA	NA	0.11328	0.74377	0	2
GO:0005363	maltose transmembrane transporter activity	1	-0.88433	NA	NA	0.23684	0.93059	0	1
GO:0051536	iron-sulfur cluster binding	3	-0.77269	NA	NA	0.14711	0.74127	2	1
GO:0004157	dihydropyrimidinase activity	1	-0.59781	NA	NA	0.7996	0.98853	0	1
GO:0000103	sulfate assimilation	2	-0.31751	NA	NA	0.99414	0.9984	1	1
GO:0008236	serine-type peptidase activity	3	-0.88838	NA	NA	0.018622	0.25057	1	2
GO:0006882	cellular zinc ion homeostasis	1	-0.8608	NA	NA	0.27935	0.95049	0	1
GO:0010043	response to zinc ion	1	-0.8608	NA	NA	0.27935	0.95049	0	1
GO:0042156	RNA-mediated DNA recombination	1	-0.8608	NA	NA	0.27935	0.95049	0	1
GO:0006878	cellular copper ion homeostasis	1	-0.81412	NA	NA	0.39069	1	0	1
GO:0046688	response to copper ion	1	-0.81412	NA	NA	0.39069	1	0	1
GO:0009973	adenylyl-sulfate reductase activity	3	-0.60095	NA	NA	0.52328	1	0	3
GO:0010134	sulfate assimilation via adenylyl sulfate reduction	1	-0.51177	NA	NA	0.97773	0.98386	0	1
GO:0019420	dissimilatory sulfate reduction	4	-0.65908	NA	NA	0.27068	0.93158	0	4
GO:0019425	sulfide oxidation, using siroheme sulfite reductase	2	-0.65855	NA	NA	0.58398	1	0	2
GO:0008859	exoribonuclease II activity	1	-0.51948	NA	NA	0.96154	0.98255	0	1
GO:0018551	hydrogensulfite reductase activity	2	-0.74381	NA	NA	0.34375	0.9884	0	2
GO:0016874	ligase activity	1	-0.98093	NA	NA	0.058704	0.66582	0	1
GO:0051235	maintenance of location	1	-0.98093	NA	NA	0.058704	0.66582	0	1
GO:0009274	peptidoglycan-based cell wall	1	-0.56615	NA	NA	0.88057	0.98545	0	1
GO:0008878	glucose-1-phosphate adenylyltransferase activity	1	-0.99188	NA	NA	0.032389	0.59428	0	1
GO:0004645	phosphorylase activity	1	-0.88636	NA	NA	0.23684	0.93632	0	1
GO:0005977	glycogen metabolic process	1	-0.88636	NA	NA	0.23684	0.93632	0	1
GO:0005983	starch catabolic process	1	-0.64489	NA	NA	0.72267	0.99835	0	1
GO:0051060	pullulanase activity	2	-0.5136	NA	NA	0.83984	0.98636	0	2
GO:0051678	pullulan catabolic process	1	-0.64489	NA	NA	0.72267	0.99835	0	1
GO:0018149	peptide cross-linking	1	-0.68912	NA	NA	0.61538	1	0	1
GO:0051049	regulation of transport	1	-0.73945	NA	NA	0.53239	1	0	1
GO:0009021	tRNA (guanosine-2'-O-)-methyltransferase activity	1	-0.96916	NA	NA	0.082996	0.72972	0	1
GO:0009322	trimethylamine-N-oxide reductase complex	1	-0.58766	NA	NA	0.82591	0.98785	0	1
GO:0030151	molybdenum ion binding	1	-0.58766	NA	NA	0.82591	0.98785	0	1
GO:0050626	trimethylamine-N-oxide reductase (cytochrome c) activity	1	-0.58766	NA	NA	0.82591	0.98785	0	1
GO:0050797	thymidylate synthase (FAD) activity	1	-0.69115	NA	NA	0.61538	1	0	1
GO:0005319	lipid transporter activity	1	-0.98133	NA	NA	0.058704	0.67885	0	1
GO:0006869	lipid transport	1	-0.98133	NA	NA	0.058704	0.67885	0	1
GO:0042953	lipoprotein transport	2	-0.59166	NA	NA	0.7168	1	1	1
GO:0042954	lipoprotein transporter activity	2	-0.59166	NA	NA	0.7168	1	1	1
GO:0008658	penicillin binding	1	-0.91964	NA	NA	0.18421	0.81334	0	1
GO:0009004	serine-type D-Ala-D-Ala carboxypeptidase activity	1	-0.52192	NA	NA	0.95344	0.98042	0	1
GO:0004300	enoyl-CoA hydratase activity	4	-0.6708	NA	NA	0.23872	0.88791	1	3
GO:0015413	nickel-transporting ATPase activity	5	-0.75765	NA	NA	0.048736	0.23279	0	5
GO:0015675	nickel cation transport	5	-0.75765	NA	NA	0.048736	0.23279	0	5
GO:0033232	D-methionine-transporting ATPase activity	1	-0.94683	NA	NA	0.13158	0.73272	0	1
GO:0048473	D-methionine transport	1	-0.94683	NA	NA	0.13158	0.73272	0	1
GO:0019629	propionate catabolic process, 2-methylcitrate cycle	2	-0.30966	NA	NA	0.99414	0.99755	1	1
GO:0018835	carbon phosphorus lyase activity	3	-0.83071	NA	NA	0.074488	0.39707	1	2
GO:0019634	organic phosphonate metabolic process	4	-0.74082	NA	NA	0.10526	0.40833	1	3
GO:0047456	2-methylisocitrate dehydratase activity	1	-0.70536	NA	NA	0.59919	1	0	1
GO:0050500	1,3-beta-galactosyl-N-acetylhexosamine phosphorylase activity	1	-0.83036	NA	NA	0.34818	0.98747	0	1
GO:0016647	oxidoreductase activity, acting on the CH-NH group of donors, oxygen as acceptor	1	-0.58442	NA	NA	0.83198	0.98211	0	1
GO:0015234	thiamine transmembrane transporter activity	1	-0.84659	NA	NA	0.30972	0.98526	0	1
GO:0004371	glycerone kinase activity	1	-0.62175	NA	NA	0.76721	0.99405	0	1
GO:0008156	negative regulation of DNA replication	2	-0.62282	NA	NA	0.66602	1	0	2
GO:0009409	response to cold	1	-0.62256	NA	NA	0.76316	0.99224	0	1
GO:0016987	sigma factor activity	9	-0.58743	NA	NA	0.10448	0.38854	2	7
GO:0047470	(1,4)-alpha-D-glucan 1-alpha-D-glucosylmutase activity	1	-0.74269	NA	NA	0.52632	1	0	1
GO:0005991	trehalose metabolic process	2	-0.75233	NA	NA	0.31836	0.98419	0	2
GO:0008788	alpha,alpha-phosphotrehalase activity	1	-0.80235	NA	NA	0.41903	1	0	1
GO:0045303	diaminobutyrate-2-oxoglutarate transaminase activity	1	-0.59294	NA	NA	0.81377	0.98882	0	1
GO:0019619	protocatechuate catabolic process	1	-0.7845	NA	NA	0.45344	1	0	1
GO:0045893	positive regulation of transcription, DNA-templated	1	-0.7845	NA	NA	0.45344	1	0	1
GO:0047472	3-carboxy-cis,cis-muconate cycloisomerase activity	1	-0.60349	NA	NA	0.7915	0.98644	0	1
GO:0042952	beta-ketoadipate pathway	1	-0.60958	NA	NA	0.77935	0.98778	0	1
GO:0047570	3-oxoadipate enol-lactonase activity	1	-0.60958	NA	NA	0.77935	0.98778	0	1
GO:0016879	ligase activity, forming carbon-nitrogen bonds	2	-0.75557	NA	NA	0.31445	0.98817	0	2
GO:0019250	aerobic cobalamin biosynthetic process	1	-0.79099	NA	NA	0.43117	1	0	1
GO:0003857	3-hydroxyacyl-CoA dehydrogenase activity	3	-0.70431	NA	NA	0.28492	0.92106	0	3
GO:0004165	dodecenoyl-CoA delta-isomerase activity	1	-0.70373	NA	NA	0.60121	1	0	1
GO:0008692	3-hydroxybutyryl-CoA epimerase activity	2	-0.70402	NA	NA	0.46289	1	0	2
GO:0009062	fatty acid catabolic process	4	-0.70459	NA	NA	0.15602	0.75841	0	4
GO:0006635	fatty acid beta-oxidation	1	-0.84253	NA	NA	0.31781	0.98893	0	1
GO:0016507	mitochondrial fatty acid beta-oxidation multienzyme complex	1	-0.84253	NA	NA	0.31781	0.98893	0	1
GO:0003988	acetyl-CoA C-acyltransferase activity	2	-0.84003	NA	NA	0.11914	0.73492	0	2
GO:0047471	maltose alpha-D-glucosyltransferase activity	1	-0.75203	NA	NA	0.50607	1	0	1
GO:0046025	precorrin-6Y C5,15-methyltransferase (decarboxylating) activity	2	-0.55938	NA	NA	0.77539	0.99043	0	2
GO:0046140	corrin biosynthetic process	2	-0.55938	NA	NA	0.77539	0.99043	0	2
GO:0003774	motor activity	1	-0.69318	NA	NA	0.61538	1	0	1
GO:0008998	ribonucleoside-triphosphate reductase activity	2	-0.43213	NA	NA	0.94336	0.99606	1	1
GO:0009391	dimethyl sulfoxide reductase complex	2	-0.59799	NA	NA	0.70508	1	0	2
GO:0009424	bacterial-type flagellum hook	2	-0.61267	NA	NA	0.68359	1	0	2
GO:0016695	oxidoreductase activity, acting on hydrogen as donor	1	-0.56899	NA	NA	0.87247	0.98659	0	1
GO:0046961	proton-transporting ATPase activity, rotational mechanism	1	-0.8336	NA	NA	0.34615	1	0	1
GO:0008993	rhamnulokinase activity	1	-0.56778	NA	NA	0.87449	0.98596	0	1
GO:0008737	L-fuculokinase activity	1	-0.55925	NA	NA	0.89271	0.98819	0	1
GO:0015614	D-xylose-importing ATPase activity	2	-0.80558	NA	NA	0.1875	0.91262	0	2
GO:0015753	D-xylose transport	2	-0.80558	NA	NA	0.1875	0.91262	0	2
GO:0033222	xylose binding	1	-0.57549	NA	NA	0.85628	0.98517	0	1
GO:0015762	rhamnose transport	1	-0.56656	NA	NA	0.88057	0.98634	0	1
GO:0033296	rhamnose binding	1	-0.56656	NA	NA	0.88057	0.98634	0	1
GO:0033297	rhamnose-transporting ATPase activity	1	-0.56656	NA	NA	0.88057	0.98634	0	1
GO:0008912	lactaldehyde reductase activity	1	-0.73864	NA	NA	0.53441	1	0	1
GO:0043335	protein unfolding	1	-0.82305	NA	NA	0.37247	1	0	1
GO:0009032	thymidine phosphorylase activity	1	-0.95373	NA	NA	0.11741	0.7453	0	1
GO:0006213	pyrimidine nucleoside metabolic process	1	-0.95414	NA	NA	0.11741	0.74999	0	1
GO:0016154	pyrimidine-nucleoside phosphorylase activity	1	-0.95414	NA	NA	0.11741	0.74999	0	1
GO:0004410	homocitrate synthase activity	1	-0.68182	NA	NA	0.6336	1	0	1
GO:0047407	ADP-ribosyl-[dinitrogen reductase] hydrolase activity	1	-0.66071	NA	NA	0.68623	1	0	1
GO:0030612	arsenate reductase (thioredoxin) activity	1	-0.69034	NA	NA	0.61538	1	0	1
GO:0017111	nucleoside-triphosphatase activity	1	-0.74716	NA	NA	0.51822	1	0	1
GO:0031402	sodium ion binding	1	-0.77881	NA	NA	0.45749	1	0	1
GO:0004039	allophanate hydrolase activity	1	-0.9375	NA	NA	0.1498	0.73641	0	1
GO:0016811	hydrolase activity, acting on carbon-nitrogen (but not peptide) bonds, in linear amides	1	-0.93506	NA	NA	0.15385	0.75277	0	1
GO:0009444	pyruvate oxidation	1	-0.73701	NA	NA	0.53441	1	0	1
GO:0047112	pyruvate oxidase activity	1	-0.73701	NA	NA	0.53441	1	0	1
GO:0019165	thiamine kinase activity	1	-0.72159	NA	NA	0.56073	1	0	1
GO:0000724	double-strand break repair via homologous recombination	5	-0.56863	NA	NA	0.37726	0.99358	2	3
GO:0016597	amino acid binding	1	-0.86891	NA	NA	0.26518	0.94251	0	1
GO:0018467	formaldehyde dehydrogenase activity	1	-0.53856	NA	NA	0.92713	0.98059	0	1
GO:0042173	regulation of sporulation resulting in formation of a cellular spore	4	-0.5444	NA	NA	0.56767	1	1	3
GO:0033228	cysteine export	2	-0.95737	NA	NA	0.015625	0.37375	0	2
GO:0033230	cysteine-transporting ATPase activity	2	-0.95737	NA	NA	0.015625	0.37375	0	2
GO:0004722	protein serine/threonine phosphatase activity	1	-0.96631	NA	NA	0.087045	0.71156	0	1
GO:0009847	spore germination	1	-0.84984	NA	NA	0.30364	0.9742	0	1
GO:0008745	N-acetylmuramoyl-L-alanine amidase activity	1	-0.83766	NA	NA	0.33198	0.97978	0	1
GO:0016002	sulfite reductase activity	2	-0.72321	NA	NA	0.41211	1	0	2
GO:0004854	xanthine dehydrogenase activity	2	-0.79984	NA	NA	0.20508	0.90948	0	2
GO:0009115	xanthine catabolic process	3	-0.78351	NA	NA	0.13594	0.69679	0	3
GO:0043546	molybdopterin cofactor binding	2	-0.78319	NA	NA	0.24414	0.92482	0	2
GO:0042400	ectoine catabolic process	3	-0.72908	NA	NA	0.22719	0.89181	0	3
GO:0033286	ectoine-transporting ATPase activity	4	-0.92905	NA	NA	0	0.049716	0	4
GO:0033288	hydroxyectoine-transporting ATPase activity	4	-0.92905	NA	NA	0	0.049716	0	4
GO:0033294	ectoine binding	1	-0.57955	NA	NA	0.84818	0.98859	0	1
GO:0033295	hydroxyectoine binding	1	-0.57955	NA	NA	0.84818	0.98859	0	1
GO:0033308	hydroxyectoine transport	4	-0.92905	NA	NA	0	0.049716	0	4
GO:0051470	ectoine transport	4	-0.92905	NA	NA	0	0.049716	0	4
GO:0030096	plasma membrane-derived thylakoid photosystem II	1	-0.82102	NA	NA	0.37652	1	0	1
GO:0030095	chloroplast photosystem II	1	-0.82102	NA	NA	0.37652	1	0	1
GO:0019175	tetrahydrothiophene 1-oxide reductase activity	1	-0.91721	NA	NA	0.18826	0.82218	0	1
GO:0042906	xanthine transport	1	-0.80032	NA	NA	0.42105	1	0	1
GO:0042907	xanthine transmembrane transporter activity	1	-0.80032	NA	NA	0.42105	1	0	1
GO:0009442	allantoin assimilation pathway	1	-0.53125	NA	NA	0.93927	0.98076	0	1
GO:0047652	allantoate deiminase activity	1	-0.53125	NA	NA	0.93927	0.98076	0	1
GO:0019439	aromatic compound catabolic process	2	-0.67099	NA	NA	0.55469	1	1	1
GO:0008701	4-hydroxy-2-oxovalerate aldolase activity	1	-0.52963	NA	NA	0.9413	0.97744	0	1
GO:0016830	carbon-carbon lyase activity	1	-0.76907	NA	NA	0.48381	1	0	1
GO:0033223	2-aminoethylphosphonate transport	7	-0.64387	NA	NA	0.12614	0.40231	0	7
GO:0033225	2-aminoethylphosphonate transporting ATPase activity	7	-0.64387	NA	NA	0.12614	0.40231	0	7
GO:0033226	2-aminoethylphosphonate binding	2	-0.58668	NA	NA	0.73242	1	0	2
GO:0033608	formyl-CoA transferase activity	1	-0.55844	NA	NA	0.89271	0.98741	0	1
GO:0033611	oxalate catabolic process	2	-0.55867	NA	NA	0.77734	0.98997	0	2
GO:0008949	oxalyl-CoA decarboxylase activity	1	-0.70698	NA	NA	0.59717	1	0	1
GO:0043200	response to amino acid	1	-0.70576	NA	NA	0.59717	1	0	1
GO:0033104	type VI protein secretion system complex	2	-0.40411	NA	NA	0.95898	1	1	1
GO:0042623	ATPase activity, coupled	2	-0.61916	NA	NA	0.66992	1	0	2
GO:0030243	cellulose metabolic process	1	-0.7086	NA	NA	0.59312	1	0	1
GO:0009447	putrescine catabolic process	1	-0.61445	NA	NA	0.77733	0.9923	0	1
GO:0033094	butane-1,4-diamine:2-oxoglutarate aminotransferase activity	1	-0.61445	NA	NA	0.77733	0.9923	0	1
GO:0009684	indoleacetic acid biosynthetic process	1	-0.78206	NA	NA	0.45344	1	0	1
GO:0047434	indolepyruvate decarboxylase activity	1	-0.78206	NA	NA	0.45344	1	0	1
GO:0015840	urea transport	7	-0.68327	NA	NA	0.067642	0.26853	1	6
GO:0033219	urea binding	2	-0.57882	NA	NA	0.74805	0.9983	0	2
GO:0033221	urea-transporting ATPase activity	6	-0.75311	NA	NA	0.038817	0.20434	0	6
GO:0004416	hydroxyacylglutathione hydrolase activity	1	-0.65422	NA	NA	0.7004	1	0	1
GO:0019243	methylglyoxal catabolic process to D-lactate	1	-0.65422	NA	NA	0.7004	1	0	1
GO:0032297	negative regulation of DNA-dependent DNA replication initiation	1	-0.6319	NA	NA	0.74494	0.99396	0	1
GO:0004043	L-aminoadipate-semialdehyde dehydrogenase activity	1	-0.53612	NA	NA	0.93522	0.98194	0	1
GO:0019529	taurine catabolic process	1	-0.67289	NA	NA	0.65385	1	0	1
GO:0050487	sulfoacetaldehyde acetyltransferase activity	1	-0.67289	NA	NA	0.65385	1	0	1
GO:0008696	4-amino-4-deoxychorismate lyase activity	1	-0.66437	NA	NA	0.67611	1	0	1
GO:0018364	peptidyl-glutamine methylation	3	-0.47897	NA	NA	0.79516	0.99256	1	2
GO:0016614	oxidoreductase activity, acting on CH-OH group of donors	1	-0.80682	NA	NA	0.41498	1	0	1
GO:0031224	intrinsic component of membrane	1	-0.82468	NA	NA	0.36437	0.99853	0	1
GO:0051205	protein insertion into membrane	2	-0.36026	NA	NA	0.98242	0.99647	1	1
GO:0042545	cell wall modification	1	-0.70333	NA	NA	0.60121	1	0	1
GO:0046919	pyruvyltransferase activity	1	-0.70333	NA	NA	0.60121	1	0	1
GO:0000502	proteasome complex	1	-0.99148	NA	NA	0.032389	0.5741	0	1
GO:0010498	proteasomal protein catabolic process	1	-0.99148	NA	NA	0.032389	0.5741	0	1
GO:0019941	modification-dependent protein catabolic process	1	-0.99148	NA	NA	0.032389	0.5741	0	1
GO:0004309	exopolyphosphatase activity	1	-0.5414	NA	NA	0.92105	0.97654	0	1
GO:0006798	polyphosphate catabolic process	1	-0.5414	NA	NA	0.92105	0.97654	0	1
GO:0006793	phosphorus metabolic process	1	-0.63271	NA	NA	0.74291	0.99542	0	1
GO:0006797	polyphosphate metabolic process	2	-0.55745	NA	NA	0.78125	0.98811	0	2
GO:0043751	polyphosphate:AMP phosphotransferase activity	1	-0.64407	NA	NA	0.7247	0.99882	0	1
GO:0016776	phosphotransferase activity, phosphate group as acceptor	1	-0.55722	NA	NA	0.89271	0.98083	0	1
GO:0018262	isopeptide cross-linking	1	-0.77638	NA	NA	0.46559	1	0	1
GO:0042823	pyridoxal phosphate biosynthetic process	1	-0.79383	NA	NA	0.42915	1	0	1
GO:0043858	arginine:ornithine antiporter activity	1	-0.51583	NA	NA	0.97571	0.98708	0	1
GO:0008662	1-phosphofructokinase activity	1	-0.56372	NA	NA	0.88259	0.98511	0	1
GO:0016876	ligase activity, forming aminoacyl-tRNA and related compounds	1	-0.85917	NA	NA	0.2834	0.95244	0	1
GO:0048030	disaccharide binding	2	-0.86155	NA	NA	0.095703	0.72227	0	2
GO:0006032	chitin catabolic process	1	-0.94156	NA	NA	0.14575	0.74721	0	1
GO:0015764	N-acetylglucosamine transport	1	-0.94156	NA	NA	0.14575	0.74721	0	1
GO:0048029	monosaccharide binding	1	-0.94156	NA	NA	0.14575	0.74721	0	1
GO:0046170	methanol catabolic process	1	-0.80682	NA	NA	0.41498	1	0	1
GO:0009403	toxin biosynthetic process	1	-0.67532	NA	NA	0.6498	1	0	1
GO:0018081	peptide cross-linking via lanthionine or 3-methyl-lanthionine	1	-0.67532	NA	NA	0.6498	1	0	1
GO:0018193	peptidyl-amino acid modification	1	-0.67532	NA	NA	0.6498	1	0	1
GO:0045226	extracellular polysaccharide biosynthetic process	2	-0.52253	NA	NA	0.82227	0.98301	0	2
GO:0019213	deacetylase activity	2	-0.52253	NA	NA	0.82227	0.98301	0	2
GO:0065007	biological regulation	1	-0.67614	NA	NA	0.64777	1	0	1
GO:0065009	regulation of molecular function	1	-0.67614	NA	NA	0.64777	1	0	1
GO:0030246	carbohydrate binding	1	-0.97565	NA	NA	0.07085	0.6996	0	1
GO:0015499	formate transmembrane transporter activity	1	-0.64002	NA	NA	0.72874	0.99391	0	1
GO:0015724	formate transport	1	-0.64002	NA	NA	0.72874	0.99391	0	1
GO:0006290	pyrimidine dimer repair	1	-0.76907	NA	NA	0.48381	1	0	1
GO:0009877	nodulation	2	-0.84282	NA	NA	0.11523	0.76872	0	2
GO:0016932	SUMO-specific protease activity	1	-0.61769	NA	NA	0.77328	0.99793	0	1
GO:0016810	hydrolase activity, acting on carbon-nitrogen (but not peptide) bonds	1	-0.9862	NA	NA	0.044534	0.62251	0	1
GO:0015297	antiporter activity	1	-0.70455	NA	NA	0.60121	1	0	1
GO:0008808	cardiolipin synthase activity	1	-0.53044	NA	NA	0.93927	0.97732	0	1
GO:0032049	cardiolipin biosynthetic process	1	-0.53044	NA	NA	0.93927	0.97732	0	1
GO:0050661	NADP binding	1	-0.80682	NA	NA	0.41498	1	0	1
GO:0006285	base-excision repair, AP site formation	1	-0.83888	NA	NA	0.32996	0.97926	0	1
GO:0033958	DNA-deoxyinosine glycosylase activity	1	-0.83888	NA	NA	0.32996	0.97926	0	1
GO:0032466	negative regulation of cytokinesis	1	-0.80763	NA	NA	0.41296	1	0	1
GO:0043565	sequence-specific DNA binding	1	-0.80763	NA	NA	0.41296	1	0	1
GO:0050334	thiaminase activity	1	-0.64083	NA	NA	0.72874	0.9984	0	1

## Sheet: GSEA_results_bins_down
Name		Genes (tot)	Stat (dist.dir)	p (dist.dir.up)	p adj (dist.dir.up)	p (dist.dir.dn)	p adj (dist.dir.dn)	Genes (up)	Genes (down)
GO:0043190	ATP-binding cassette (ABC) transporter complex	17	-0.75577	NA	NA	0	0	3	14
GO:0016226	iron-sulfur cluster assembly	14	-0.69222	NA	NA	0	0.013716	5	9
GO:0018307	enzyme active site formation	3	-0.95272	NA	NA	0	0.13224	2	1
GO:0005524	ATP binding	45	-0.74468	NA	NA	0	0	5	40
GO:0015986	ATP synthesis coupled proton transport	10	-0.76377	NA	NA	0	0.010837	0	10
GO:0046933	proton-transporting ATP synthase activity, rotational mechanism	10	-0.76377	NA	NA	0	0.010837	0	10
GO:0009898	cytoplasmic side of plasma membrane	21	-0.84926	NA	NA	0	0	0	21
GO:0055052	ATP-binding cassette (ABC) transporter complex, substrate-binding subunit-containing	45	-0.7036	NA	NA	0	0	1	44
GO:0030436	asexual sporulation	46	-0.70773	NA	NA	0	0	3	43
GO:0031071	cysteine desulfurase activity	5	-0.90605	NA	NA	0	0.024079	1	4
GO:0033286	ectoine-transporting ATPase activity	4	-0.92905	NA	NA	0	0.049716	0	4
GO:0033288	hydroxyectoine-transporting ATPase activity	4	-0.92905	NA	NA	0	0.049716	0	4
GO:0033308	hydroxyectoine transport	4	-0.92905	NA	NA	0	0.049716	0	4
GO:0051470	ectoine transport	4	-0.92905	NA	NA	0	0.049716	0	4
GO:0003674	molecular_function	62	-0.48469	NA	NA	0.0016051	0.012918	20	42
GO:0004108	citrate (Si)-synthase activity	2	-0.9797	NA	NA	0.0039062	0.27384	0	2
GO:0015559	p-aminobenzoyl-glutamate uptake transmembrane transporter activity	1	-0.99797	NA	NA	0.0040486	0.44281	0	1
GO:0055051	ATP-binding cassette (ABC) transporter complex, integrated substrate binding	3	-0.92323	NA	NA	0.0055866	0.19573	0	3
GO:0008047	enzyme activator activity	1	-0.99716	NA	NA	0.0080972	0.46035	0	1
GO:0009252	peptidoglycan biosynthetic process	23	-0.53621	NA	NA	0.010453	0.092933	2	21
GO:0042626	ATPase activity, coupled to transmembrane movement of substances	8	-0.73821	NA	NA	0.012774	0.059574	2	6
GO:0009401	phosphoenolpyruvate-dependent sugar phosphotransferase system	10	-0.6842	NA	NA	0.013514	0.083184	0	10
GO:0004766	spermidine synthase activity	1	-0.99635	NA	NA	0.01417	0.49874	0	1
GO:0015412	molybdate transmembrane-transporting ATPase activity	3	-0.9082	NA	NA	0.014898	0.21972	0	3
GO:0015689	molybdate ion transport	3	-0.9082	NA	NA	0.014898	0.21972	0	3
GO:0008839	4-hydroxy-tetrahydrodipicolinate reductase	2	-0.95189	NA	NA	0.015625	0.36598	0	2
GO:0033228	cysteine export	2	-0.95737	NA	NA	0.015625	0.37375	0	2
GO:0033230	cysteine-transporting ATPase activity	2	-0.95737	NA	NA	0.015625	0.37375	0	2
GO:0043096	purine nucleobase salvage	1	-0.99554	NA	NA	0.016194	0.50555	0	1
GO:0005260	channel-conductance-controlling ATPase activity	1	-0.99513	NA	NA	0.016194	0.49351	0	1
GO:0030321	transepithelial chloride transport	1	-0.99513	NA	NA	0.016194	0.49351	0	1
GO:0008649	rRNA methyltransferase activity	2	-0.94844	NA	NA	0.017578	0.369	0	2
GO:0008236	serine-type peptidase activity	3	-0.88838	NA	NA	0.018622	0.25057	1	2
GO:0015415	phosphate ion transmembrane-transporting ATPase activity	4	-0.85017	NA	NA	0.018797	0.2032	0	4
GO:0032778	cobalt-transporting ATPase activity	2	-0.94072	NA	NA	0.019531	0.38705	0	2
GO:0008272	sulfate transport	6	-0.7797	NA	NA	0.020333	0.12705	1	5
GO:0005887	integral component of plasma membrane	59	-0.40709	NA	NA	0.0209	0.23865	24	35
GO:0004070	aspartate carbamoyltransferase activity	2	-0.93768	NA	NA	0.021484	0.34579	0	2
GO:0043213	bacteriocin transport	2	-0.94032	NA	NA	0.021484	0.3868	0	2
GO:0015419	sulfate transmembrane-transporting ATPase activity	5	-0.81138	NA	NA	0.025271	0.13445	0	5
GO:0008878	glucose-1-phosphate adenylyltransferase activity	1	-0.99188	NA	NA	0.032389	0.59428	0	1
GO:0000502	proteasome complex	1	-0.99148	NA	NA	0.032389	0.5741	0	1
GO:0010498	proteasomal protein catabolic process	1	-0.99148	NA	NA	0.032389	0.5741	0	1
GO:0019941	modification-dependent protein catabolic process	1	-0.99148	NA	NA	0.032389	0.5741	0	1
GO:0000154	rRNA modification	5	-0.79013	NA	NA	0.034296	0.18723	1	4
GO:0004565	beta-galactosidase activity	1	-0.99067	NA	NA	0.034413	0.57279	0	1
GO:0009341	beta-galactosidase complex	1	-0.99067	NA	NA	0.034413	0.57279	0	1
GO:0030288	outer membrane-bounded periplasmic space	23	-0.49338	NA	NA	0.036585	0.23266	3	20
GO:0033221	urea-transporting ATPase activity	6	-0.75311	NA	NA	0.038817	0.20434	0	6
GO:0015414	nitrate transmembrane-transporting ATPase activity	2	-0.91508	NA	NA	0.039062	0.41361	0	2
GO:0015706	nitrate transport	2	-0.91508	NA	NA	0.039062	0.41361	0	2
GO:0004121	cystathionine beta-lyase activity	2	-0.91311	NA	NA	0.039062	0.40391	0	2
GO:0004126	cytidine deaminase activity	2	-0.90745	NA	NA	0.039062	0.38586	1	1
GO:0015031	protein transport	2	-0.90662	NA	NA	0.039062	0.38321	0	2
GO:0008973	phosphopentomutase activity	1	-0.98823	NA	NA	0.040486	0.60182	0	1
GO:0016810	hydrolase activity, acting on carbon-nitrogen (but not peptide) bonds	1	-0.9862	NA	NA	0.044534	0.62251	0	1
GO:0030956	glutamyl-tRNA(Gln) amidotransferase complex	3	-0.85784	NA	NA	0.044693	0.36377	0	3
GO:0001539	cilium or flagellum-dependent cell motility	18	-0.53078	NA	NA	0.046041	0.22787	1	17
GO:0004417	hydroxyethylthiazole kinase activity	1	-0.98417	NA	NA	0.046559	0.62249	0	1
GO:0030261	chromosome condensation	3	-0.85215	NA	NA	0.048417	0.37136	0	3
GO:0015413	nickel-transporting ATPase activity	5	-0.75765	NA	NA	0.048736	0.23279	0	5
GO:0015675	nickel cation transport	5	-0.75765	NA	NA	0.048736	0.23279	0	5
GO:0031263	amine-transporting ATPase activity	2	-0.89687	NA	NA	0.052734	0.4044	0	2
GO:0000276	mitochondrial proton-transporting ATP synthase complex, coupling factor F(o)	3	-0.84565	NA	NA	0.055866	0.34376	0	3
GO:0045263	proton-transporting ATP synthase complex, coupling factor F(o)	3	-0.84565	NA	NA	0.055866	0.34376	0	3
GO:0045264	plasma membrane proton-transporting ATP synthase complex, coupling factor F(o)	3	-0.84565	NA	NA	0.055866	0.34376	0	3
GO:0016874	ligase activity	1	-0.98093	NA	NA	0.058704	0.66582	0	1
GO:0051235	maintenance of location	1	-0.98093	NA	NA	0.058704	0.66582	0	1
GO:0005319	lipid transporter activity	1	-0.98133	NA	NA	0.058704	0.67885	0	1
GO:0006869	lipid transport	1	-0.98133	NA	NA	0.058704	0.67885	0	1
GO:0051301	cell division	2	-0.892	NA	NA	0.0625	0.43727	0	2
GO:0008861	formate C-acetyltransferase activity	1	-0.97849	NA	NA	0.064777	0.69204	0	1
GO:0015840	urea transport	7	-0.68327	NA	NA	0.067642	0.26853	1	6
GO:0045861	negative regulation of proteolysis	2	-0.88429	NA	NA	0.068359	0.58306	0	2
GO:0006768	biotin metabolic process	1	-0.97606	NA	NA	0.07085	0.70583	0	1
GO:0030246	carbohydrate binding	1	-0.97565	NA	NA	0.07085	0.6996	0	1
GO:0005355	glucose transmembrane transporter activity	2	-0.88104	NA	NA	0.074219	0.61609	0	2
GO:0018835	carbon phosphorus lyase activity	3	-0.83071	NA	NA	0.074488	0.39707	1	2
GO:0009228	thiamine biosynthetic process	13	-0.54193	NA	NA	0.075439	0.35792	2	11
GO:0004134	4-alpha-glucanotransferase activity	1	-0.9724	NA	NA	0.076923	0.72336	0	1
GO:0009342	glutamate synthase complex (NADPH)	1	-0.972	NA	NA	0.076923	0.71135	0	1
GO:0045181	glutamate synthase activity, NAD(P)H as acceptor	1	-0.972	NA	NA	0.076923	0.71135	0	1
GO:0007059	chromosome segregation	4	-0.77367	NA	NA	0.077068	0.35979	0	4
GO:0003941	L-serine ammonia-lyase activity	3	-0.8224	NA	NA	0.081937	0.40883	0	3
GO:0009021	tRNA (guanosine-2'-O-)-methyltransferase activity	1	-0.96916	NA	NA	0.082996	0.72972	0	1
GO:0000275	mitochondrial proton-transporting ATP synthase complex, catalytic core F(1)	5	-0.71789	NA	NA	0.083032	0.36264	0	5
GO:0045261	proton-transporting ATP synthase complex, catalytic core F(1)	5	-0.71789	NA	NA	0.083032	0.36264	0	5
GO:0045262	plasma membrane proton-transporting ATP synthase complex, catalytic core F(1)	5	-0.71789	NA	NA	0.083032	0.36264	0	5
GO:0004516	nicotinate phosphoribosyltransferase activity	2	-0.87265	NA	NA	0.083984	0.69341	1	1
GO:0019358	nicotinate nucleotide salvage	2	-0.87265	NA	NA	0.083984	0.69341	1	1
GO:0009087	methionine catabolic process	1	-0.96672	NA	NA	0.08502	0.70855	0	1
GO:0009093	cysteine catabolic process	1	-0.96672	NA	NA	0.08502	0.70855	0	1
GO:0018826	methionine gamma-lyase activity	1	-0.96672	NA	NA	0.08502	0.70855	0	1
GO:0004478	methionine adenosyltransferase activity	1	-0.9655	NA	NA	0.087045	0.69779	0	1
GO:0006556	S-adenosylmethionine biosynthetic process	1	-0.9655	NA	NA	0.087045	0.69779	0	1
GO:0008965	phosphoenolpyruvate-protein phosphotransferase activity	1	-0.96591	NA	NA	0.087045	0.70813	0	1
GO:0004722	protein serine/threonine phosphatase activity	1	-0.96631	NA	NA	0.087045	0.71156	0	1
GO:0006777	Mo-molybdopterin cofactor biosynthetic process	6	-0.70882	NA	NA	0.088725	0.35001	0	6
GO:0006779	porphyrin-containing compound biosynthetic process	7	-0.66463	NA	NA	0.08958	0.37258	1	6
GO:0009255	Entner-Doudoroff pathway through 6-phosphogluconate	3	-0.81416	NA	NA	0.09311	0.3894	0	3
GO:0048030	disaccharide binding	2	-0.86155	NA	NA	0.095703	0.72227	0	2
GO:0050511	undecaprenyldiphospho-muramoylpentapeptide beta-N-acetylglucosaminyltransferase activity	1	-0.95982	NA	NA	0.09919	0.73838	0	1
GO:0045152	antisigma factor binding	3	-0.80422	NA	NA	0.10056	0.40563	0	3
GO:0009368	endopeptidase Clp complex	3	-0.80757	NA	NA	0.10056	0.40345	0	3
GO:0008655	pyrimidine-containing compound salvage	3	-0.80758	NA	NA	0.10056	0.40905	1	2
GO:0004358	glutamate N-acetyltransferase activity	1	-0.95942	NA	NA	0.10121	0.74048	0	1
GO:0003824	catalytic activity	25	-0.43564	NA	NA	0.10122	0.39599	8	17
GO:0015439	heme-transporting ATPase activity	1	-0.95739	NA	NA	0.10324	0.7323	0	1
GO:0015886	heme transport	1	-0.95739	NA	NA	0.10324	0.7323	0	1
GO:0016434	rRNA (cytosine) methyltransferase activity	2	-0.85505	NA	NA	0.10352	0.73712	0	2
GO:0016469	proton-transporting two-sector ATPase complex	2	-0.85384	NA	NA	0.10352	0.73883	0	2
GO:0004794	L-threonine ammonia-lyase activity	2	-0.85424	NA	NA	0.10352	0.74968	0	2
GO:0019354	siroheme biosynthetic process	2	-0.85546	NA	NA	0.10352	0.72712	0	2
GO:0006094	gluconeogenesis	8	-0.60245	NA	NA	0.10401	0.41791	3	5
GO:0006352	DNA-templated transcription, initiation	9	-0.58743	NA	NA	0.10448	0.38854	2	7
GO:0016987	sigma factor activity	9	-0.58743	NA	NA	0.10448	0.38854	2	7
GO:0019634	organic phosphonate metabolic process	4	-0.74082	NA	NA	0.10526	0.40833	1	3
GO:0031362	anchored component of external side of plasma membrane	11	-0.54546	NA	NA	0.10889	0.40903	0	11
GO:0015440	peptide-transporting ATPase activity	2	-0.84896	NA	NA	0.10938	0.74981	0	2
GO:0009086	methionine biosynthetic process	8	-0.59807	NA	NA	0.11314	0.40056	4	4
GO:0015144	carbohydrate transmembrane transporter activity	2	-0.84734	NA	NA	0.11328	0.74377	0	2
GO:0009877	nodulation	2	-0.84282	NA	NA	0.11523	0.76872	0	2
GO:0008982	protein-N(PI)-phosphohistidine-sugar phosphotransferase activity	5	-0.69472	NA	NA	0.11552	0.40057	0	5
GO:0009032	thymidine phosphorylase activity	1	-0.95373	NA	NA	0.11741	0.7453	0	1
GO:0006213	pyrimidine nucleoside metabolic process	1	-0.95414	NA	NA	0.11741	0.74999	0	1
GO:0016154	pyrimidine-nucleoside phosphorylase activity	1	-0.95414	NA	NA	0.11741	0.74999	0	1
GO:0003988	acetyl-CoA C-acyltransferase activity	2	-0.84003	NA	NA	0.11914	0.73492	0	2
GO:0005978	glycogen biosynthetic process	3	-0.79312	NA	NA	0.12104	0.62921	1	2
GO:0051989	coproporphyrinogen dehydrogenase activity	3	-0.79204	NA	NA	0.12291	0.62137	0	3
GO:0004672	protein kinase activity	1	-0.95292	NA	NA	0.12348	0.7595	0	1
GO:0001887	selenium compound metabolic process	1	-0.9517	NA	NA	0.12551	0.75552	0	1
GO:0004756	selenide, water dikinase activity	1	-0.9517	NA	NA	0.12551	0.75552	0	1
GO:0033223	2-aminoethylphosphonate transport	7	-0.64387	NA	NA	0.12614	0.40231	0	7
GO:0033225	2-aminoethylphosphonate transporting ATPase activity	7	-0.64387	NA	NA	0.12614	0.40231	0	7
GO:0017103	UTP:galactose-1-phosphate uridylyltransferase activity	1	-0.94927	NA	NA	0.12955	0.74009	0	1
GO:0005416	cation:amino acid symporter activity	1	-0.95008	NA	NA	0.12955	0.75434	0	1
GO:0005990	lactose catabolic process	1	-0.95049	NA	NA	0.12955	0.75936	0	1
GO:0009024	tagatose-6-phosphate kinase activity	1	-0.95049	NA	NA	0.12955	0.75936	0	1
GO:0019388	galactose catabolic process	1	-0.94927	NA	NA	0.12955	0.74009	0	1
GO:0015417	polyamine-transporting ATPase activity	1	-0.94724	NA	NA	0.13158	0.74204	0	1
GO:0015846	polyamine transport	1	-0.94724	NA	NA	0.13158	0.74204	0	1
GO:0033232	D-methionine-transporting ATPase activity	1	-0.94683	NA	NA	0.13158	0.73272	0	1
GO:0048473	D-methionine transport	1	-0.94683	NA	NA	0.13158	0.73272	0	1
GO:0016563	protein import into peroxisome matrix, receptor recycling	3	-0.78513	NA	NA	0.13222	0.70699	0	3
GO:0006269	DNA replication, synthesis of RNA primer	2	-0.83416	NA	NA	0.13281	0.76599	1	1
GO:0009115	xanthine catabolic process	3	-0.78351	NA	NA	0.13594	0.69679	0	3
GO:0006855	drug transmembrane transport	3	-0.77851	NA	NA	0.13966	0.71763	1	2
GO:0042493	response to drug	3	-0.77851	NA	NA	0.13966	0.71763	1	2
GO:0019344	cysteine biosynthetic process	3	-0.78026	NA	NA	0.13966	0.73527	0	3
GO:0008966	phosphoglucosamine mutase activity	2	-0.82988	NA	NA	0.14062	0.78433	0	2
GO:0015888	thiamine transport	4	-0.7123	NA	NA	0.14098	0.71831	0	4
GO:0004674	protein serine/threonine kinase activity	1	-0.94196	NA	NA	0.14575	0.7608	0	1
GO:0016791	phosphatase activity	1	-0.94196	NA	NA	0.14575	0.7608	0	1
GO:0043214	bacteriocin-transporting ATPase activity	1	-0.93994	NA	NA	0.14575	0.7393	0	1
GO:0006032	chitin catabolic process	1	-0.94156	NA	NA	0.14575	0.74721	0	1
GO:0015764	N-acetylglucosamine transport	1	-0.94156	NA	NA	0.14575	0.74721	0	1
GO:0048029	monosaccharide binding	1	-0.94156	NA	NA	0.14575	0.74721	0	1
GO:0051536	iron-sulfur cluster binding	3	-0.77269	NA	NA	0.14711	0.74127	2	1
GO:0030973	molybdate ion binding	1	-0.93912	NA	NA	0.14777	0.73725	0	1
GO:0015573	beta-glucoside transmembrane transporter activity	1	-0.93872	NA	NA	0.14777	0.7308	0	1
GO:0015759	beta-glucoside transport	1	-0.93872	NA	NA	0.14777	0.7308	0	1
GO:0006565	L-serine catabolic process	2	-0.82247	NA	NA	0.14844	0.8149	0	2
GO:0004039	allophanate hydrolase activity	1	-0.9375	NA	NA	0.1498	0.73641	0	1
GO:0003949	1-(5-phosphoribosyl)-5-[(5-phosphoribosylamino)methylideneamino]imidazole-4-carboxamide isomerase activity	2	-0.82054	NA	NA	0.15234	0.82542	0	2
GO:0009098	leucine biosynthetic process	7	-0.6282	NA	NA	0.15356	0.39355	1	6
GO:0016811	hydrolase activity, acting on carbon-nitrogen (but not peptide) bonds, in linear amides	1	-0.93506	NA	NA	0.15385	0.75277	0	1
GO:0022627	cytosolic small ribosomal subunit	29	-0.39551	NA	NA	0.15474	0.7417	7	22
GO:0009062	fatty acid catabolic process	4	-0.70459	NA	NA	0.15602	0.75841	0	4
GO:0004418	hydroxymethylbilane synthase activity	1	-0.92938	NA	NA	0.16397	0.78671	0	1
GO:0019357	nicotinate nucleotide biosynthetic process	1	-0.92695	NA	NA	0.16397	0.77386	0	1
GO:0016530	metallochaperone activity	4	-0.70012	NA	NA	0.16541	0.72954	0	4
GO:0008760	UDP-N-acetylglucosamine 1-carboxyvinyltransferase activity	1	-0.92614	NA	NA	0.16599	0.77683	0	1
GO:0004066	asparagine synthase (glutamine-hydrolyzing) activity	1	-0.9237	NA	NA	0.17004	0.79058	0	1
GO:0016818	hydrolase activity, acting on acid anhydrides, in phosphorus-containing anhydrides	4	-0.69776	NA	NA	0.17105	0.77359	2	2
GO:0050567	glutaminyl-tRNA synthase (glutamine-hydrolyzing) activity	5	-0.66458	NA	NA	0.17329	0.70345	1	4
GO:0009306	protein secretion	12	-0.49453	NA	NA	0.1757	0.74203	4	8
GO:0033231	carbohydrate export	1	-0.92248	NA	NA	0.17611	0.80019	0	1
GO:0043212	carbohydrate-exporting ATPase activity	1	-0.92248	NA	NA	0.17611	0.80019	0	1
GO:0016887	ATPase activity	21	-0.41951	NA	NA	0.17647	0.74565	6	15
GO:0006355	regulation of transcription, DNA-templated	23	-0.40971	NA	NA	0.17944	0.7777	7	16
GO:0008883	glutamyl-tRNA reductase activity	1	-0.92005	NA	NA	0.18219	0.81054	0	1
GO:0004527	exonuclease activity	5	-0.65461	NA	NA	0.18412	0.73527	0	5
GO:0008658	penicillin binding	1	-0.91964	NA	NA	0.18421	0.81334	0	1
GO:0015416	organic phosphonate transmembrane-transporting ATPase activity	2	-0.80487	NA	NA	0.1875	0.90869	0	2
GO:0015614	D-xylose-importing ATPase activity	2	-0.80558	NA	NA	0.1875	0.91262	0	2
GO:0015753	D-xylose transport	2	-0.80558	NA	NA	0.1875	0.91262	0	2
GO:0019175	tetrahydrothiophene 1-oxide reductase activity	1	-0.91721	NA	NA	0.18826	0.82218	0	1
GO:0030254	protein secretion by the type III secretion system	6	-0.63115	NA	NA	0.19039	0.7409	0	6
GO:0006424	glutamyl-tRNA aminoacylation	7	-0.59494	NA	NA	0.19196	0.74415	1	6
GO:0007601	visual perception	1	-0.91315	NA	NA	0.19231	0.83674	0	1
GO:0009423	chorismate biosynthetic process	9	-0.53583	NA	NA	0.1959	0.77993	2	7
GO:0004854	xanthine dehydrogenase activity	2	-0.79984	NA	NA	0.20508	0.90948	0	2
GO:0004124	cysteine synthase activity	3	-0.73517	NA	NA	0.21043	0.83385	0	3
GO:0004409	homoaconitate hydratase activity	1	-0.90544	NA	NA	0.21053	0.8891	0	1
GO:0004413	homoserine kinase activity	1	-0.90503	NA	NA	0.21053	0.88664	0	1
GO:0009288	bacterial-type flagellum	7	-0.58186	NA	NA	0.21389	0.75494	0	7
GO:0003866	3-phosphoshikimate 1-carboxyvinyltransferase activity	1	-0.89976	NA	NA	0.22065	0.89404	0	1
GO:0051082	unfolded protein binding	4	-0.67818	NA	NA	0.22556	0.82792	0	4
GO:0006537	glutamate biosynthetic process	2	-0.79009	NA	NA	0.22656	0.92232	0	2
GO:0008763	UDP-N-acetylmuramate-L-alanine ligase activity	1	-0.89773	NA	NA	0.22672	0.91412	0	1
GO:0015572	N-acetylglucosamine transmembrane transporter activity	1	-0.8957	NA	NA	0.22672	0.91543	0	1
GO:0042400	ectoine catabolic process	3	-0.72908	NA	NA	0.22719	0.89181	0	3
GO:0031317	tripartite ATP-independent periplasmic transporter complex	2	-0.78928	NA	NA	0.23047	0.91801	0	2
GO:0008782	adenosylhomocysteine nucleosidase activity	1	-0.89002	NA	NA	0.23279	0.92777	0	1
GO:0008930	methylthioadenosine nucleosidase activity	1	-0.89002	NA	NA	0.23279	0.92777	0	1
GO:0003977	UDP-N-acetylglucosamine diphosphorylase activity	1	-0.88515	NA	NA	0.23684	0.93051	0	1
GO:0019134	glucosamine-1-phosphate N-acetyltransferase activity	1	-0.88515	NA	NA	0.23684	0.93051	0	1
GO:0005363	maltose transmembrane transporter activity	1	-0.88433	NA	NA	0.23684	0.93059	0	1
GO:0004645	phosphorylase activity	1	-0.88636	NA	NA	0.23684	0.93632	0	1
GO:0005977	glycogen metabolic process	1	-0.88636	NA	NA	0.23684	0.93632	0	1
GO:0015619	thiamine pyrophosphate-transporting ATPase activity	3	-0.72365	NA	NA	0.23836	0.8983	0	3
GO:0030974	thiamine pyrophosphate transport	3	-0.72365	NA	NA	0.23836	0.8983	0	3
GO:0048502	thiamine-transporting ATPase activity	3	-0.72365	NA	NA	0.23836	0.8983	0	3
GO:0004300	enoyl-CoA hydratase activity	4	-0.6708	NA	NA	0.23872	0.88791	1	3
GO:0008838	diaminopropionate ammonia-lyase activity	1	-0.88312	NA	NA	0.23887	0.92189	0	1
GO:0015171	amino acid transmembrane transporter activity	2	-0.78558	NA	NA	0.24023	0.93623	0	2
GO:0043546	molybdopterin cofactor binding	2	-0.78319	NA	NA	0.24414	0.92482	0	2
GO:0003961	O-acetylhomoserine aminocarboxypropyltransferase activity	1	-0.87865	NA	NA	0.24696	0.92377	0	1
GO:0016765	transferase activity, transferring alkyl or aryl (other than methyl) groups	1	-0.87865	NA	NA	0.24696	0.92377	0	1
GO:0019413	acetate biosynthetic process	1	-0.87865	NA	NA	0.24696	0.92377	0	1
GO:0006400	tRNA modification	25	-0.37477	NA	NA	0.25131	0.93068	11	14
GO:0015627	type II protein secretion system complex	3	-0.71958	NA	NA	0.2514	0.91385	0	3
GO:0000023	maltose metabolic process	1	-0.87581	NA	NA	0.25304	0.92129	0	1
GO:0004828	serine-tRNA ligase activity	1	-0.87459	NA	NA	0.25304	0.91564	0	1
GO:0006434	seryl-tRNA aminoacylation	1	-0.87459	NA	NA	0.25304	0.91564	0	1
GO:0009296	nucleoid	11	-0.47948	NA	NA	0.26134	0.91808	1	10
GO:0043107	type IV pilus-dependent motility	1	-0.86972	NA	NA	0.26316	0.94013	0	1
GO:0005762	mitochondrial large ribosomal subunit	2	-0.7757	NA	NA	0.26367	0.94244	0	2
GO:0016597	amino acid binding	1	-0.86891	NA	NA	0.26518	0.94251	0	1
GO:0004764	shikimate 3-dehydrogenase (NADP+) activity	2	-0.77385	NA	NA	0.26953	0.94861	0	2
GO:0019420	dissimilatory sulfate reduction	4	-0.65908	NA	NA	0.27068	0.93158	0	4
GO:0004190	aspartic-type endopeptidase activity	2	-0.77066	NA	NA	0.27148	0.95663	0	2
GO:0030170	pyridoxal phosphate binding	2	-0.77064	NA	NA	0.27148	0.9527	1	1
GO:0008943	nitrite reductase [NAD(P)H] activity	1	-0.86364	NA	NA	0.27328	0.95566	0	1
GO:0019682	glyceraldehyde-3-phosphate metabolic process	1	-0.86364	NA	NA	0.27328	0.95566	0	1
GO:0009982	pseudouridine synthase activity	3	-0.70855	NA	NA	0.27933	0.9292	1	2
GO:0004851	uroporphyrin-III C-methyltransferase activity	1	-0.86039	NA	NA	0.27935	0.94821	0	1
GO:0006882	cellular zinc ion homeostasis	1	-0.8608	NA	NA	0.27935	0.95049	0	1
GO:0010043	response to zinc ion	1	-0.8608	NA	NA	0.27935	0.95049	0	1
GO:0042156	RNA-mediated DNA recombination	1	-0.8608	NA	NA	0.27935	0.95049	0	1
GO:0004176	ATP-dependent peptidase activity	4	-0.65411	NA	NA	0.28008	0.92661	0	4
GO:0003896	DNA primase activity	2	-0.7659	NA	NA	0.28125	0.95351	1	1
GO:0016876	ligase activity, forming aminoacyl-tRNA and related compounds	1	-0.85917	NA	NA	0.2834	0.95244	0	1
GO:0003857	3-hydroxyacyl-CoA dehydrogenase activity	3	-0.70431	NA	NA	0.28492	0.92106	0	3
GO:0004160	dihydroxy-acid dehydratase activity	1	-0.85836	NA	NA	0.28543	0.95443	0	1
GO:0004526	ribonuclease P activity	1	-0.85795	NA	NA	0.28745	0.95528	0	1
GO:0016740	transferase activity	4	-0.65117	NA	NA	0.29135	0.93258	1	3
GO:0004612	phosphoenolpyruvate carboxykinase (ATP) activity	1	-0.8543	NA	NA	0.29352	0.95618	0	1
GO:0043115	precorrin-2 dehydrogenase activity	1	-0.85511	NA	NA	0.29352	0.95767	0	1
GO:0051266	sirohydrochlorin ferrochelatase activity	1	-0.85511	NA	NA	0.29352	0.95767	0	1
GO:0015837	amine transport	3	-0.70138	NA	NA	0.29423	0.92706	1	2
GO:0009297	pilus assembly	3	-0.70119	NA	NA	0.29423	0.92732	0	3
GO:0006549	isoleucine metabolic process	1	-0.8539	NA	NA	0.29757	0.96088	0	1
GO:0045449	mitotic cell cycle, embryonic	5	-0.59812	NA	NA	0.30144	0.92813	2	3
GO:0004822	isoleucine-tRNA ligase activity	1	-0.85106	NA	NA	0.30364	0.97491	0	1
GO:0006428	isoleucyl-tRNA aminoacylation	1	-0.85106	NA	NA	0.30364	0.97491	0	1
GO:0009847	spore germination	1	-0.84984	NA	NA	0.30364	0.9742	0	1
GO:0009099	valine biosynthetic process	4	-0.63889	NA	NA	0.30827	0.95202	0	4
GO:0015234	thiamine transmembrane transporter activity	1	-0.84659	NA	NA	0.30972	0.98526	0	1
GO:0008444	CDP-diacylglycerol-glycerol-3-phosphate 3-phosphatidyltransferase activity	1	-0.84537	NA	NA	0.31377	0.99191	0	1
GO:0009225	nucleotide-sugar metabolic process	2	-0.75685	NA	NA	0.31445	0.9853	1	1
GO:0016879	ligase activity, forming carbon-nitrogen bonds	2	-0.75557	NA	NA	0.31445	0.98817	0	2
GO:0004795	threonine synthase activity	1	-0.84375	NA	NA	0.31579	0.99086	0	1
GO:0006635	fatty acid beta-oxidation	1	-0.84253	NA	NA	0.31781	0.98893	0	1
GO:0016507	mitochondrial fatty acid beta-oxidation multienzyme complex	1	-0.84253	NA	NA	0.31781	0.98893	0	1
GO:0005991	trehalose metabolic process	2	-0.75233	NA	NA	0.31836	0.98419	0	2
GO:0004832	valine-tRNA ligase activity	1	-0.84131	NA	NA	0.31984	0.97795	0	1
GO:0006438	valyl-tRNA aminoacylation	1	-0.84131	NA	NA	0.31984	0.97795	0	1
GO:0006282	regulation of DNA repair	1	-0.84172	NA	NA	0.31984	0.98765	0	1
GO:0008992	rRNA (guanine-N2-)-methyltransferase activity	1	-0.84172	NA	NA	0.31984	0.98765	0	1
GO:0009399	nitrogen fixation	4	-0.63633	NA	NA	0.32143	0.95462	0	4
GO:0009966	regulation of signal transduction	1	-0.8405	NA	NA	0.32186	0.97608	0	1
GO:0009975	cyclase activity	1	-0.8405	NA	NA	0.32186	0.97608	0	1
GO:0016709	oxidoreductase activity, acting on paired donors, with incorporation or reduction of molecular oxygen, NAD(P)H as one donor, and incorporation of one atom of oxygen	2	-0.7499	NA	NA	0.32227	0.98282	0	2
GO:0006631	fatty acid metabolic process	1	-0.8401	NA	NA	0.32389	0.97648	0	1
GO:0009220	pyrimidine ribonucleotide biosynthetic process	11	-0.45359	NA	NA	0.32486	0.98713	2	9
GO:0030253	protein secretion by the type I secretion system	3	-0.68966	NA	NA	0.32775	0.95208	1	2
GO:0006285	base-excision repair, AP site formation	1	-0.83888	NA	NA	0.32996	0.97926	0	1
GO:0033958	DNA-deoxyinosine glycosylase activity	1	-0.83888	NA	NA	0.32996	0.97926	0	1
GO:0004585	ornithine carbamoyltransferase activity	1	-0.83807	NA	NA	0.33198	0.9824	0	1
GO:0008745	N-acetylmuramoyl-L-alanine amidase activity	1	-0.83766	NA	NA	0.33198	0.97978	0	1
GO:0008175	tRNA methyltransferase activity	1	-0.83604	NA	NA	0.33806	0.98708	0	1
GO:0019200	carbohydrate kinase activity	1	-0.83523	NA	NA	0.33806	0.98618	0	1
GO:0008854	exodeoxyribonuclease V activity	2	-0.74501	NA	NA	0.3418	0.99687	0	2
GO:0009338	exodeoxyribonuclease V complex	2	-0.74501	NA	NA	0.3418	0.99687	0	2
GO:0046685	response to arsenic-containing substance	3	-0.68324	NA	NA	0.34264	0.97063	1	2
GO:0018551	hydrogensulfite reductase activity	2	-0.74381	NA	NA	0.34375	0.9884	0	2
GO:0008837	diaminopimelate epimerase activity	1	-0.83076	NA	NA	0.34615	0.9873	0	1
GO:0046961	proton-transporting ATPase activity, rotational mechanism	1	-0.8336	NA	NA	0.34615	1	0	1
GO:0050500	1,3-beta-galactosyl-N-acetylhexosamine phosphorylase activity	1	-0.83036	NA	NA	0.34818	0.98747	0	1
GO:0046026	precorrin-4 C11-methyltransferase activity	1	-0.82914	NA	NA	0.3502	0.9884	0	1
GO:0003852	2-isopropylmalate synthase activity	2	-0.73874	NA	NA	0.35547	0.99541	0	2
GO:0048001	erythrose-4-phosphate dehydrogenase activity	1	-0.82752	NA	NA	0.35628	0.99539	0	1
GO:0009005	serine-type D-Ala-D-Ala carboxypeptidase activity	1	-0.8267	NA	NA	0.3583	0.99827	0	1
GO:0008519	ammonium transmembrane transporter activity	1	-0.82589	NA	NA	0.3583	0.99033	0	1
GO:0015696	ammonium transport	1	-0.82589	NA	NA	0.3583	0.99033	0	1
GO:0003700	sequence-specific DNA binding transcription factor activity	14	-0.41469	NA	NA	0.35921	1	3	11
GO:0031224	intrinsic component of membrane	1	-0.82468	NA	NA	0.36437	0.99853	0	1
GO:0008610	lipid biosynthetic process	2	-0.73569	NA	NA	0.36914	1	0	2
GO:0043335	protein unfolding	1	-0.82305	NA	NA	0.37247	1	0	1
GO:0015105	arsenite transmembrane transporter activity	1	-0.82224	NA	NA	0.37449	1	0	1
GO:0030096	plasma membrane-derived thylakoid photosystem II	1	-0.82102	NA	NA	0.37652	1	0	1
GO:0030095	chloroplast photosystem II	1	-0.82102	NA	NA	0.37652	1	0	1
GO:0000724	double-strand break repair via homologous recombination	5	-0.56863	NA	NA	0.37726	0.99358	2	3
GO:0003735	structural constituent of ribosome	64	-0.28187	NA	NA	0.3773	1	20	44
GO:0015942	formate metabolic process	3	-0.66922	NA	NA	0.37803	0.99177	0	3
GO:0004456	phosphogluconate dehydratase activity	1	-0.82021	NA	NA	0.37854	1	0	1
GO:0042450	arginine biosynthetic process via ornithine	3	-0.66668	NA	NA	0.38175	0.98504	0	3
GO:0004749	ribose phosphate diphosphokinase activity	1	-0.81737	NA	NA	0.38259	1	0	1
GO:0008986	pyruvate, water dikinase activity	1	-0.81575	NA	NA	0.38462	1	0	1
GO:0015979	photosynthesis	2	-0.73114	NA	NA	0.38672	1	0	2
GO:0005198	structural molecule activity	21	-0.35476	NA	NA	0.38681	1	5	16
GO:0004003	ATP-dependent DNA helicase activity	9	-0.4538	NA	NA	0.38806	1	3	6
GO:0006878	cellular copper ion homeostasis	1	-0.81412	NA	NA	0.39069	1	0	1
GO:0046688	response to copper ion	1	-0.81412	NA	NA	0.39069	1	0	1
GO:0000918	barrier septum site selection	3	-0.66247	NA	NA	0.39106	0.99973	0	3
GO:0004084	branched-chain-amino-acid transaminase activity	2	-0.7296	NA	NA	0.39258	1	0	2
GO:0009082	branched-chain amino acid biosynthetic process	2	-0.7296	NA	NA	0.39258	1	0	2
GO:0003984	acetolactate synthase activity	3	-0.66003	NA	NA	0.39292	1	0	3
GO:0043199	sulfate binding	1	-0.81006	NA	NA	0.39676	1	0	1
GO:0003918	DNA topoisomerase type II (ATP-hydrolyzing) activity	6	-0.53395	NA	NA	0.39741	1	0	6
GO:0030257	type III protein secretion system complex	3	-0.65313	NA	NA	0.40782	1	0	3
GO:0016002	sulfite reductase activity	2	-0.72321	NA	NA	0.41211	1	0	2
GO:0032466	negative regulation of cytokinesis	1	-0.80763	NA	NA	0.41296	1	0	1
GO:0043565	sequence-specific DNA binding	1	-0.80763	NA	NA	0.41296	1	0	1
GO:0015949	nucleobase-containing small molecule interconversion	5	-0.55015	NA	NA	0.41336	1	1	4
GO:0008804	carbamate kinase activity	1	-0.80601	NA	NA	0.41498	1	0	1
GO:0016614	oxidoreductase activity, acting on CH-OH group of donors	1	-0.80682	NA	NA	0.41498	1	0	1
GO:0046170	methanol catabolic process	1	-0.80682	NA	NA	0.41498	1	0	1
GO:0050661	NADP binding	1	-0.80682	NA	NA	0.41498	1	0	1
GO:0008901	ferredoxin hydrogenase activity	2	-0.72067	NA	NA	0.41602	1	0	2
GO:0000910	cytokinesis	5	-0.54705	NA	NA	0.41697	1	1	4
GO:0008764	UDP-N-acetylmuramoylalanine-D-glutamate ligase activity	1	-0.80073	NA	NA	0.41903	1	0	1
GO:0008788	alpha,alpha-phosphotrehalase activity	1	-0.80235	NA	NA	0.41903	1	0	1
GO:0042906	xanthine transport	1	-0.80032	NA	NA	0.42105	1	0	1
GO:0042907	xanthine transmembrane transporter activity	1	-0.80032	NA	NA	0.42105	1	0	1
GO:0004750	ribulose-phosphate 3-epimerase activity	1	-0.79627	NA	NA	0.42713	1	0	1
GO:0015486	glycoside-pentoside-hexuronide:cation symporter activity	1	-0.79302	NA	NA	0.42915	1	0	1
GO:0015205	nucleobase transmembrane transporter activity	1	-0.79424	NA	NA	0.42915	1	0	1
GO:0015851	nucleobase transport	1	-0.79424	NA	NA	0.42915	1	0	1
GO:0042823	pyridoxal phosphate biosynthetic process	1	-0.79383	NA	NA	0.42915	1	0	1
GO:0004042	acetyl-CoA:L-glutamate N-acetyltransferase activity	2	-0.71517	NA	NA	0.42969	1	0	2
GO:0019250	aerobic cobalamin biosynthetic process	1	-0.79099	NA	NA	0.43117	1	0	1
GO:0005575	cellular_component	22	-0.33629	NA	NA	0.43463	1	7	15
GO:0004355	glutamate synthase (NADPH) activity	1	-0.78977	NA	NA	0.43522	1	0	1
GO:0006350	regulation of gene expression by genetic imprinting	7	-0.47865	NA	NA	0.43693	1	1	6
GO:0006817	phosphate ion transport	7	-0.47932	NA	NA	0.43693	1	2	5
GO:0006412	translation	69	-0.26631	NA	NA	0.43881	1	21	48
GO:0006592	ornithine biosynthetic process	6	-0.51175	NA	NA	0.44547	1	2	4
GO:0009085	lysine biosynthetic process	2	-0.70692	NA	NA	0.44727	1	1	1
GO:0003994	aconitate hydratase activity	4	-0.59163	NA	NA	0.44925	1	0	4
GO:0004830	tryptophan-tRNA ligase activity	1	-0.7849	NA	NA	0.45142	1	0	1
GO:0006436	tryptophanyl-tRNA aminoacylation	1	-0.7849	NA	NA	0.45142	1	0	1
GO:0008295	spermidine biosynthetic process	5	-0.52733	NA	NA	0.45307	1	1	4
GO:0004019	adenylosuccinate synthase activity	1	-0.78125	NA	NA	0.45344	1	0	1
GO:0019619	protocatechuate catabolic process	1	-0.7845	NA	NA	0.45344	1	0	1
GO:0045893	positive regulation of transcription, DNA-templated	1	-0.7845	NA	NA	0.45344	1	0	1
GO:0009684	indoleacetic acid biosynthetic process	1	-0.78206	NA	NA	0.45344	1	0	1
GO:0047434	indolepyruvate decarboxylase activity	1	-0.78206	NA	NA	0.45344	1	0	1
GO:0016788	hydrolase activity, acting on ester bonds	1	-0.78003	NA	NA	0.45749	1	0	1
GO:0004122	cystathionine beta-synthase activity	1	-0.77963	NA	NA	0.45749	1	0	1
GO:0031402	sodium ion binding	1	-0.77881	NA	NA	0.45749	1	0	1
GO:0015716	organic phosphonate transport	3	-0.62668	NA	NA	0.4581	1	0	3
GO:0004825	methionine-tRNA ligase activity	2	-0.70524	NA	NA	0.45898	1	0	2
GO:0006535	cysteine biosynthetic process from serine	3	-0.6261	NA	NA	0.45996	1	1	2
GO:0004000	adenosine deaminase activity	1	-0.7776	NA	NA	0.46154	1	0	1
GO:0043101	purine-containing compound salvage	1	-0.7776	NA	NA	0.46154	1	0	1
GO:0030528	structural constituent of chromatin	3	-0.62583	NA	NA	0.46182	1	1	2
GO:0006529	asparagine biosynthetic process	2	-0.70381	NA	NA	0.46289	1	1	1
GO:0008692	3-hydroxybutyryl-CoA epimerase activity	2	-0.70402	NA	NA	0.46289	1	0	2
GO:0006281	DNA repair	27	-0.31552	NA	NA	0.46329	1	11	16
GO:0008026	ATP-dependent helicase activity	4	-0.58675	NA	NA	0.46429	1	0	4
GO:0006265	DNA topological change	10	-0.42281	NA	NA	0.46453	1	1	9
GO:0009431	bacterial-type flagellum basal body, MS ring	1	-0.77679	NA	NA	0.46559	1	0	1
GO:0004219	calcium-dependent cysteine-type endopeptidase activity	1	-0.77597	NA	NA	0.46559	1	0	1
GO:0030163	protein catabolic process	1	-0.77597	NA	NA	0.46559	1	0	1
GO:0018262	isopeptide cross-linking	1	-0.77638	NA	NA	0.46559	1	0	1
GO:0046872	metal ion binding	6	-0.5009	NA	NA	0.4658	1	4	2
GO:0004798	thymidylate kinase activity	1	-0.77557	NA	NA	0.46761	1	0	1
GO:0015948	methanogenesis	3	-0.62187	NA	NA	0.47486	1	2	1
GO:0019627	urea metabolic process	3	-0.62018	NA	NA	0.47672	1	1	2
GO:0004784	superoxide dismutase activity	1	-0.77151	NA	NA	0.47773	1	0	1
GO:0019430	removal of superoxide radicals	1	-0.77151	NA	NA	0.47773	1	0	1
GO:0043822	ribonuclease M5 activity	1	-0.7707	NA	NA	0.47773	1	0	1
GO:0016835	carbon-oxygen lyase activity	3	-0.6162	NA	NA	0.47858	1	1	2
GO:0006824	cobalt ion transport	3	-0.61809	NA	NA	0.47858	1	1	2
GO:0046118	7-methylguanosine biosynthetic process	1	-0.77029	NA	NA	0.48178	1	0	1
GO:0015976	carbon utilization	1	-0.76989	NA	NA	0.48381	1	0	1
GO:0050242	pyruvate, phosphate dikinase activity	1	-0.76989	NA	NA	0.48381	1	0	1
GO:0016830	carbon-carbon lyase activity	1	-0.76907	NA	NA	0.48381	1	0	1
GO:0006290	pyrimidine dimer repair	1	-0.76907	NA	NA	0.48381	1	0	1
GO:0006139	nucleobase-containing compound metabolic process	12	-0.38829	NA	NA	0.48785	1	5	7
GO:0004326	tetrahydrofolylpolyglutamate synthase activity	1	-0.76502	NA	NA	0.48785	1	0	1
GO:0008841	dihydrofolate synthase activity	1	-0.76502	NA	NA	0.48785	1	0	1
GO:0003861	3-isopropylmalate dehydratase activity	4	-0.57895	NA	NA	0.4906	1	0	4
GO:0009316	3-isopropylmalate dehydratase complex	4	-0.57895	NA	NA	0.4906	1	0	4
GO:0006268	DNA unwinding involved in DNA replication	2	-0.69473	NA	NA	0.49219	1	0	2
GO:0004857	enzyme inhibitor activity	1	-0.76299	NA	NA	0.49393	1	0	1
GO:0015950	purine nucleotide interconversion	1	-0.76015	NA	NA	0.49595	1	0	1
GO:0006654	phosphatidic acid biosynthetic process	1	-0.75933	NA	NA	0.49798	1	0	1
GO:0008374	O-acyltransferase activity	1	-0.75933	NA	NA	0.49798	1	0	1
GO:0004151	dihydroorotase activity	1	-0.75893	NA	NA	0.49798	1	0	1
GO:0003906	DNA-(apurinic or apyrimidinic site) lyase activity	2	-0.69377	NA	NA	0.49805	1	0	2
GO:0016564	protein import into peroxisome matrix, receptor recycling	5	-0.5103	NA	NA	0.5	1	1	4
GO:0008652	cellular amino acid biosynthetic process	3	-0.60852	NA	NA	0.50279	1	2	1
GO:0015501	glutamate:sodium symporter activity	1	-0.75284	NA	NA	0.50607	1	0	1
GO:0015813	L-glutamate transport	1	-0.75284	NA	NA	0.50607	1	0	1
GO:0046429	4-hydroxy-3-methylbut-2-en-1-yl diphosphate synthase activity	1	-0.75041	NA	NA	0.50607	1	0	1
GO:0016881	acid-amino acid ligase activity	1	-0.75365	NA	NA	0.50607	1	0	1
GO:0047471	maltose alpha-D-glucosyltransferase activity	1	-0.75203	NA	NA	0.50607	1	0	1
GO:0003688	DNA replication origin binding	2	-0.69034	NA	NA	0.50781	1	1	1
GO:0009052	pentose-phosphate shunt, non-oxidative branch	1	-0.74878	NA	NA	0.51417	1	0	1
GO:0004360	glutamine-fructose-6-phosphate transaminase (isomerizing) activity	1	-0.74838	NA	NA	0.51417	1	0	1
GO:0000166	nucleotide binding	1	-0.74554	NA	NA	0.51822	1	0	1
GO:0000036	ACP phosphopantetheine attachment site binding involved in fatty acid biosynthetic process	1	-0.74594	NA	NA	0.51822	1	0	1
GO:0017111	nucleoside-triphosphatase activity	1	-0.74716	NA	NA	0.51822	1	0	1
GO:0004370	glycerol kinase activity	1	-0.74472	NA	NA	0.52024	1	0	1
GO:0016151	nickel cation binding	1	-0.74432	NA	NA	0.52024	1	0	1
GO:0009973	adenylyl-sulfate reductase activity	3	-0.60095	NA	NA	0.52328	1	0	3
GO:0008565	protein transporter activity	13	-0.35534	NA	NA	0.52632	1	4	9
GO:0047470	(1,4)-alpha-D-glucan 1-alpha-D-glucosylmutase activity	1	-0.74269	NA	NA	0.52632	1	0	1
GO:0009088	threonine biosynthetic process	3	-0.59969	NA	NA	0.527	1	1	2
GO:0004731	purine-nucleoside phosphorylase activity	5	-0.49618	NA	NA	0.52888	1	4	1
GO:0015628	protein secretion by the type II secretion system	6	-0.47305	NA	NA	0.53235	1	2	4
GO:0051049	regulation of transport	1	-0.73945	NA	NA	0.53239	1	0	1
GO:0008897	holo-[acyl-carrier-protein] synthase activity	1	-0.73539	NA	NA	0.53441	1	0	1
GO:0004175	endopeptidase activity	1	-0.7358	NA	NA	0.53441	1	0	1
GO:0008912	lactaldehyde reductase activity	1	-0.73864	NA	NA	0.53441	1	0	1
GO:0009444	pyruvate oxidation	1	-0.73701	NA	NA	0.53441	1	0	1
GO:0047112	pyruvate oxidase activity	1	-0.73701	NA	NA	0.53441	1	0	1
GO:0006109	regulation of carbohydrate metabolic process	1	-0.73255	NA	NA	0.54049	1	0	1
GO:0004588	orotate phosphoribosyltransferase activity	2	-0.67154	NA	NA	0.55078	1	0	2
GO:0003867	4-aminobutyrate transaminase activity	2	-0.67235	NA	NA	0.55078	1	0	2
GO:0004632	phosphopantothenate--cysteine ligase activity	2	-0.67073	NA	NA	0.55469	1	0	2
GO:0019439	aromatic compound catabolic process	2	-0.67099	NA	NA	0.55469	1	1	1
GO:0009097	isoleucine biosynthetic process	6	-0.46004	NA	NA	0.55638	1	1	5
GO:0019165	thiamine kinase activity	1	-0.72159	NA	NA	0.56073	1	0	1
GO:0030789	precorrin-3B C17-methyltransferase activity	1	-0.72119	NA	NA	0.56275	1	0	1
GO:0042918	alkanesulfonate transport	1	-0.72078	NA	NA	0.56275	1	0	1
GO:0042173	regulation of sporulation resulting in formation of a cellular spore	4	-0.5444	NA	NA	0.56767	1	1	3
GO:0042586	peptide deformylase activity	1	-0.71916	NA	NA	0.56883	1	0	1
GO:0006113	fermentation	10	-0.39355	NA	NA	0.57264	1	5	5
GO:0019509	L-methionine biosynthetic process from methylthioadenosine	4	-0.53931	NA	NA	0.57331	1	2	2
GO:0000312	plastid small ribosomal subunit	3	-0.57558	NA	NA	0.57356	1	1	2
GO:0003690	double-stranded DNA binding	1	-0.71631	NA	NA	0.57692	1	0	1
GO:0003922	GMP synthase (glutamine-hydrolyzing) activity	2	-0.66058	NA	NA	0.57812	1	0	2
GO:0006270	DNA replication initiation	1	-0.71591	NA	NA	0.57895	1	0	1
GO:0006275	regulation of DNA replication	1	-0.71591	NA	NA	0.57895	1	0	1
GO:0031167	rRNA methylation	4	-0.53538	NA	NA	0.58083	1	0	4
GO:0005948	acetolactate synthase complex	2	-0.65976	NA	NA	0.58203	1	0	2
GO:0019425	sulfide oxidation, using siroheme sulfite reductase	2	-0.65855	NA	NA	0.58398	1	0	2
GO:0004350	glutamate-5-semialdehyde dehydrogenase activity	1	-0.71388	NA	NA	0.58502	1	0	1
GO:0009425	bacterial-type flagellum basal body	1	-0.7151	NA	NA	0.58502	1	0	1
GO:0015434	cadmium-transporting ATPase activity	1	-0.70982	NA	NA	0.58907	1	0	1
GO:0015691	cadmium ion transport	1	-0.70982	NA	NA	0.58907	1	0	1
GO:0006865	amino acid transport	4	-0.53279	NA	NA	0.59023	1	1	3
GO:0003849	3-deoxy-7-phosphoheptulonate synthase activity	2	-0.65632	NA	NA	0.5918	1	1	1
GO:0004633	phosphopantothenoylcysteine decarboxylase activity	2	-0.65367	NA	NA	0.5918	1	0	2
GO:0030243	cellulose metabolic process	1	-0.7086	NA	NA	0.59312	1	0	1
GO:0003920	GMP reductase activity	2	-0.65083	NA	NA	0.59375	1	0	2
GO:0050415	formimidoylglutamase activity	1	-0.70657	NA	NA	0.59717	1	0	1
GO:0008442	3-hydroxyisobutyrate dehydrogenase activity	1	-0.70617	NA	NA	0.59717	1	0	1
GO:0008949	oxalyl-CoA decarboxylase activity	1	-0.70698	NA	NA	0.59717	1	0	1
GO:0043200	response to amino acid	1	-0.70576	NA	NA	0.59717	1	0	1
GO:0047456	2-methylisocitrate dehydratase activity	1	-0.70536	NA	NA	0.59919	1	0	1
GO:0008863	formate dehydrogenase (NAD+) activity	3	-0.56539	NA	NA	0.59963	1	0	3
GO:0051745	4-hydroxy-3-methylbut-2-en-1-yl diphosphate reductase activity	1	-0.70292	NA	NA	0.60121	1	0	1
GO:0045151	acetoin biosynthetic process	1	-0.70252	NA	NA	0.60121	1	0	1
GO:0004165	dodecenoyl-CoA delta-isomerase activity	1	-0.70373	NA	NA	0.60121	1	0	1
GO:0042545	cell wall modification	1	-0.70333	NA	NA	0.60121	1	0	1
GO:0046919	pyruvyltransferase activity	1	-0.70333	NA	NA	0.60121	1	0	1
GO:0015297	antiporter activity	1	-0.70455	NA	NA	0.60121	1	0	1
GO:0015556	C4-dicarboxylate transmembrane transporter activity	3	-0.56326	NA	NA	0.60149	1	1	2
GO:0015740	C4-dicarboxylate transport	3	-0.56326	NA	NA	0.60149	1	1	2
GO:0004609	phosphatidylserine decarboxylase activity	1	-0.69805	NA	NA	0.61336	1	0	1
GO:0008479	queuine tRNA-ribosyltransferase activity	1	-0.69765	NA	NA	0.61336	1	0	1
GO:0015639	ferrous iron uptake transmembrane transporter activity	1	-0.69643	NA	NA	0.61336	1	0	1
GO:0015684	ferrous iron transport	1	-0.69643	NA	NA	0.61336	1	0	1
GO:0019191	cellobiose transmembrane transporter activity	1	-0.69359	NA	NA	0.61538	1	0	1
GO:0030788	precorrin-2 C20-methyltransferase activity	1	-0.69156	NA	NA	0.61538	1	0	1
GO:0008773	[protein-PII] uridylyltransferase activity	1	-0.68953	NA	NA	0.61538	1	0	1
GO:0018177	protein uridylylation	1	-0.68953	NA	NA	0.61538	1	0	1
GO:0018149	peptide cross-linking	1	-0.68912	NA	NA	0.61538	1	0	1
GO:0050797	thymidylate synthase (FAD) activity	1	-0.69115	NA	NA	0.61538	1	0	1
GO:0003774	motor activity	1	-0.69318	NA	NA	0.61538	1	0	1
GO:0030612	arsenate reductase (thioredoxin) activity	1	-0.69034	NA	NA	0.61538	1	0	1
GO:0004856	xylulokinase activity	1	-0.6875	NA	NA	0.61741	1	0	1
GO:0005997	xylulose metabolic process	1	-0.6875	NA	NA	0.61741	1	0	1
GO:0003871	5-methyltetrahydropteroyltriglutamate-homocysteine S-methyltransferase activity	1	-0.68791	NA	NA	0.61741	1	0	1
GO:0016566	protein import into peroxisome matrix, receptor recycling	2	-0.64352	NA	NA	0.61914	1	0	2
GO:0000345	cytosolic DNA-directed RNA polymerase complex	4	-0.50771	NA	NA	0.6203	1	1	3
GO:0004077	biotin-[acetyl-CoA-carboxylase] ligase activity	1	-0.68669	NA	NA	0.62348	1	0	1
GO:0015079	potassium ion transmembrane transporter activity	1	-0.68628	NA	NA	0.62348	1	0	1
GO:0019068	virion assembly	6	-0.44041	NA	NA	0.62847	1	1	5
GO:0009330	DNA topoisomerase complex (ATP-hydrolyzing)	2	-0.63703	NA	NA	0.63086	1	0	2
GO:0006508	proteolysis	24	-0.29556	NA	NA	0.63139	1	10	14
GO:0009340	DNA topoisomerase IV complex	4	-0.5002	NA	NA	0.63346	1	0	4
GO:0004410	homocitrate synthase activity	1	-0.68182	NA	NA	0.6336	1	0	1
GO:0017084	delta1-pyrroline-5-carboxylate synthetase activity	1	-0.67979	NA	NA	0.63563	1	0	1
GO:0004008	copper-exporting ATPase activity	1	-0.68141	NA	NA	0.63563	1	0	1
GO:0003844	1,4-alpha-glucan branching enzyme activity	1	-0.6806	NA	NA	0.63563	1	0	1
GO:0009360	DNA polymerase III complex	7	-0.40964	NA	NA	0.6362	1	4	3
GO:0004817	cysteine-tRNA ligase activity	1	-0.67898	NA	NA	0.63968	1	0	1
GO:0006423	cysteinyl-tRNA aminoacylation	1	-0.67898	NA	NA	0.63968	1	0	1
GO:0015652	quaternary ammonium group:proton symporter activity	1	-0.67857	NA	NA	0.63968	1	0	1
GO:0015697	quaternary ammonium group transport	1	-0.67857	NA	NA	0.63968	1	0	1
GO:0009063	cellular amino acid catabolic process	2	-0.63289	NA	NA	0.64258	1	0	2
GO:0004641	phosphoribosylformylglycinamidine cyclo-ligase activity	1	-0.67776	NA	NA	0.64372	1	0	1
GO:0003899	DNA-directed RNA polymerase activity	5	-0.45192	NA	NA	0.64621	1	1	4
GO:0008176	tRNA (guanine-N7-)-methyltransferase activity	1	-0.67573	NA	NA	0.64777	1	0	1
GO:0003755	peptidyl-prolyl cis-trans isomerase activity	1	-0.67735	NA	NA	0.64777	1	0	1
GO:0005854	nascent polypeptide-associated complex	1	-0.67735	NA	NA	0.64777	1	0	1
GO:0051083	'de novo' cotranslational protein folding	1	-0.67735	NA	NA	0.64777	1	0	1
GO:0009332	glutamate-tRNA ligase complex	1	-0.67654	NA	NA	0.64777	1	0	1
GO:0015939	pantothenate metabolic process	1	-0.67695	NA	NA	0.64777	1	0	1
GO:0065007	biological regulation	1	-0.67614	NA	NA	0.64777	1	0	1
GO:0065009	regulation of molecular function	1	-0.67614	NA	NA	0.64777	1	0	1
GO:0016831	carboxy-lyase activity	5	-0.44738	NA	NA	0.64801	0.99943	1	4
GO:0009429	bacterial-type flagellum basal body, proximal rod	1	-0.67492	NA	NA	0.6498	1	0	1
GO:0009403	toxin biosynthetic process	1	-0.67532	NA	NA	0.6498	1	0	1
GO:0018081	peptide cross-linking via lanthionine or 3-methyl-lanthionine	1	-0.67532	NA	NA	0.6498	1	0	1
GO:0018193	peptidyl-amino acid modification	1	-0.67532	NA	NA	0.6498	1	0	1
GO:0000315	organellar large ribosomal subunit	20	-0.29867	NA	NA	0.65017	1	8	12
GO:0019288	isopentenyl diphosphate biosynthetic process, methylerythritol 4-phosphate pathway	4	-0.49363	NA	NA	0.65038	1	1	3
GO:0004222	metalloendopeptidase activity	5	-0.44397	NA	NA	0.65162	1	3	2
GO:0003887	DNA-directed DNA polymerase activity	8	-0.3765	NA	NA	0.65328	0.99677	4	4
GO:0019529	taurine catabolic process	1	-0.67289	NA	NA	0.65385	1	0	1
GO:0050487	sulfoacetaldehyde acetyltransferase activity	1	-0.67289	NA	NA	0.65385	1	0	1
GO:0015155	lactose transmembrane transporter activity	1	-0.67248	NA	NA	0.65587	1	0	1
GO:0019197	phosphoenolpyruvate-dependent sugar phosphotransferase complex	1	-0.67248	NA	NA	0.65587	1	0	1
GO:0003747	translation release factor activity	4	-0.48699	NA	NA	0.65977	1	0	4
GO:0016462	pyrophosphatase activity	2	-0.62399	NA	NA	0.66016	1	0	2
GO:0004450	isocitrate dehydrogenase (NADP+) activity	2	-0.62379	NA	NA	0.66016	1	1	1
GO:0008156	negative regulation of DNA replication	2	-0.62282	NA	NA	0.66602	1	0	2
GO:0050662	coenzyme binding	3	-0.53403	NA	NA	0.66667	1	1	2
GO:0016163	nitrogenase activity	1	-0.66883	NA	NA	0.66802	1	0	1
GO:0016612	molybdenum-iron nitrogenase complex	1	-0.66883	NA	NA	0.66802	1	0	1
GO:0016611	iron-iron nitrogenase complex	1	-0.66883	NA	NA	0.66802	1	0	1
GO:0016613	vanadium-iron nitrogenase complex	1	-0.66883	NA	NA	0.66802	1	0	1
GO:0008679	2-hydroxy-3-oxopropionate reductase activity	1	-0.66924	NA	NA	0.66802	1	0	1
GO:0046393	galactarate catabolic process	1	-0.66924	NA	NA	0.66802	1	0	1
GO:0008233	peptidase activity	1	-0.66721	NA	NA	0.66802	1	0	1
GO:0042623	ATPase activity, coupled	2	-0.61916	NA	NA	0.66992	1	0	2
GO:0042578	phosphoric ester hydrolase activity	1	-0.66558	NA	NA	0.67409	1	0	1
GO:0045333	cellular respiration	1	-0.6664	NA	NA	0.67409	1	0	1
GO:0009240	isopentenyl diphosphate biosynthetic process	2	-0.61714	NA	NA	0.67578	1	0	2
GO:0008887	glycerate kinase activity	1	-0.66477	NA	NA	0.67611	1	0	1
GO:0031388	organic acid phosphorylation	1	-0.66477	NA	NA	0.67611	1	0	1
GO:0008696	4-amino-4-deoxychorismate lyase activity	1	-0.66437	NA	NA	0.67611	1	0	1
GO:0019012	virion	5	-0.42901	NA	NA	0.68051	0.99314	1	4
GO:0004197	cysteine-type endopeptidase activity	2	-0.6151	NA	NA	0.68164	1	0	2
GO:0045184	establishment of protein localization	2	-0.6151	NA	NA	0.68164	1	0	2
GO:0051605	protein maturation	2	-0.6151	NA	NA	0.68164	1	0	2
GO:0009408	response to heat	2	-0.61307	NA	NA	0.68359	1	0	2
GO:0030234	enzyme regulator activity	2	-0.61429	NA	NA	0.68359	1	0	2
GO:0009424	bacterial-type flagellum hook	2	-0.61267	NA	NA	0.68359	1	0	2
GO:0006260	DNA replication	20	-0.29165	NA	NA	0.68601	0.9927	8	12
GO:0004015	adenosylmethionine-8-amino-7-oxononanoate transaminase activity	1	-0.66112	NA	NA	0.68623	1	0	1
GO:0006177	GMP biosynthetic process	1	-0.66031	NA	NA	0.68623	1	0	1
GO:0047407	ADP-ribosyl-[dinitrogen reductase] hydrolase activity	1	-0.66071	NA	NA	0.68623	1	0	1
GO:0046352	disaccharide catabolic process	2	-0.61027	NA	NA	0.68945	1	0	2
GO:0003998	acylphosphatase activity	1	-0.65747	NA	NA	0.69028	0.99994	0	1
GO:0004549	tRNA-specific ribonuclease activity	1	-0.65869	NA	NA	0.69028	1	0	1
GO:0008033	tRNA processing	1	-0.65869	NA	NA	0.69028	1	0	1
GO:0006289	nucleotide-excision repair	3	-0.52147	NA	NA	0.69274	1	1	2
GO:0009380	excinuclease repair complex	3	-0.52147	NA	NA	0.69274	1	1	2
GO:0009381	excinuclease ABC activity	3	-0.52147	NA	NA	0.69274	1	1	2
GO:0008508	bile acid:sodium symporter activity	1	-0.65584	NA	NA	0.69433	0.99936	0	1
GO:0015721	bile acid and bile salt transport	1	-0.65584	NA	NA	0.69433	0.99936	0	1
GO:0046677	response to antibiotic	2	-0.60531	NA	NA	0.69531	1	0	2
GO:0005980	glycogen catabolic process	4	-0.46486	NA	NA	0.69549	0.99321	2	2
GO:0004416	hydroxyacylglutathione hydrolase activity	1	-0.65422	NA	NA	0.7004	1	0	1
GO:0019243	methylglyoxal catabolic process to D-lactate	1	-0.65422	NA	NA	0.7004	1	0	1
GO:0019480	L-alanine oxidation to pyruvate via D-alanine	1	-0.65138	NA	NA	0.70243	1	0	1
GO:0047810	D-alanine:2-oxoglutarate aminotransferase activity	1	-0.65138	NA	NA	0.70243	1	0	1
GO:0006725	cellular aromatic compound metabolic process	2	-0.60344	NA	NA	0.70312	1	1	1
GO:0008967	phosphoglycolate phosphatase activity	3	-0.51706	NA	NA	0.70391	0.99823	0	3
GO:0009391	dimethyl sulfoxide reductase complex	2	-0.59799	NA	NA	0.70508	1	0	2
GO:0009375	ferredoxin hydrogenase complex	1	-0.64935	NA	NA	0.7085	1	0	1
GO:0051604	protein maturation	1	-0.64935	NA	NA	0.7085	1	0	1
GO:0005488	binding	4	-0.4555	NA	NA	0.70865	0.99748	1	3
GO:0006820	anion transport	2	-0.59678	NA	NA	0.70898	1	0	2
GO:0008509	anion transmembrane transporter activity	2	-0.59678	NA	NA	0.70898	1	0	2
GO:0016884	carbon-nitrogen ligase activity, with glutamine as amido-N-donor	3	-0.51532	NA	NA	0.71136	0.99843	1	2
GO:0003938	IMP dehydrogenase activity	1	-0.64813	NA	NA	0.71255	1	0	1
GO:0004803	transposase activity	1	-0.64773	NA	NA	0.7166	0.99978	0	1
GO:0006313	transposition, DNA-mediated	1	-0.64773	NA	NA	0.7166	0.99978	0	1
GO:0042953	lipoprotein transport	2	-0.59166	NA	NA	0.7168	1	1	1
GO:0042954	lipoprotein transporter activity	2	-0.59166	NA	NA	0.7168	1	1	1
GO:0005983	starch catabolic process	1	-0.64489	NA	NA	0.72267	0.99835	0	1
GO:0051678	pullulan catabolic process	1	-0.64489	NA	NA	0.72267	0.99835	0	1
GO:0043751	polyphosphate:AMP phosphotransferase activity	1	-0.64407	NA	NA	0.7247	0.99882	0	1
GO:0003883	CTP synthase activity	1	-0.64042	NA	NA	0.72874	0.99717	0	1
GO:0015499	formate transmembrane transporter activity	1	-0.64002	NA	NA	0.72874	0.99391	0	1
GO:0015724	formate transport	1	-0.64002	NA	NA	0.72874	0.99391	0	1
GO:0050334	thiaminase activity	1	-0.64083	NA	NA	0.72874	0.9984	0	1
GO:0004802	transketolase activity	1	-0.63799	NA	NA	0.73077	0.99435	0	1
GO:0033226	2-aminoethylphosphonate binding	2	-0.58668	NA	NA	0.73242	1	0	2
GO:0006935	chemotaxis	1	-0.63758	NA	NA	0.73279	0.99108	0	1
GO:0009433	bacterial-type flagellum basal body, C ring	1	-0.63758	NA	NA	0.73279	0.99108	0	1
GO:0018784	(S)-2-haloacid dehalogenase activity	1	-0.63596	NA	NA	0.73684	0.99431	0	1
GO:0005515	protein binding	12	-0.31348	NA	NA	0.74019	0.99212	3	9
GO:0015658	branched-chain amino acid transmembrane transporter activity	1	-0.63393	NA	NA	0.74291	0.99696	0	1
GO:0015803	branched-chain amino acid transport	1	-0.63393	NA	NA	0.74291	0.99696	0	1
GO:0042625	ATPase activity, coupled to transmembrane movement of ions	1	-0.63312	NA	NA	0.74291	0.99693	0	1
GO:0006793	phosphorus metabolic process	1	-0.63271	NA	NA	0.74291	0.99542	0	1
GO:0016433	rRNA (adenine) methyltransferase activity	1	-0.63068	NA	NA	0.74494	0.99164	0	1
GO:0005047	signal recognition particle binding	1	-0.63109	NA	NA	0.74494	0.99297	0	1
GO:0032297	negative regulation of DNA-dependent DNA replication initiation	1	-0.6319	NA	NA	0.74494	0.99396	0	1
GO:0004751	ribose-5-phosphate isomerase activity	2	-0.57912	NA	NA	0.74805	0.9998	1	1
GO:0004014	adenosylmethionine decarboxylase activity	2	-0.57734	NA	NA	0.74805	1	0	2
GO:0033219	urea binding	2	-0.57882	NA	NA	0.74805	0.9983	0	2
GO:0030494	bacteriochlorophyll biosynthetic process	2	-0.57653	NA	NA	0.75195	1	0	2
GO:0000917	barrier septum assembly	1	-0.62744	NA	NA	0.75304	0.99412	0	1
GO:0030428	cell septum	1	-0.62744	NA	NA	0.75304	0.99412	0	1
GO:0008703	5-amino-6-(5-phosphoribosylamino)uracil reductase activity	1	-0.62459	NA	NA	0.75506	0.98683	0	1
GO:0008835	diaminohydroxyphosphoribosylaminopyrimidine deaminase activity	1	-0.62459	NA	NA	0.75506	0.98683	0	1
GO:0006364	rRNA processing	2	-0.57207	NA	NA	0.75586	0.99225	0	2
GO:0016779	nucleotidyltransferase activity	4	-0.43334	NA	NA	0.75752	0.98987	1	3
GO:0006012	galactose metabolic process	4	-0.43181	NA	NA	0.76316	0.98193	3	1
GO:0009409	response to cold	1	-0.62256	NA	NA	0.76316	0.99224	0	1
GO:0004371	glycerone kinase activity	1	-0.62175	NA	NA	0.76721	0.99405	0	1
GO:0009326	formate dehydrogenase complex	2	-0.56516	NA	NA	0.76953	0.99387	0	2
GO:0008881	glutamate racemase activity	1	-0.61932	NA	NA	0.77126	0.99707	0	1
GO:0016932	SUMO-specific protease activity	1	-0.61769	NA	NA	0.77328	0.99793	0	1
GO:0043215	daunorubicin transport	2	-0.56045	NA	NA	0.77344	0.99276	1	1
GO:0043216	daunorubicin-transporting ATPase activity	2	-0.56045	NA	NA	0.77344	0.99276	1	1
GO:0046025	precorrin-6Y C5,15-methyltransferase (decarboxylating) activity	2	-0.55938	NA	NA	0.77539	0.99043	0	2
GO:0046140	corrin biosynthetic process	2	-0.55938	NA	NA	0.77539	0.99043	0	2
GO:0000314	organellar small ribosomal subunit	12	-0.30138	NA	NA	0.7757	0.98868	4	8
GO:0004107	chorismate synthase activity	1	-0.61161	NA	NA	0.77733	0.98948	0	1
GO:0004789	thiamine-phosphate diphosphorylase activity	1	-0.61607	NA	NA	0.77733	0.99897	0	1
GO:0008483	transaminase activity	1	-0.61526	NA	NA	0.77733	0.99482	0	1
GO:0019491	ectoine biosynthetic process	1	-0.61526	NA	NA	0.77733	0.99482	0	1
GO:0008742	L-ribulose-phosphate 4-epimerase activity	1	-0.61364	NA	NA	0.77733	0.98952	0	1
GO:0009447	putrescine catabolic process	1	-0.61445	NA	NA	0.77733	0.9923	0	1
GO:0033094	butane-1,4-diamine:2-oxoglutarate aminotransferase activity	1	-0.61445	NA	NA	0.77733	0.9923	0	1
GO:0033611	oxalate catabolic process	2	-0.55867	NA	NA	0.77734	0.98997	0	2
GO:0015495	gamma-aminobutyric acid:proton symporter activity	1	-0.60998	NA	NA	0.77935	0.9904	0	1
GO:0042952	beta-ketoadipate pathway	1	-0.60958	NA	NA	0.77935	0.98778	0	1
GO:0047570	3-oxoadipate enol-lactonase activity	1	-0.60958	NA	NA	0.77935	0.98778	0	1
GO:0006797	polyphosphate metabolic process	2	-0.55745	NA	NA	0.78125	0.98811	0	2
GO:0004637	phosphoribosylamine-glycine ligase activity	1	-0.60877	NA	NA	0.78138	0.9887	0	1
GO:0000107	imidazoleglycerol-phosphate synthase activity	2	-0.55542	NA	NA	0.7832	0.9928	0	2
GO:0008783	agmatinase activity	1	-0.60714	NA	NA	0.78543	0.99232	0	1
GO:0019835	cytolysis	2	-0.55177	NA	NA	0.79102	0.99641	0	2
GO:0004127	cytidylate kinase activity	1	-0.60268	NA	NA	0.7915	0.98522	0	1
GO:0047689	aspartate racemase activity	1	-0.60552	NA	NA	0.7915	0.99725	0	1
GO:0004356	glutamate-ammonia ligase activity	1	-0.6043	NA	NA	0.7915	0.98907	0	1
GO:0006542	glutamine biosynthetic process	1	-0.6043	NA	NA	0.7915	0.98907	0	1
GO:0008478	pyridoxal kinase activity	1	-0.60471	NA	NA	0.7915	0.99357	0	1
GO:0009443	pyridoxal 5'-phosphate salvage	1	-0.60471	NA	NA	0.7915	0.99357	0	1
GO:0042286	glutamate-1-semialdehyde 2,1-aminomutase activity	1	-0.60511	NA	NA	0.7915	0.9965	0	1
GO:0008801	beta-phosphoglucomutase activity	1	-0.6039	NA	NA	0.7915	0.98773	0	1
GO:0047472	3-carboxy-cis,cis-muconate cycloisomerase activity	1	-0.60349	NA	NA	0.7915	0.98644	0	1
GO:0009290	DNA import into cell involved in transformation	1	-0.60024	NA	NA	0.79352	0.98755	0	1
GO:0019568	arabinose catabolic process	2	-0.54892	NA	NA	0.79492	0.99098	0	2
GO:0018364	peptidyl-glutamine methylation	3	-0.47897	NA	NA	0.79516	0.99256	1	2
GO:0008840	4-hydroxy-tetrahydrodipicolinate synthase	1	-0.59984	NA	NA	0.79555	0.98783	0	1
GO:0008834	di-trans,poly-cis-decaprenylcistransferase activity	1	-0.59862	NA	NA	0.79757	0.98817	0	1
GO:0004157	dihydropyrimidinase activity	1	-0.59781	NA	NA	0.7996	0.98853	0	1
GO:0008150	biological_process	24	-0.26255	NA	NA	0.80247	0.99232	11	13
GO:0000105	histidine biosynthetic process	11	-0.31252	NA	NA	0.80581	0.98566	5	6
GO:0043094	cellular metabolic compound salvage	1	-0.59416	NA	NA	0.80769	0.98996	0	1
GO:0006825	copper ion transport	4	-0.40602	NA	NA	0.80827	0.98453	1	3
GO:0019512	lactose catabolic process via tagatose-6-phosphate	2	-0.53025	NA	NA	0.80859	0.98881	0	2
GO:0050044	galactose-6-phosphate isomerase activity	2	-0.53025	NA	NA	0.80859	0.98881	0	2
GO:0004590	orotidine-5'-phosphate decarboxylase activity	2	-0.53187	NA	NA	0.80859	0.99127	0	2
GO:0005525	GTP binding	16	-0.2765	NA	NA	0.80944	0.98375	8	8
GO:0003991	acetylglutamate kinase activity	1	-0.59334	NA	NA	0.81174	0.99158	0	1
GO:0004818	glutamate-tRNA ligase activity	2	-0.52903	NA	NA	0.8125	0.98575	0	2
GO:0016994	precorrin-6A reductase activity	1	-0.59253	NA	NA	0.81377	0.98819	0	1
GO:0004180	carboxypeptidase activity	1	-0.59213	NA	NA	0.81377	0.98716	0	1
GO:0045303	diaminobutyrate-2-oxoglutarate transaminase activity	1	-0.59294	NA	NA	0.81377	0.98882	0	1
GO:0009450	gamma-aminobutyric acid catabolic process	3	-0.4634	NA	NA	0.8175	0.98694	1	2
GO:0016436	rRNA (uridine) methyltransferase activity	1	-0.58969	NA	NA	0.82186	0.99274	0	1
GO:0008940	nitrate reductase activity	1	-0.58929	NA	NA	0.82186	0.98838	0	1
GO:0009325	nitrate reductase complex	1	-0.58929	NA	NA	0.82186	0.98838	0	1
GO:0042126	nitrate metabolic process	1	-0.58929	NA	NA	0.82186	0.98838	0	1
GO:0003855	3-dehydroquinate dehydratase activity	2	-0.52487	NA	NA	0.82227	0.98646	1	1
GO:0045226	extracellular polysaccharide biosynthetic process	2	-0.52253	NA	NA	0.82227	0.98301	0	2
GO:0019213	deacetylase activity	2	-0.52253	NA	NA	0.82227	0.98301	0	2
GO:0006520	cellular amino acid metabolic process	3	-0.45877	NA	NA	0.82495	0.98422	1	2
GO:0009322	trimethylamine-N-oxide reductase complex	1	-0.58766	NA	NA	0.82591	0.98785	0	1
GO:0030151	molybdenum ion binding	1	-0.58766	NA	NA	0.82591	0.98785	0	1
GO:0050626	trimethylamine-N-oxide reductase (cytochrome c) activity	1	-0.58766	NA	NA	0.82591	0.98785	0	1
GO:0000034	adenine deaminase activity	1	-0.58523	NA	NA	0.83198	0.98847	0	1
GO:0046798	viral portal complex	1	-0.58482	NA	NA	0.83198	0.98574	0	1
GO:0051027	DNA transport	1	-0.58482	NA	NA	0.83198	0.98574	0	1
GO:0016647	oxidoreductase activity, acting on the CH-NH group of donors, oxygen as acceptor	1	-0.58442	NA	NA	0.83198	0.98211	0	1
GO:0009853	photorespiration	2	-0.51685	NA	NA	0.83398	0.98655	0	2
GO:0051060	pullulanase activity	2	-0.5136	NA	NA	0.83984	0.98636	0	2
GO:0008135	translation factor activity, nucleic acid binding	1	-0.58198	NA	NA	0.84008	0.98672	0	1
GO:0008914	leucyltransferase activity	1	-0.57995	NA	NA	0.84413	0.98816	0	1
GO:0015968	stringent response	2	-0.50321	NA	NA	0.84766	0.98533	1	1
GO:0004815	aspartate-tRNA ligase activity	1	-0.57914	NA	NA	0.84818	0.98784	0	1
GO:0033294	ectoine binding	1	-0.57955	NA	NA	0.84818	0.98859	0	1
GO:0033295	hydroxyectoine binding	1	-0.57955	NA	NA	0.84818	0.98859	0	1
GO:0005375	copper ion transmembrane transporter activity	2	-0.50008	NA	NA	0.84961	0.98939	1	1
GO:0008853	exodeoxyribonuclease III activity	1	-0.57873	NA	NA	0.8502	0.98784	0	1
GO:0042355	L-fucose catabolic process	2	-0.49858	NA	NA	0.85156	0.98622	0	2
GO:0006422	aspartyl-tRNA aminoacylation	2	-0.49655	NA	NA	0.85547	0.98255	0	2
GO:0008879	glucose-1-phosphate thymidylyltransferase activity	2	-0.49492	NA	NA	0.85547	0.98162	0	2
GO:0003711	retinoic acid receptor activity	2	-0.49614	NA	NA	0.85547	0.97992	0	2
GO:0006354	DNA-templated transcription, elongation	2	-0.49614	NA	NA	0.85547	0.97992	0	2
GO:0043168	anion binding	1	-0.5767	NA	NA	0.85628	0.98831	0	1
GO:0043225	anion transmembrane-transporting ATPase activity	1	-0.5767	NA	NA	0.85628	0.98831	0	1
GO:0033222	xylose binding	1	-0.57549	NA	NA	0.85628	0.98517	0	1
GO:0008747	N-acetylneuraminate lyase activity	1	-0.57427	NA	NA	0.8583	0.98514	0	1
GO:0047480	UDP-N-acetylmuramoyl-tripeptide-D-alanyl-D-alanine ligase activity	1	-0.57305	NA	NA	0.86235	0.98557	0	1
GO:0008654	phospholipid biosynthetic process	3	-0.42443	NA	NA	0.86406	0.97976	1	2
GO:0004399	histidinol dehydrogenase activity	1	-0.57143	NA	NA	0.86437	0.98505	0	1
GO:0004349	glutamate 5-kinase activity	1	-0.57265	NA	NA	0.86437	0.9858	0	1
GO:0004791	thioredoxin-disulfide reductase activity	1	-0.57021	NA	NA	0.86437	0.98295	0	1
GO:0050518	2-C-methyl-D-erythritol 4-phosphate cytidylyltransferase activity	1	-0.56981	NA	NA	0.8664	0.98306	0	1
GO:0006415	translational termination	5	-0.3462	NA	NA	0.86643	0.98946	1	4
GO:0009378	four-way junction helicase activity	2	-0.48755	NA	NA	0.86719	0.98232	1	1
GO:0009379	Holliday junction helicase complex	2	-0.48755	NA	NA	0.86719	0.98232	1	1
GO:0016695	oxidoreductase activity, acting on hydrogen as donor	1	-0.56899	NA	NA	0.87247	0.98659	0	1
GO:0006099	tricarboxylic acid cycle	15	-0.26602	NA	NA	0.87302	0.97881	8	7
GO:0008836	diaminopimelate decarboxylase activity	1	-0.56818	NA	NA	0.87449	0.98719	0	1
GO:0008993	rhamnulokinase activity	1	-0.56778	NA	NA	0.87449	0.98596	0	1
GO:0019843	rRNA binding	4	-0.37284	NA	NA	0.87782	0.99138	2	2
GO:0009273	peptidoglycan-based cell wall biogenesis	2	-0.47868	NA	NA	0.87891	0.98074	0	2
GO:0019038	provirus	1	-0.56534	NA	NA	0.88057	0.98434	0	1
GO:0009274	peptidoglycan-based cell wall	1	-0.56615	NA	NA	0.88057	0.98545	0	1
GO:0015762	rhamnose transport	1	-0.56656	NA	NA	0.88057	0.98634	0	1
GO:0033296	rhamnose binding	1	-0.56656	NA	NA	0.88057	0.98634	0	1
GO:0033297	rhamnose-transporting ATPase activity	1	-0.56656	NA	NA	0.88057	0.98634	0	1
GO:0008276	protein methyltransferase activity	3	-0.41767	NA	NA	0.88082	0.98129	2	1
GO:0008662	1-phosphofructokinase activity	1	-0.56372	NA	NA	0.88259	0.98511	0	1
GO:0003723	RNA binding	5	-0.3357	NA	NA	0.88267	0.99603	2	3
GO:0001514	selenocysteine incorporation	1	-0.56088	NA	NA	0.89069	0.98882	0	1
GO:0006559	L-phenylalanine catabolic process	1	-0.55763	NA	NA	0.89271	0.98213	0	1
GO:0006572	tyrosine catabolic process	1	-0.55763	NA	NA	0.89271	0.98213	0	1
GO:0004838	L-tyrosine:2-oxoglutarate aminotransferase activity	1	-0.55763	NA	NA	0.89271	0.98213	0	1
GO:0008737	L-fuculokinase activity	1	-0.55925	NA	NA	0.89271	0.98819	0	1
GO:0033608	formyl-CoA transferase activity	1	-0.55844	NA	NA	0.89271	0.98741	0	1
GO:0016776	phosphotransferase activity, phosphate group as acceptor	1	-0.55722	NA	NA	0.89271	0.98083	0	1
GO:0008795	NAD+ synthase activity	1	-0.55398	NA	NA	0.90081	0.98291	0	1
GO:0004523	RNA-DNA hybrid ribonuclease activity	1	-0.55276	NA	NA	0.90081	0.98101	0	1
GO:0015267	channel activity	1	-0.55154	NA	NA	0.90081	0.98066	0	1
GO:0008999	ribosomal-protein-alanine N-acetyltransferase activity	1	-0.55195	NA	NA	0.90081	0.98153	0	1
GO:0022625	cytosolic large ribosomal subunit	34	-0.22314	NA	NA	0.90278	0.98407	13	21
GO:0016880	acid-ammonia (or amide) ligase activity	1	-0.54951	NA	NA	0.90891	0.98544	0	1
GO:0008741	ribulokinase activity	1	-0.5487	NA	NA	0.91093	0.98586	0	1
GO:0004587	ornithine-oxo-acid transaminase activity	1	-0.54748	NA	NA	0.91296	0.9854	0	1
GO:0019239	deaminase activity	1	-0.54667	NA	NA	0.91498	0.98447	0	1
GO:0016763	transferase activity, transferring pentosyl groups	1	-0.54383	NA	NA	0.91903	0.97908	0	1
GO:0004634	phosphopyruvate hydratase activity	1	-0.54545	NA	NA	0.91903	0.98497	0	1
GO:0004845	uracil phosphoribosyltransferase activity	1	-0.54586	NA	NA	0.91903	0.98624	0	1
GO:0015474	autotransporter activity	1	-0.54464	NA	NA	0.91903	0.98021	0	1
GO:0046819	protein secretion by the type V secretion system	1	-0.54464	NA	NA	0.91903	0.98021	0	1
GO:0004831	tyrosine-tRNA ligase activity	1	-0.5418	NA	NA	0.92105	0.9791	0	1
GO:0006437	tyrosyl-tRNA aminoacylation	1	-0.5418	NA	NA	0.92105	0.9791	0	1
GO:0004309	exopolyphosphatase activity	1	-0.5414	NA	NA	0.92105	0.97654	0	1
GO:0006798	polyphosphate catabolic process	1	-0.5414	NA	NA	0.92105	0.97654	0	1
GO:0006812	cation transport	3	-0.37946	NA	NA	0.92551	0.99876	2	1
GO:0004823	leucine-tRNA ligase activity	2	-0.4444	NA	NA	0.92578	0.99479	1	1
GO:0006429	leucyl-tRNA aminoacylation	2	-0.4444	NA	NA	0.92578	0.99479	1	1
GO:0043571	maintenance of CRISPR repeat elements	16	-0.23642	NA	NA	0.92657	0.99497	12	4
GO:0004044	amidophosphoribosyltransferase activity	1	-0.53774	NA	NA	0.92713	0.98006	0	1
GO:0018467	formaldehyde dehydrogenase activity	1	-0.53856	NA	NA	0.92713	0.98059	0	1
GO:0019878	lysine biosynthetic process via aminoadipic acid	1	-0.53612	NA	NA	0.93522	0.98194	0	1
GO:0004043	L-aminoadipate-semialdehyde dehydrogenase activity	1	-0.53612	NA	NA	0.93522	0.98194	0	1
GO:0006574	valine catabolic process	2	-0.43641	NA	NA	0.93555	0.99515	1	1
GO:0006189	'de novo' IMP biosynthetic process	4	-0.33219	NA	NA	0.93609	1	1	3
GO:0004819	glutamine-tRNA ligase activity	1	-0.53287	NA	NA	0.93725	0.9808	0	1
GO:0006425	glutaminyl-tRNA aminoacylation	1	-0.53287	NA	NA	0.93725	0.9808	0	1
GO:0001522	pseudouridine synthesis	3	-0.36972	NA	NA	0.93855	1	2	1
GO:0008972	phosphomethylpyrimidine kinase activity	1	-0.53084	NA	NA	0.93927	0.9796	0	1
GO:0009442	allantoin assimilation pathway	1	-0.53125	NA	NA	0.93927	0.98076	0	1
GO:0047652	allantoate deiminase activity	1	-0.53125	NA	NA	0.93927	0.98076	0	1
GO:0008808	cardiolipin synthase activity	1	-0.53044	NA	NA	0.93927	0.97732	0	1
GO:0032049	cardiolipin biosynthetic process	1	-0.53044	NA	NA	0.93927	0.97732	0	1
GO:0008701	4-hydroxy-2-oxovalerate aldolase activity	1	-0.52963	NA	NA	0.9413	0.97744	0	1
GO:0008998	ribonucleoside-triphosphate reductase activity	2	-0.43213	NA	NA	0.94336	0.99606	1	1
GO:0004048	anthranilate phosphoribosyltransferase activity	1	-0.52719	NA	NA	0.94534	0.97988	0	1
GO:0004055	argininosuccinate synthase activity	1	-0.52273	NA	NA	0.95142	0.98032	0	1
GO:0042242	cobyrinic acid a,c-diamide synthase activity	1	-0.52394	NA	NA	0.95142	0.98367	0	1
GO:0000310	xanthine phosphoribosyltransferase activity	1	-0.52313	NA	NA	0.95142	0.98157	0	1
GO:0046110	xanthine metabolic process	1	-0.52313	NA	NA	0.95142	0.98157	0	1
GO:0009004	serine-type D-Ala-D-Ala carboxypeptidase activity	1	-0.52192	NA	NA	0.95344	0.98042	0	1
GO:0004604	phosphoadenylyl-sulfate reductase (thioredoxin) activity	1	-0.5211	NA	NA	0.95547	0.97979	0	1
GO:0019379	sulfate assimilation, phosphoadenylyl sulfate reduction by phosphoadenylyl-sulfate reductase (thioredoxin)	1	-0.5211	NA	NA	0.95547	0.97979	0	1
GO:0006744	ubiquinone biosynthetic process	4	-0.3206	NA	NA	0.95677	1	2	2
GO:0033104	type VI protein secretion system complex	2	-0.40411	NA	NA	0.95898	1	1	1
GO:0003856	3-dehydroquinate synthase activity	1	-0.51989	NA	NA	0.95951	0.98249	0	1
GO:0006772	thiamine metabolic process	2	-0.39707	NA	NA	0.96094	1	1	1
GO:0008859	exoribonuclease II activity	1	-0.51948	NA	NA	0.96154	0.98255	0	1
GO:0016032	viral process	2	-0.39535	NA	NA	0.96289	1	1	1
GO:0003879	ATP phosphoribosyltransferase activity	2	-0.39188	NA	NA	0.96484	1	1	1
GO:0005215	transporter activity	7	-0.26327	NA	NA	0.96892	0.99907	2	5
GO:0006464	cellular protein modification process	13	-0.21156	NA	NA	0.97018	0.99852	5	8
GO:0006308	DNA catabolic process	2	-0.38616	NA	NA	0.9707	0.99751	1	1
GO:0008855	exodeoxyribonuclease VII activity	2	-0.38616	NA	NA	0.9707	0.99751	1	1
GO:0009318	exodeoxyribonuclease VII complex	2	-0.38616	NA	NA	0.9707	0.99751	1	1
GO:0008685	2-C-methyl-D-erythritol 2,4-cyclodiphosphate synthase activity	1	-0.51705	NA	NA	0.97166	0.9876	0	1
GO:0006561	proline biosynthetic process	4	-0.29875	NA	NA	0.97368	0.99881	1	3
GO:0015671	oxygen transport	1	-0.51664	NA	NA	0.97368	0.98761	0	1
GO:0004844	uracil DNA N-glycosylase activity	3	-0.32468	NA	NA	0.97393	1	1	2
GO:0003677	DNA binding	18	-0.20773	NA	NA	0.97422	1	9	9
GO:0016870	intramolecular transferase activity, transferring amino groups	1	-0.51461	NA	NA	0.97571	0.98686	0	1
GO:0006120	mitochondrial electron transport, NADH to ubiquinone	1	-0.51623	NA	NA	0.97571	0.98818	0	1
GO:0043858	arginine:ornithine antiporter activity	1	-0.51583	NA	NA	0.97571	0.98708	0	1
GO:0070037	rRNA (pseudouridine) methyltransferase activity	1	-0.51299	NA	NA	0.97773	0.98589	0	1
GO:0070475	rRNA base methylation	1	-0.51299	NA	NA	0.97773	0.98589	0	1
GO:0004056	argininosuccinate lyase activity	1	-0.51258	NA	NA	0.97773	0.98468	0	1
GO:0010134	sulfate assimilation via adenylyl sulfate reduction	1	-0.51177	NA	NA	0.97773	0.98386	0	1
GO:0008757	S-adenosylmethionine-dependent methyltransferase activity	7	-0.23515	NA	NA	0.98172	0.99914	3	4
GO:0046654	tetrahydrofolate biosynthetic process	2	-0.3608	NA	NA	0.98242	0.99759	1	1
GO:0051205	protein insertion into membrane	2	-0.36026	NA	NA	0.98242	0.99647	1	1
GO:0008689	3-demethylubiquinone-9 3-O-methyltransferase activity	1	-0.50852	NA	NA	0.98785	0.99052	0	1
GO:0016896	exoribonuclease activity, producing 5'-phosphomonoesters	1	-0.50528	NA	NA	0.9919	0.99216	0	1
GO:0004781	sulfate adenylyltransferase (ATP) activity	2	-0.31751	NA	NA	0.99414	0.9984	1	1
GO:0000103	sulfate assimilation	2	-0.31751	NA	NA	0.99414	0.9984	1	1
GO:0019629	propionate catabolic process, 2-methylcitrate cycle	2	-0.30966	NA	NA	0.99414	0.99755	1	1
GO:0008963	phospho-N-acetylmuramoyl-pentapeptide-transferase activity	1	-0.50162	NA	NA	0.99595	0.99312	0	1
GO:0042301	phosphate ion binding	1	-0.50244	NA	NA	0.99595	0.99365	0	1
GO:0055114	oxidation-reduction process	19	0.72159	0	0	NA	NA	15	4
GO:0000160	phosphorelay signal transduction system	5	0.92154	0	0.014752	NA	NA	5	0
GO:0009055	electron carrier activity	13	0.69292	0	0.014014	NA	NA	10	3
GO:0009244	lipopolysaccharide core region biosynthetic process	7	0.8804	0	0.007212	NA	NA	6	1
GO:0006814	sodium ion transport	13	0.72406	0	0.0049173	NA	NA	11	2
GO:0016655	oxidoreductase activity, acting on NAD(P)H, quinone or similar compound as acceptor	7	0.82364	0	0.018358	NA	NA	6	1
GO:0008194	UDP-glycosyltransferase activity	2	0.99675	0	0.22111	NA	NA	2	0
GO:0071793	bacillithiol biosynthetic process	1	0.99756	0.0019763	0.79301	NA	NA	1	0
GO:0019867	outer membrane	9	0.78314	0.0021552	0.013178	NA	NA	7	2
GO:0030503	negative regulation of bone mineralization	3	0.95776	0.0021598	0.123	NA	NA	3	0
GO:0009245	lipid A biosynthetic process	8	0.76516	0.0022124	0.016859	NA	NA	8	0
GO:0009102	biotin biosynthetic process	6	0.80648	0.0043573	0.050692	NA	NA	5	1
GO:0006118	acetaldehyde metabolic process	6	0.77706	0.0043573	0.091234	NA	NA	6	0
GO:0050136	NADH dehydrogenase (quinone) activity	6	0.7992	0.0043573	0.055647	NA	NA	5	1
GO:0000156	phosphorelay response regulator activity	5	0.87724	0.0044843	0.055762	NA	NA	5	0
GO:0015288	porin activity	2	0.97686	0.0061475	0.29574	NA	NA	2	0
GO:0004373	glycogen (starch) synthase activity	2	0.96981	0.0081967	0.31947	NA	NA	2	0
GO:0009009	site-specific recombinase activity	3	0.92892	0.0086393	0.15792	NA	NA	3	0
GO:0009234	menaquinone biosynthetic process	13	0.63148	0.0093023	0.053762	NA	NA	12	1
GO:0016757	transferase activity, transferring glycosyl groups	4	0.88744	0.010684	0.12715	NA	NA	4	0
GO:0019464	glycine decarboxylation via glycine cleavage system	3	0.91633	0.012959	0.16656	NA	NA	3	0
GO:0016959	insulin-like growth factor binding protein complex	3	0.90464	0.012959	0.18143	NA	NA	3	0
GO:0004362	glutathione-disulfide reductase activity	2	0.95737	0.016393	0.34237	NA	NA	2	0
GO:0016960	insulin-like growth factor binding protein complex	1	0.99107	0.019763	0.90281	NA	NA	1	0
GO:0044283	small molecule biosynthetic process	1	0.98904	0.019763	0.87958	NA	NA	1	0
GO:0022857	transmembrane transporter activity	5	0.81667	0.020179	0.17505	NA	NA	4	1
GO:0009279	cell outer membrane	5	0.81098	0.020179	0.16653	NA	NA	5	0
GO:0051119	sugar transmembrane transporter activity	1	0.98823	0.021739	0.89102	NA	NA	1	0
GO:0006979	response to oxidative stress	4	0.85438	0.023504	0.16679	NA	NA	4	0
GO:0015078	hydrogen ion transmembrane transporter activity	4	0.85426	0.023504	0.15997	NA	NA	3	1
GO:0008380	RNA splicing	1	0.98742	0.023715	0.88361	NA	NA	1	0
GO:0015992	proton transport	6	0.7499	0.028322	0.16632	NA	NA	6	0
GO:0015333	peptide:proton symporter activity	1	0.98377	0.029644	0.92405	NA	NA	1	0
GO:0016410	N-acyltransferase activity	2	0.93423	0.032787	0.50792	NA	NA	2	0
GO:0004141	dethiobiotin synthase activity	1	0.98336	0.033597	0.93878	NA	NA	1	0
GO:0008712	ADP-glyceromanno-heptose 6-epimerase activity	1	0.98295	0.033597	0.92585	NA	NA	1	0
GO:0008761	UDP-N-acetylglucosamine 2-epimerase activity	1	0.98255	0.035573	0.92719	NA	NA	1	0
GO:0015087	cobalt ion transmembrane transporter activity	1	0.98093	0.035573	0.92172	NA	NA	1	0
GO:0004047	aminomethyltransferase activity	1	0.97971	0.035573	0.88665	NA	NA	1	0
GO:0008097	5S rRNA binding	1	0.98052	0.035573	0.90941	NA	NA	1	0
GO:0016722	oxidoreductase activity, oxidizing metal ions	1	0.9793	0.035573	0.85191	NA	NA	1	0
GO:0032363	FMN catabolic process	1	0.9793	0.035573	0.85191	NA	NA	1	0
GO:0006796	phosphate-containing compound metabolic process	2	0.92245	0.038934	0.55209	NA	NA	2	0
GO:0016682	oxidoreductase activity, acting on diphenols and related substances as donors, oxygen as acceptor	1	0.97808	0.039526	0.86747	NA	NA	1	0
GO:0070283	radical SAM enzyme activity	43	0.38412	0.046683	0.6154	NA	NA	30	13
GO:0004315	3-oxoacyl-[acyl-carrier-protein] synthase activity	2	0.91352	0.05123	0.5754	NA	NA	2	0
GO:0000155	phosphorelay sensor kinase activity	2	0.91393	0.05123	0.60348	NA	NA	2	0
GO:0004673	protein histidine kinase activity	2	0.91393	0.05123	0.58717	NA	NA	2	0
GO:0006567	threonine catabolic process	2	0.91281	0.053279	0.57113	NA	NA	1	1
GO:0006633	fatty acid biosynthetic process	11	0.58176	0.053452	0.31416	NA	NA	9	2
GO:0008690	3-deoxy-manno-octulosonate cytidylyltransferase activity	1	0.97484	0.055336	0.9378	NA	NA	1	0
GO:0008780	acyl-[acyl-carrier-protein]-UDP-N-acetylglucosamine O-acyltransferase activity	1	0.97524	0.055336	0.94907	NA	NA	1	0
GO:0016152	mercury (II) reductase activity	1	0.97565	0.055336	0.95942	NA	NA	1	0
GO:0046689	response to mercury ion	1	0.97565	0.055336	0.95942	NA	NA	1	0
GO:0004020	adenylylsulfate kinase activity	1	0.9724	0.059289	0.96139	NA	NA	1	0
GO:0008714	AMP nucleosidase activity	1	0.972	0.061265	0.96129	NA	NA	1	0
GO:0010124	phenylacetate catabolic process	5	0.75416	0.06278	0.33736	NA	NA	4	1
GO:0005971	ribonucleoside-diphosphate reductase complex	2	0.90964	0.063525	0.61195	NA	NA	2	0
GO:0009107	lipoate biosynthetic process	2	0.90581	0.067623	0.60089	NA	NA	2	0
GO:0008725	DNA-3-methyladenine glycosylase activity	1	0.96672	0.075099	0.96688	NA	NA	1	0
GO:0019143	3-deoxy-manno-octulosonate-8-phosphatase activity	1	0.96753	0.075099	0.98802	NA	NA	1	0
GO:0051920	peroxiredoxin activity	1	0.96713	0.075099	0.97736	NA	NA	1	0
GO:0006086	acetyl-CoA biosynthetic process from pyruvate	6	0.69296	0.076253	0.32834	NA	NA	6	0
GO:0009231	riboflavin biosynthetic process	6	0.6886	0.08061	0.34205	NA	NA	4	2
GO:0016630	protochlorophyllide reductase activity	1	0.9651	0.081028	0.99356	NA	NA	1	0
GO:0016979	lipoate-protein ligase activity	1	0.96429	0.083004	0.97499	NA	NA	1	0
GO:0015095	magnesium ion transmembrane transporter activity	2	0.89496	0.084016	0.65493	NA	NA	2	0
GO:0004742	dihydrolipoyllysine-residue acetyltransferase activity	2	0.89403	0.084016	0.63121	NA	NA	2	0
GO:0045254	pyruvate dehydrogenase complex	2	0.89403	0.084016	0.63121	NA	NA	2	0
GO:0006783	heme biosynthetic process	2	0.89631	0.084016	0.66415	NA	NA	1	1
GO:0008864	formyltetrahydrofolate deformylase activity	1	0.96347	0.086957	0.98988	NA	NA	1	0
GO:0003756	protein disulfide isomerase activity	1	0.96226	0.086957	0.97407	NA	NA	1	0
GO:0015042	trypanothione-disulfide reductase activity	1	0.96307	0.086957	0.98096	NA	NA	1	0
GO:0006548	histidine catabolic process	3	0.82656	0.090713	0.56088	NA	NA	3	0
GO:0050480	imidazolonepropionase activity	1	0.96144	0.090909	0.9867	NA	NA	1	0
GO:0009058	biosynthetic process	9	0.59776	0.092672	0.53899	NA	NA	7	2
GO:0008668	(2,3-dihydroxybenzoyl)adenylate synthase activity	1	0.9586	0.098814	0.97209	NA	NA	1	0
GO:0019290	siderophore biosynthetic process	1	0.9586	0.098814	0.97209	NA	NA	1	0
GO:0009045	xylose isomerase activity	1	0.95942	0.098814	0.9967	NA	NA	1	0
GO:0010126	mycothiol metabolic process	1	0.95982	0.098814	1	NA	NA	1	0
GO:0050627	mycothione reductase activity	1	0.95982	0.098814	1	NA	NA	1	0
GO:0070402	NADPH binding	1	0.95982	0.098814	1	NA	NA	1	0
GO:0004072	aspartate kinase activity	1	0.95414	0.10079	0.95495	NA	NA	1	0
GO:0008756	o-succinylbenzoate-CoA ligase activity	1	0.95455	0.10079	0.9635	NA	NA	1	0
GO:0004733	pyridoxamine-phosphate oxidase activity	1	0.9513	0.10672	0.97488	NA	NA	1	0
GO:0010181	FMN binding	1	0.9513	0.10672	0.97488	NA	NA	1	0
GO:0008173	RNA methyltransferase activity	2	0.87238	0.11885	0.76992	NA	NA	2	0
GO:0008717	D-alanine-D-alanine ligase activity	1	0.94805	0.12055	0.98198	NA	NA	1	0
GO:0009002	serine-type D-Ala-D-Ala carboxypeptidase activity	1	0.94805	0.12055	0.98198	NA	NA	1	0
GO:0015809	arginine transport	1	0.94927	0.12055	0.99706	NA	NA	1	0
GO:0015819	lysine transport	1	0.94927	0.12055	0.99706	NA	NA	1	0
GO:0015822	ornithine transport	1	0.94927	0.12055	0.99706	NA	NA	1	0
GO:0016772	transferase activity, transferring phosphorus-containing groups	1	0.94927	0.12055	0.99706	NA	NA	1	0
GO:0015672	monovalent inorganic cation transport	2	0.86521	0.125	0.7786	NA	NA	2	0
GO:0015693	magnesium ion transport	3	0.79978	0.12527	0.65088	NA	NA	3	0
GO:0045203	integral component of cell outer membrane	1	0.94521	0.13043	1	NA	NA	1	0
GO:0015563	uptake transmembrane transporter activity	1	0.94521	0.13043	1	NA	NA	1	0
GO:0071702	organic substance transport	1	0.94521	0.13043	1	NA	NA	1	0
GO:0015300	solute:proton antiporter activity	2	0.85952	0.13115	0.80922	NA	NA	2	0
GO:0018515	pimeloyl-CoA dehydrogenase activity	2	0.8563	0.13115	0.89715	NA	NA	1	1
GO:0000271	polysaccharide biosynthetic process	2	0.85453	0.1332	0.89386	NA	NA	1	1
GO:0030964	NADH dehydrogenase complex	2	0.85181	0.1373	0.87208	NA	NA	2	0
GO:0004799	thymidylate synthase activity	2	0.85302	0.1373	0.88063	NA	NA	2	0
GO:0000318	sulfite transport	1	0.94196	0.13834	1	NA	NA	1	0
GO:0008710	8-amino-7-oxononanoate synthase activity	1	0.94318	0.13834	1	NA	NA	1	0
GO:0003978	UDP-glucose 4-epimerase activity	1	0.94237	0.13834	1	NA	NA	1	0
GO:0016020	membrane	18	0.43954	0.14004	0.96022	NA	NA	12	6
GO:0008616	queuosine biosynthetic process	5	0.68577	0.14126	0.76326	NA	NA	5	0
GO:0003864	3-methyl-2-oxobutanoate hydroxymethyltransferase activity	1	0.93872	0.14229	1	NA	NA	1	0
GO:0008890	glycine C-acetyltransferase activity	1	0.93912	0.14229	1	NA	NA	1	0
GO:0033856	pyridoxine 5'-phosphate synthase activity	1	0.9375	0.14427	0.99923	NA	NA	1	0
GO:0003870	5-aminolevulinate synthase activity	1	0.93831	0.14427	1	NA	NA	1	0
GO:0003987	acetate-CoA ligase activity	1	0.93669	0.14625	0.993	NA	NA	1	0
GO:0019427	acetyl-CoA biosynthetic process from acetate	1	0.93669	0.14625	0.993	NA	NA	1	0
GO:0008446	GDP-mannose 4,6-dehydratase activity	1	0.93628	0.1502	1	NA	NA	1	0
GO:0051186	cofactor metabolic process	4	0.71795	0.15171	0.78425	NA	NA	3	1
GO:0004496	mevalonate kinase activity	1	0.93547	0.15217	0.98955	NA	NA	1	0
GO:0016126	sterol biosynthetic process	1	0.93547	0.15217	0.98955	NA	NA	1	0
GO:0051139	metal ion:proton antiporter activity	1	0.93466	0.15217	0.98509	NA	NA	1	0
GO:0004156	dihydropteroate synthase activity	1	0.93385	0.15217	0.97892	NA	NA	1	0
GO:0009451	RNA modification	3	0.7794	0.15551	0.77846	NA	NA	3	0
GO:0015562	efflux transmembrane transporter activity	2	0.83844	0.15779	0.95225	NA	NA	2	0
GO:0019350	teichoic acid biosynthetic process	1	0.92898	0.16008	0.99471	NA	NA	1	0
GO:0047473	D-alanine-poly(phosphoribitol) ligase activity	1	0.92898	0.16008	0.99471	NA	NA	1	0
GO:0030091	protein repair	3	0.77417	0.16199	0.77833	NA	NA	3	0
GO:0009507	chloroplast	1	0.92614	0.16996	1	NA	NA	1	0
GO:0019684	photosynthesis, light reaction	1	0.92614	0.16996	1	NA	NA	1	0
GO:0031679	NADH dehydrogenase (plastoquinone) activity	1	0.92614	0.16996	1	NA	NA	1	0
GO:0004494	methylmalonyl-CoA mutase activity	1	0.92532	0.16996	1	NA	NA	1	0
GO:0009396	folic acid-containing compound biosynthetic process	5	0.67264	0.1704	0.83876	NA	NA	4	1
GO:0015235	cobalamin transporter activity	1	0.92492	0.17194	0.99192	NA	NA	1	0
GO:0015889	cobalamin transport	1	0.92492	0.17194	0.99192	NA	NA	1	0
GO:0031419	cobalamin binding	1	0.92492	0.17194	0.99192	NA	NA	1	0
GO:0006531	aspartate metabolic process	1	0.92411	0.17391	0.97967	NA	NA	1	0
GO:0047688	aspartate 4-decarboxylase activity	1	0.92411	0.17391	0.97967	NA	NA	1	0
GO:0004808	tRNA (5-methylaminomethyl-2-thiouridylate)-methyltransferase activity	1	0.92248	0.17787	0.97739	NA	NA	1	0
GO:0004316	3-oxoacyl-[acyl-carrier-protein] reductase (NADPH) activity	1	0.92289	0.17787	0.98234	NA	NA	1	0
GO:0018738	S-formylglutathione hydrolase activity	1	0.9233	0.17787	0.98836	NA	NA	1	0
GO:0046292	formaldehyde metabolic process	2	0.82898	0.17828	1	NA	NA	1	1
GO:0004479	methionyl-tRNA formyltransferase activity	1	0.92086	0.18182	0.99188	NA	NA	1	0
GO:0019287	isopentenyl diphosphate biosynthetic process, mevalonate pathway	2	0.82704	0.18238	0.95478	NA	NA	2	0
GO:0005886	plasma membrane	3	0.76005	0.18575	0.87518	NA	NA	2	1
GO:0015940	pantothenate biosynthetic process	4	0.7043	0.1859	0.89879	NA	NA	4	0
GO:0006554	lysine catabolic process	1	0.91843	0.18775	0.98811	NA	NA	1	0
GO:0045252	oxoglutarate dehydrogenase complex	1	0.91843	0.18775	0.98811	NA	NA	1	0
GO:0004149	dihydrolipoyllysine-residue succinyltransferase activity	1	0.91843	0.18775	0.98811	NA	NA	1	0
GO:0046356	acetyl-CoA catabolic process	1	0.91924	0.18775	1	NA	NA	1	0
GO:0008441	3'(2'),5'-bisphosphate nucleotidase activity	2	0.82091	0.19057	0.96722	NA	NA	2	0
GO:0003746	translation elongation factor activity	8	0.5422	0.19469	0.97219	NA	NA	5	3
GO:0006414	translational elongation	8	0.5422	0.19469	0.97219	NA	NA	5	3
GO:0009243	O antigen biosynthetic process	5	0.65741	0.19507	0.96291	NA	NA	4	1
GO:0006790	sulfur compound metabolic process	7	0.5604	0.19647	1	NA	NA	4	3
GO:0005337	nucleoside transmembrane transporter activity	2	0.81402	0.19877	1	NA	NA	1	1
GO:0015858	nucleoside transport	2	0.81402	0.19877	1	NA	NA	1	1
GO:0004375	glycine dehydrogenase (decarboxylating) activity	1	0.91558	0.1996	1	NA	NA	1	0
GO:0003825	alpha,alpha-trehalose-phosphate synthase (UDP-forming) activity	1	0.91477	0.20158	1	NA	NA	1	0
GO:0015570	p-aminobenzoyl-glutamate transmembrane transporter activity	4	0.69606	0.20299	0.97324	NA	NA	2	2
GO:0005451	monovalent cation:proton antiporter activity	3	0.75142	0.20518	0.98516	NA	NA	3	0
GO:0006800	polyphosphate biosynthetic process	1	0.9099	0.21344	1	NA	NA	1	0
GO:0050451	CoA-disulfide reductase activity	1	0.9099	0.21344	1	NA	NA	1	0
GO:0008667	2,3-dihydro-2,3-dihydroxybenzoate dehydrogenase activity	1	0.90869	0.21542	1	NA	NA	1	0
GO:0000906	6,7-dimethyl-8-ribityllumazine synthase activity	1	0.90503	0.21937	1	NA	NA	1	0
GO:0009349	riboflavin synthase complex	1	0.90503	0.21937	1	NA	NA	1	0
GO:0017140	Rab GTPase binding	1	0.90544	0.21937	1	NA	NA	1	0
GO:0004351	glutamate decarboxylase activity	1	0.90422	0.21937	1	NA	NA	1	0
GO:0006540	glutamate decarboxylation to succinate	1	0.90422	0.21937	1	NA	NA	1	0
GO:0052693	epoxyqueuosine reductase activity	1	0.903	0.22134	1	NA	NA	1	0
GO:0008792	arginine decarboxylase activity	1	0.90138	0.22134	1	NA	NA	1	0
GO:0019899	enzyme binding	1	0.90097	0.22134	1	NA	NA	1	0
GO:0047334	diphosphate-fructose-6-phosphate 1-phosphotransferase activity	1	0.90057	0.22134	1	NA	NA	1	0
GO:0000104	succinate dehydrogenase activity	3	0.74452	0.22246	0.98714	NA	NA	3	0
GO:0008237	metallopeptidase activity	3	0.74359	0.22246	0.96319	NA	NA	2	1
GO:0008948	oxaloacetate decarboxylase activity	1	0.89489	0.22332	0.97967	NA	NA	1	0
GO:0015081	sodium ion transmembrane transporter activity	1	0.89489	0.22332	0.97967	NA	NA	1	0
GO:0006570	tyrosine metabolic process	1	0.8961	0.22332	0.99807	NA	NA	1	0
GO:0015343	siderophore transmembrane transporter activity	1	0.89529	0.22332	0.98792	NA	NA	1	0
GO:0015892	siderophore transport	1	0.89529	0.22332	0.98792	NA	NA	1	0
GO:0047475	phenylacetate-CoA ligase activity	1	0.89732	0.22332	1	NA	NA	1	0
GO:0050371	tyrosine phenol-lyase activity	1	0.8961	0.22332	0.99807	NA	NA	1	0
GO:0006568	tryptophan metabolic process	1	0.89407	0.2253	0.97514	NA	NA	1	0
GO:0009034	tryptophanase activity	1	0.89407	0.2253	0.97514	NA	NA	1	0
GO:0006564	L-serine biosynthetic process	4	0.67655	0.23077	0.99542	NA	NA	4	0
GO:0004647	phosphoserine phosphatase activity	1	0.89205	0.23123	0.96879	NA	NA	1	0
GO:0006545	glycine biosynthetic process	1	0.89205	0.23123	0.96879	NA	NA	1	0
GO:0030570	pectate lyase activity	1	0.89245	0.23123	0.97714	NA	NA	1	0
GO:0045490	pectin catabolic process	1	0.89245	0.23123	0.97714	NA	NA	1	0
GO:0010125	mycothiol biosynthetic process	2	0.79839	0.23156	0.9854	NA	NA	1	1
GO:0052381	tRNA dimethylallyltransferase activity	1	0.88961	0.23518	0.96407	NA	NA	1	0
GO:0009247	glycolipid biosynthetic process	1	0.8888	0.23518	0.95127	NA	NA	1	0
GO:0004837	tyrosine decarboxylase activity	1	0.89083	0.23518	0.96989	NA	NA	1	0
GO:0004359	glutaminase activity	1	0.8892	0.23518	0.95546	NA	NA	1	0
GO:0006541	glutamine metabolic process	1	0.8892	0.23518	0.95546	NA	NA	1	0
GO:0000162	tryptophan biosynthetic process	6	0.57102	0.23529	0.99974	NA	NA	4	2
GO:0006818	hydrogen transport	4	0.66933	0.24359	0.98856	NA	NA	3	1
GO:0046033	AMP metabolic process	2	0.79304	0.24385	0.98205	NA	NA	2	0
GO:0043163	cell envelope organization	1	0.88636	0.24506	0.97409	NA	NA	1	0
GO:0015995	chlorophyll biosynthetic process	6	0.56326	0.24837	1	NA	NA	4	2
GO:0030001	metal ion transport	3	0.72464	0.24838	0.97203	NA	NA	2	1
GO:0008460	dTDP-glucose 4,6-dehydratase activity	1	0.88515	0.24901	0.97958	NA	NA	1	0
GO:0046406	magnesium protoporphyrin IX methyltransferase activity	1	0.88352	0.25494	0.98631	NA	NA	1	0
GO:0004076	biotin synthase activity	1	0.88231	0.25889	0.98268	NA	NA	1	0
GO:0051537	2 iron, 2 sulfur cluster binding	1	0.88231	0.25889	0.98268	NA	NA	1	0
GO:0000272	polysaccharide catabolic process	1	0.8819	0.26087	0.97983	NA	NA	1	0
GO:0008678	2-deoxy-D-gluconate 3-dehydrogenase activity	1	0.8819	0.26087	0.97983	NA	NA	1	0
GO:0019305	dTDP-rhamnose biosynthetic process	4	0.65034	0.26923	1	NA	NA	3	1
GO:0016153	urocanate hydratase activity	1	0.87946	0.27075	0.99934	NA	NA	1	0
GO:0008556	potassium-transporting ATPase activity	3	0.70863	0.2743	1	NA	NA	2	1
GO:0031004	potassium ion-transporting ATPase complex	3	0.70863	0.2743	1	NA	NA	2	1
GO:0033739	preQ1 synthase activity	2	0.78035	0.27459	1	NA	NA	2	0
GO:0045941	positive regulation of steroid metabolic process	1	0.87581	0.27866	1	NA	NA	1	0
GO:0004644	phosphoribosylglycinamide formyltransferase activity	2	0.7772	0.28074	1	NA	NA	2	0
GO:0030409	glutamate formimidoyltransferase activity	1	0.87378	0.28261	1	NA	NA	1	0
GO:0030412	formimidoyltetrahydrofolate cyclodeaminase activity	1	0.87378	0.28261	1	NA	NA	1	0
GO:0016625	oxidoreductase activity, acting on the aldehyde or oxo group of donors, iron-sulfur protein as acceptor	1	0.87297	0.28458	1	NA	NA	1	0
GO:0015385	sodium:proton antiporter activity	5	0.60478	0.28475	0.97608	NA	NA	4	1
GO:0051287	NAD binding	3	0.70477	0.28726	1	NA	NA	1	2
GO:0006450	regulation of translational fidelity	1	0.87135	0.28854	1	NA	NA	1	0
GO:0004871	signal transducer activity	1	0.86648	0.29249	1	NA	NA	1	0
GO:0007165	signal transduction	1	0.86648	0.29249	1	NA	NA	1	0
GO:0004150	dihydroneopterin aldolase activity	1	0.86729	0.29249	1	NA	NA	1	0
GO:0046820	4-amino-4-deoxychorismate synthase activity	1	0.86404	0.29249	0.99999	NA	NA	1	0
GO:0008769	UDP-sugar diphosphatase activity	1	0.86445	0.29249	1	NA	NA	1	0
GO:0008270	zinc ion binding	2	0.76852	0.29303	0.96736	NA	NA	2	0
GO:0008915	lipid-A-disaccharide synthase activity	1	0.86201	0.29447	1	NA	NA	1	0
GO:0000311	plastid large ribosomal subunit	6	0.53552	0.2963	0.99427	NA	NA	4	2
GO:0009265	2'-deoxyribonucleotide biosynthetic process	9	0.48475	0.29957	1	NA	NA	5	4
GO:0043952	protein transport by the Sec complex	6	0.5336	0.30065	0.99583	NA	NA	4	2
GO:0046537	2,3-bisphosphoglycerate-independent phosphoglycerate mutase activity	2	0.76289	0.30123	0.98164	NA	NA	2	0
GO:0008415	CDP-alcohol phosphotransferase activity	2	0.7633	0.30123	0.97729	NA	NA	2	0
GO:0032196	transposition	1	0.85877	0.30237	0.98869	NA	NA	1	0
GO:0043234	protein complex	1	0.85877	0.30237	0.98869	NA	NA	1	0
GO:0006730	one-carbon metabolic process	2	0.75868	0.30533	0.99656	NA	NA	2	0
GO:0015036	disulfide oxidoreductase activity	2	0.75864	0.30533	0.99208	NA	NA	1	1
GO:0008615	pyridoxine biosynthetic process	6	0.52874	0.31155	1	NA	NA	3	3
GO:0008909	isochorismate synthase activity	1	0.85593	0.31225	1	NA	NA	1	0
GO:0015535	fucose:proton symporter activity	1	0.85552	0.31423	1	NA	NA	1	0
GO:0015756	fucose transport	1	0.85552	0.31423	1	NA	NA	1	0
GO:0009678	hydrogen-translocating pyrophosphatase activity	1	0.85471	0.31423	0.99243	NA	NA	1	0
GO:0006970	response to osmotic stress	1	0.85511	0.31423	0.99628	NA	NA	1	0
GO:0033828	glucosylglycerol-phosphate synthase activity	1	0.85511	0.31423	0.99628	NA	NA	1	0
GO:0045250	cytosolic pyruvate dehydrogenase complex	3	0.69212	0.31533	0.96398	NA	NA	3	0
GO:0004401	histidinol-phosphatase activity	2	0.75233	0.31557	1	NA	NA	2	0
GO:0009446	putrescine biosynthetic process	2	0.75315	0.31557	1	NA	NA	2	0
GO:0016291	palmitoyl-CoA hydrolase activity	2	0.75064	0.31762	1	NA	NA	1	1
GO:0050570	4-hydroxythreonine-4-phosphate dehydrogenase activity	1	0.85349	0.32016	1	NA	NA	1	0
GO:0009014	succinyl-diaminopimelate desuccinylase activity	2	0.74862	0.32992	1	NA	NA	2	0
GO:0016853	isomerase activity	1	0.85024	0.33202	1	NA	NA	1	0
GO:0016836	hydro-lyase activity	2	0.74624	0.33402	1	NA	NA	2	0
GO:0004345	glucose-6-phosphate dehydrogenase activity	1	0.84903	0.33597	1	NA	NA	1	0
GO:0009060	aerobic respiration	2	0.74421	0.33607	0.99916	NA	NA	2	0
GO:0004738	pyruvate dehydrogenase activity	2	0.74419	0.33607	0.99494	NA	NA	2	0
GO:0046428	1,4-dihydroxy-2-naphthoate octaprenyltransferase activity	1	0.84578	0.33794	1	NA	NA	1	0
GO:0004827	proline-tRNA ligase activity	2	0.74225	0.33811	0.9863	NA	NA	2	0
GO:0006433	prolyl-tRNA aminoacylation	2	0.74225	0.33811	0.9863	NA	NA	2	0
GO:0006885	regulation of pH	2	0.74168	0.34221	0.99683	NA	NA	2	0
GO:0008821	crossover junction endodeoxyribonuclease activity	1	0.84497	0.34387	1	NA	NA	1	0
GO:0003935	GTP cyclohydrolase II activity	1	0.84456	0.34387	1	NA	NA	1	0
GO:0004148	dihydrolipoyl dehydrogenase activity	1	0.84334	0.34783	1	NA	NA	1	0
GO:0005624	cell	1	0.84334	0.34783	1	NA	NA	1	0
GO:0045454	cell redox homeostasis	1	0.84334	0.34783	1	NA	NA	1	0
GO:0051068	dihydrolipoamide metabolic process	1	0.84334	0.34783	1	NA	NA	1	0
GO:0043022	ribosome binding	4	0.61032	0.34829	1	NA	NA	4	0
GO:0008758	UDP-2,3-diacylglucosamine hydrolase activity	1	0.84253	0.3498	1	NA	NA	1	0
GO:0051540	metal cluster binding	1	0.83969	0.35178	1	NA	NA	1	0
GO:0009246	enterobacterial common antigen biosynthetic process	1	0.84091	0.35178	1	NA	NA	1	0
GO:0016780	phosphotransferase activity, for other substituted phosphate groups	1	0.84091	0.35178	1	NA	NA	1	0
GO:0019538	protein metabolic process	1	0.83888	0.35375	1	NA	NA	1	0
GO:0004520	endodeoxyribonuclease activity	5	0.56619	0.35426	0.98468	NA	NA	5	0
GO:0006098	pentose-phosphate shunt	10	0.41489	0.35539	0.96355	NA	NA	5	5
GO:0005840	ribosome	1	0.83726	0.35573	0.99179	NA	NA	1	0
GO:0009386	translational attenuation	1	0.83726	0.35573	0.99179	NA	NA	1	0
GO:0022626	cytosolic ribosome	1	0.83726	0.35573	0.99179	NA	NA	1	0
GO:0045182	translation regulator activity	1	0.83726	0.35573	0.99179	NA	NA	1	0
GO:0008375	acetylglucosaminyltransferase activity	1	0.83685	0.35771	0.98811	NA	NA	1	0
GO:0042710	biofilm formation	1	0.83685	0.35771	0.98811	NA	NA	1	0
GO:0000287	magnesium ion binding	3	0.6688	0.35853	0.99076	NA	NA	1	2
GO:0004017	adenylate kinase activity	1	0.83644	0.35968	0.9812	NA	NA	1	0
GO:0009151	purine deoxyribonucleotide metabolic process	1	0.83644	0.35968	0.9812	NA	NA	1	0
GO:0004013	adenosylhomocysteinase activity	1	0.83401	0.36166	0.98652	NA	NA	1	0
GO:0006525	arginine metabolic process	1	0.83239	0.36364	0.98456	NA	NA	1	0
GO:0004034	aldose 1-epimerase activity	1	0.83076	0.36364	0.98166	NA	NA	1	0
GO:0042732	D-xylose metabolic process	2	0.73174	0.36475	1	NA	NA	1	1
GO:0030729	acetoacetate-CoA ligase activity	1	0.8267	0.37154	0.99412	NA	NA	1	0
GO:0004397	histidine ammonia-lyase activity	1	0.82589	0.37352	0.9952	NA	NA	1	0
GO:0008750	NAD(P)+ transhydrogenase (AB-specific) activity	1	0.82468	0.37747	0.99713	NA	NA	1	0
GO:0019363	pyridine nucleotide biosynthetic process	3	0.66206	0.37797	0.99811	NA	NA	3	0
GO:0008959	phosphate acetyltransferase activity	1	0.82305	0.37945	0.98944	NA	NA	1	0
GO:0004540	ribonuclease activity	1	0.82386	0.37945	0.99741	NA	NA	1	0
GO:0009698	phenylpropanoid metabolic process	1	0.82224	0.37945	0.97996	NA	NA	1	0
GO:0016841	ammonia-lyase activity	1	0.82224	0.37945	0.97996	NA	NA	1	0
GO:0042279	nitrite reductase (cytochrome, ammonia-forming) activity	1	0.82265	0.37945	0.98633	NA	NA	1	0
GO:0004049	anthranilate synthase activity	3	0.66022	0.38013	1	NA	NA	3	0
GO:0004746	riboflavin synthase activity	1	0.81899	0.38142	0.98293	NA	NA	1	0
GO:0004239	metalloendopeptidase activity	2	0.7201	0.3832	0.98309	NA	NA	2	0
GO:0003848	2-amino-4-hydroxy-6-hydroxymethyldihydropteridine diphosphokinase activity	1	0.81737	0.3834	0.97864	NA	NA	1	0
GO:0003842	1-pyrroline-5-carboxylate dehydrogenase activity	3	0.65922	0.38445	1	NA	NA	3	0
GO:0006562	proline catabolic process	3	0.65922	0.38445	1	NA	NA	3	0
GO:0006096	glycolytic process	13	0.37647	0.38605	0.97377	NA	NA	9	4
GO:0016782	transferase activity, transferring sulfur-containing groups	3	0.65556	0.38661	1	NA	NA	3	0
GO:0006083	acetate metabolic process	1	0.81412	0.38735	0.9766	NA	NA	1	0
GO:0008776	acetate kinase activity	1	0.81412	0.38735	0.9766	NA	NA	1	0
GO:0030060	L-malate dehydrogenase activity	1	0.81494	0.38735	0.98515	NA	NA	1	0
GO:0050368	tyrosine 2,3-aminomutase activity	1	0.81453	0.38735	0.98288	NA	NA	1	0
GO:0005275	amine transmembrane transporter activity	1	0.81209	0.3913	0.97789	NA	NA	1	0
GO:0004333	fumarate hydratase activity	1	0.81169	0.3913	0.97483	NA	NA	1	0
GO:0004068	aspartate 1-decarboxylase activity	1	0.81088	0.39328	0.97685	NA	NA	1	0
GO:0005985	sucrose metabolic process	1	0.81047	0.39328	0.97074	NA	NA	1	0
GO:0016157	sucrose synthase activity	1	0.81047	0.39328	0.97074	NA	NA	1	0
GO:0016827	hydrolase activity, acting on acid carbon-phosphorus bonds	1	0.80885	0.39526	0.95629	NA	NA	1	0
GO:0019635	2-aminoethylphosphonate catabolic process	1	0.80885	0.39526	0.95629	NA	NA	1	0
GO:0019636	phosphonoacetate metabolic process	1	0.80885	0.39526	0.95629	NA	NA	1	0
GO:0019700	organic phosphonate catabolic process	1	0.80885	0.39526	0.95629	NA	NA	1	0
GO:0008740	L-rhamnose isomerase activity	1	0.80925	0.39526	0.96833	NA	NA	1	0
GO:0004476	mannose-6-phosphate isomerase activity	2	0.71133	0.39549	0.99406	NA	NA	2	0
GO:0006810	transport	29	0.31637	0.39599	0.97278	NA	NA	16	13
GO:0008448	N-acetylglucosamine-6-phosphate deacetylase activity	1	0.80763	0.39921	0.95914	NA	NA	1	0
GO:0004834	tryptophan synthase activity	2	0.7109	0.39959	0.99271	NA	NA	1	1
GO:0006417	regulation of translation	2	0.70605	0.40369	0.98083	NA	NA	2	0
GO:0019047	release from viral latency	2	0.70605	0.40369	0.98083	NA	NA	2	0
GO:0010128	benzoate catabolic process via CoA ligation	1	0.80317	0.40711	0.97182	NA	NA	1	0
GO:0051213	dioxygenase activity	1	0.80317	0.40711	0.97182	NA	NA	1	0
GO:0016620	oxidoreductase activity, acting on the aldehyde or oxo group of donors, NAD or NADP as acceptor	3	0.64419	0.40821	0.97972	NA	NA	3	0
GO:0003882	CDP-diacylglycerol-serine O-phosphatidyltransferase activity	1	0.80032	0.41107	0.97647	NA	NA	1	0
GO:0008961	phosphatidylglycerol-prolipoprotein diacylglyceryl transferase activity	1	0.79951	0.41107	0.96818	NA	NA	1	0
GO:0009249	protein lipoylation	1	0.79951	0.41107	0.96818	NA	NA	1	0
GO:0004648	O-phospho-L-serine:2-oxoglutarate aminotransferase activity	2	0.70199	0.41189	0.97786	NA	NA	2	0
GO:0006298	mismatch repair	3	0.64094	0.41253	0.99178	NA	NA	3	0
GO:0009035	Type I site-specific deoxyribonuclease activity	1	0.7987	0.41304	0.96553	NA	NA	1	0
GO:0019812	Type I site-specific deoxyribonuclease complex	1	0.7987	0.41304	0.96553	NA	NA	1	0
GO:0008028	monocarboxylic acid transmembrane transporter activity	2	0.69973	0.41598	0.96766	NA	NA	1	1
GO:0006886	intracellular protein transport	1	0.79586	0.417	0.9721	NA	NA	1	0
GO:0010236	plastoquinone biosynthetic process	1	0.79464	0.417	0.96162	NA	NA	1	0
GO:0050347	trans-octaprenyltranstransferase activity	1	0.79464	0.417	0.96162	NA	NA	1	0
GO:0031522	cell envelope Sec protein transport complex	2	0.69778	0.41803	0.9543	NA	NA	2	0
GO:0017000	antibiotic biosynthetic process	1	0.79302	0.42292	0.9659	NA	NA	1	0
GO:0033980	phosphonopyruvate decarboxylase activity	1	0.79302	0.42292	0.9659	NA	NA	1	0
GO:0000010	trans-hexaprenyltranstransferase activity	1	0.78937	0.42885	0.97294	NA	NA	1	0
GO:0004422	hypoxanthine phosphoribosyltransferase activity	1	0.78896	0.43083	0.97303	NA	NA	1	0
GO:0004739	pyruvate dehydrogenase (acetyl-transferring) activity	2	0.69184	0.43238	0.97096	NA	NA	2	0
GO:0047761	butyrate kinase activity	1	0.78734	0.43478	0.97862	NA	NA	1	0
GO:0006402	mRNA catabolic process	2	0.69062	0.43648	0.97405	NA	NA	2	0
GO:0008297	single-stranded DNA exodeoxyribonuclease activity	1	0.7845	0.44071	0.98489	NA	NA	1	0
GO:0009029	tetraacyldisaccharide 4'-kinase activity	1	0.78409	0.44071	0.98259	NA	NA	1	0
GO:0004805	trehalose-phosphatase activity	1	0.78206	0.44071	0.9761	NA	NA	1	0
GO:0004853	uroporphyrinogen decarboxylase activity	1	0.78369	0.44071	0.97998	NA	NA	1	0
GO:0004177	aminopeptidase activity	1	0.78166	0.44071	0.97447	NA	NA	1	0
GO:0000257	nitrilase activity	1	0.78247	0.44071	0.97841	NA	NA	1	0
GO:0004368	glycerol-3-phosphate dehydrogenase activity	2	0.68656	0.44262	0.96725	NA	NA	2	0
GO:0009331	glycerol-3-phosphate dehydrogenase complex	2	0.68656	0.44262	0.96725	NA	NA	2	0
GO:0004514	nicotinate-nucleotide diphosphorylase (carboxylating) activity	1	0.78044	0.44269	0.97564	NA	NA	1	0
GO:0043867	7-cyano-7-deazaguanine tRNA-ribosyltransferase activity	1	0.78003	0.44269	0.97331	NA	NA	1	0
GO:0009254	peptidoglycan turnover	1	0.7776	0.44664	0.97585	NA	NA	1	0
GO:0004829	threonine-tRNA ligase activity	1	0.77476	0.45059	0.96852	NA	NA	1	0
GO:0006435	threonyl-tRNA aminoacylation	1	0.77476	0.45059	0.96852	NA	NA	1	0
GO:0004824	lysine-tRNA ligase activity	1	0.77557	0.45059	0.97559	NA	NA	1	0
GO:0006430	lysyl-tRNA aminoacylation	1	0.77557	0.45059	0.97559	NA	NA	1	0
GO:0006284	base-excision repair	1	0.77597	0.45059	0.98109	NA	NA	1	0
GO:0016491	oxidoreductase activity	9	0.41741	0.45259	0.95014	NA	NA	5	4
GO:0000317	sulfite transport	1	0.77354	0.45455	0.96092	NA	NA	1	0
GO:0008113	peptide-methionine (S)-S-oxide reductase activity	1	0.77354	0.45455	0.96092	NA	NA	1	0
GO:0019132	peptidyl-leucine racemization	1	0.77313	0.45652	0.96092	NA	NA	1	0
GO:0008412	4-hydroxybenzoate octaprenyltransferase activity	2	0.67966	0.45697	0.97597	NA	NA	2	0
GO:0004826	phenylalanine-tRNA ligase activity	4	0.5564	0.45726	0.96357	NA	NA	2	2
GO:0006432	phenylalanyl-tRNA aminoacylation	4	0.5564	0.45726	0.96357	NA	NA	2	2
GO:0009328	phenylalanine-tRNA ligase complex	4	0.5564	0.45726	0.96357	NA	NA	2	2
GO:0008759	UDP-3-O-[3-hydroxymyristoyl] N-acetylglucosamine deacetylase activity	1	0.7707	0.46245	0.96886	NA	NA	1	0
GO:0009103	lipopolysaccharide biosynthetic process	7	0.4537	0.46358	0.95889	NA	NA	4	3
GO:0003934	GTP cyclohydrolase I activity	1	0.76705	0.4664	0.95717	NA	NA	1	0
GO:0042559	pteridine-containing compound biosynthetic process	1	0.76705	0.4664	0.95717	NA	NA	1	0
GO:0008254	3'-nucleotidase activity	1	0.76664	0.4664	0.9547	NA	NA	1	0
GO:0008534	oxidized purine nucleobase lesion DNA N-glycosylase activity	1	0.76867	0.4664	0.9652	NA	NA	1	0
GO:0004459	L-lactate dehydrogenase activity	1	0.76786	0.4664	0.96048	NA	NA	1	0
GO:0019642	glucuronate catabolic process to xylulose 5-phosphate	1	0.76786	0.4664	0.96048	NA	NA	1	0
GO:0015204	urea transmembrane transporter activity	1	0.76461	0.47036	0.95419	NA	NA	1	0
GO:0003715	transcription corepressor activity	3	0.59712	0.47084	0.96658	NA	NA	1	2
GO:0006353	DNA-templated transcription, termination	3	0.59712	0.47084	0.96658	NA	NA	1	2
GO:0008981	propionate kinase activity	1	0.76136	0.47233	0.95788	NA	NA	1	0
GO:0009405	pathogenesis	6	0.46525	0.47277	0.94306	NA	NA	2	4
GO:0009432	SOS response	2	0.66545	0.47541	0.96622	NA	NA	2	0
GO:0008831	dTDP-4-dehydrorhamnose reductase activity	1	0.75852	0.47628	0.96198	NA	NA	1	0
GO:0004735	pyrroline-5-carboxylate reductase activity	1	0.75812	0.47826	0.96276	NA	NA	1	0
GO:0008234	cysteine-type peptidase activity	1	0.75771	0.47826	0.96132	NA	NA	1	0
GO:0008663	2',3'-cyclic-nucleotide 2'-phosphodiesterase activity	1	0.75609	0.47826	0.95407	NA	NA	1	0
GO:0015663	nicotinamide mononucleotide transmembrane transporter activity	1	0.75731	0.47826	0.95394	NA	NA	1	0
GO:0015890	nicotinamide mononucleotide transport	1	0.75731	0.47826	0.95394	NA	NA	1	0
GO:0019804	peptidyl-aspartic acid carboxylation	2	0.66179	0.48156	0.95218	NA	NA	2	0
GO:0016829	lyase activity	2	0.66065	0.48156	0.9531	NA	NA	1	1
GO:0008216	spermidine metabolic process	1	0.75406	0.48221	0.95919	NA	NA	1	0
GO:0047632	agmatine deiminase activity	1	0.75365	0.48221	0.95747	NA	NA	1	0
GO:0050126	N-carbamoylputrescine amidase activity	1	0.75284	0.48419	0.95586	NA	NA	1	0
GO:0006005	L-fucose biosynthetic process	1	0.75	0.49012	0.9496	NA	NA	1	0
GO:0008736	L-fucose isomerase activity	1	0.75	0.49012	0.9496	NA	NA	1	0
GO:0031237	intrinsic component of periplasmic side of plasma membrane	1	0.74838	0.49209	0.94366	NA	NA	1	0
GO:0016044	cellular component organization	1	0.74838	0.49209	0.94366	NA	NA	1	0
GO:0008172	S-methyltransferase activity	2	0.6553	0.49385	0.9645	NA	NA	2	0
GO:0050182	phosphate butyryltransferase activity	1	0.74716	0.49407	0.94307	NA	NA	1	0
GO:0006085	acetyl-CoA biosynthetic process	1	0.74635	0.49802	0.94657	NA	NA	1	0
GO:0016117	carotenoid biosynthetic process	3	0.58448	0.49892	0.95822	NA	NA	3	0
GO:0047733	CDP-glucose 4,6-dehydratase activity	1	0.74351	0.5	0.94645	NA	NA	1	0
GO:0006306	DNA methylation	2	0.6492	0.5082	0.95176	NA	NA	2	0
GO:0009007	site-specific DNA-methyltransferase (adenine-specific) activity	2	0.6492	0.5082	0.95176	NA	NA	2	0
GO:0006166	purine ribonucleoside salvage	2	0.64961	0.5082	0.95376	NA	NA	2	0
GO:0004594	pantothenate kinase activity	2	0.6484	0.51025	0.95255	NA	NA	2	0
GO:0004140	dephospho-CoA kinase activity	1	0.73864	0.51581	0.96408	NA	NA	1	0
GO:0008891	glycolate oxidase activity	1	0.73742	0.51581	0.96088	NA	NA	1	0
GO:0004071	aspartate-ammonia ligase activity	1	0.7362	0.51581	0.95672	NA	NA	1	0
GO:0000179	rRNA (adenine-N6,N6-)-dimethyltransferase activity	1	0.73661	0.51581	0.95894	NA	NA	1	0
GO:0016668	oxidoreductase activity, acting on a sulfur group of donors, NAD(P) as acceptor	1	0.73823	0.51581	0.96178	NA	NA	1	0
GO:0008410	CoA-transferase activity	1	0.7358	0.51581	0.95293	NA	NA	1	0
GO:0046358	butyrate biosynthetic process	1	0.7358	0.51581	0.95293	NA	NA	1	0
GO:0003678	DNA helicase activity	2	0.64718	0.51639	0.94803	NA	NA	2	0
GO:0009294	DNA mediated transformation	2	0.64634	0.51639	0.94835	NA	NA	1	1
GO:0015169	glycerol-3-phosphate transmembrane transporter activity	1	0.73377	0.51976	0.95348	NA	NA	1	0
GO:0015794	glycerol-3-phosphate transport	1	0.73377	0.51976	0.95348	NA	NA	1	0
GO:0008817	cob(I)yrinic acid a,c-diamide adenosyltransferase activity	2	0.64375	0.52049	0.94464	NA	NA	1	1
GO:0009307	DNA restriction-modification system	2	0.63946	0.52254	0.96018	NA	NA	2	0
GO:0016861	intramolecular oxidoreductase activity, interconverting aldoses and ketoses	1	0.73336	0.52372	0.95691	NA	NA	1	0
GO:0042908	xenobiotic transport	1	0.73255	0.52372	0.9527	NA	NA	1	0
GO:0042910	xenobiotic transporter activity	1	0.73255	0.52372	0.9527	NA	NA	1	0
GO:0004595	pantetheine-phosphate adenylyltransferase activity	1	0.73214	0.52372	0.95126	NA	NA	1	0
GO:0004462	lactoylglutathione lyase activity	1	0.73052	0.52569	0.94775	NA	NA	1	0
GO:0051596	methylglyoxal catabolic process	1	0.73052	0.52569	0.94775	NA	NA	1	0
GO:0006401	RNA catabolic process	5	0.47507	0.52691	0.98053	NA	NA	2	3
GO:0005739	mitochondrion	1	0.72808	0.53162	0.95204	NA	NA	1	0
GO:0003937	IMP cyclohydrolase activity	1	0.72768	0.5336	0.95033	NA	NA	1	0
GO:0004643	phosphoribosylaminoimidazolecarboxamide formyltransferase activity	1	0.72768	0.5336	0.95033	NA	NA	1	0
GO:0005506	iron ion binding	2	0.63494	0.53484	0.95607	NA	NA	1	1
GO:0008734	L-aspartate oxidase activity	1	0.72321	0.53953	0.96078	NA	NA	1	0
GO:0015833	peptide transport	2	0.63202	0.54303	0.94905	NA	NA	1	1
GO:0022833	mechanically gated channel activity	1	0.722	0.54348	0.96211	NA	NA	1	0
GO:0008253	5'-nucleotidase activity	2	0.63167	0.54508	0.95015	NA	NA	2	0
GO:0008818	cobalamin 5'-phosphate synthase activity	1	0.71997	0.54941	0.96389	NA	NA	1	0
GO:0009030	thiamine-phosphate kinase activity	1	0.72037	0.54941	0.96584	NA	NA	1	0
GO:0016773	phosphotransferase activity, alcohol group as acceptor	2	0.62931	0.55123	0.95134	NA	NA	2	0
GO:0009061	anaerobic respiration	5	0.46563	0.55157	0.97193	NA	NA	3	2
GO:0004743	pyruvate kinase activity	1	0.71794	0.55534	0.96517	NA	NA	1	0
GO:0008676	3-deoxy-8-phosphooctulonate synthase activity	1	0.7151	0.55731	0.96337	NA	NA	1	0
GO:0019294	keto-3-deoxy-D-manno-octulosonic acid biosynthetic process	1	0.7151	0.55731	0.96337	NA	NA	1	0
GO:0046421	methylisocitrate lyase activity	1	0.7155	0.55731	0.9675	NA	NA	1	0
GO:0043093	FtsZ-dependent cytokinesis	1	0.71388	0.55929	0.96531	NA	NA	1	0
GO:0006461	protein complex assembly	3	0.53776	0.5594	0.97767	NA	NA	1	2
GO:0004073	aspartate-semialdehyde dehydrogenase activity	3	0.54023	0.5594	0.97505	NA	NA	2	1
GO:0008905	mannose-phosphate guanylyltransferase activity	1	0.71307	0.56126	0.9634	NA	NA	1	0
GO:0047850	diaminopimelate dehydrogenase activity	1	0.71347	0.56126	0.96535	NA	NA	1	0
GO:0004659	prenyltransferase activity	1	0.71266	0.56126	0.96003	NA	NA	1	0
GO:0042372	phylloquinone biosynthetic process	1	0.71266	0.56126	0.96003	NA	NA	1	0
GO:0004592	pantoate-beta-alanine ligase activity	1	0.71144	0.56522	0.96395	NA	NA	1	0
GO:0004639	phosphoribosylaminoimidazolesuccinocarboxamide synthase activity	2	0.62444	0.56557	0.95856	NA	NA	2	0
GO:0001727	lipid kinase activity	2	0.62321	0.56762	0.9601	NA	NA	2	0
GO:0004489	methylenetetrahydrofolate reductase (NAD(P)H) activity	2	0.62038	0.57172	0.96729	NA	NA	2	0
GO:0030152	bacteriocin biosynthetic process	2	0.62019	0.57172	0.96725	NA	NA	1	1
GO:0004106	chorismate mutase activity	1	0.71023	0.57312	0.96912	NA	NA	1	0
GO:0009095	aromatic amino acid family biosynthetic process, prephenate pathway	1	0.71023	0.57312	0.96912	NA	NA	1	0
GO:0004335	galactokinase activity	1	0.70942	0.57708	0.97212	NA	NA	1	0
GO:0006799	polyphosphate biosynthetic process	1	0.70779	0.58103	0.97387	NA	NA	1	0
GO:0009358	polyphosphate kinase complex	1	0.70779	0.58103	0.97387	NA	NA	1	0
GO:0016021	integral component of membrane	19	0.30063	0.58352	0.97393	NA	NA	10	9
GO:0045148	tripeptide aminopeptidase activity	1	0.70455	0.58893	0.97955	NA	NA	1	0
GO:0009152	purine ribonucleotide biosynthetic process	18	0.31326	0.59081	0.98128	NA	NA	8	10
GO:0009398	FMN biosynthetic process	2	0.61046	0.59426	0.97252	NA	NA	2	0
GO:0006064	glucuronate catabolic process	1	0.70373	0.59486	0.98189	NA	NA	1	0
GO:0008927	mannonate dehydratase activity	1	0.70373	0.59486	0.98189	NA	NA	1	0
GO:0005298	proline:sodium symporter activity	1	0.7013	0.59684	0.97875	NA	NA	1	0
GO:0015824	proline transport	1	0.7013	0.59684	0.97875	NA	NA	1	0
GO:0004314	[acyl-carrier-protein] S-malonyltransferase activity	1	0.69968	0.59881	0.98026	NA	NA	1	0
GO:0004814	arginine-tRNA ligase activity	1	0.69927	0.59881	0.97692	NA	NA	1	0
GO:0006420	arginyl-tRNA aminoacylation	1	0.69927	0.59881	0.97692	NA	NA	1	0
GO:0008777	acetylornithine deacetylase activity	1	0.69886	0.60079	0.9771	NA	NA	1	0
GO:0006259	DNA metabolic process	1	0.69805	0.60277	0.97342	NA	NA	1	0
GO:0030983	mismatched DNA binding	1	0.69805	0.60277	0.97342	NA	NA	1	0
GO:0004736	pyruvate carboxylase activity	1	0.69846	0.60277	0.97717	NA	NA	1	0
GO:0015307	drug:proton antiporter activity	1	0.69602	0.60672	0.97299	NA	NA	1	0
GO:0008716	D-alanine-D-alanine ligase activity	1	0.69643	0.60672	0.97704	NA	NA	1	0
GO:0004849	uridine kinase activity	1	0.68994	0.6166	0.97378	NA	NA	1	0
GO:0046108	uridine metabolic process	1	0.68994	0.6166	0.97378	NA	NA	1	0
GO:0004807	triose-phosphate isomerase activity	1	0.68953	0.6166	0.97204	NA	NA	1	0
GO:0000286	alanine dehydrogenase activity	1	0.69075	0.6166	0.97913	NA	NA	1	0
GO:0006522	alanine metabolic process	1	0.69075	0.6166	0.97913	NA	NA	1	0
GO:0004654	polyribonucleotide nucleotidyltransferase activity	1	0.69034	0.6166	0.97724	NA	NA	1	0
GO:0004730	pseudouridylate synthase activity	2	0.59345	0.6168	0.97192	NA	NA	1	1
GO:0006813	potassium ion transport	4	0.4674	0.61966	1	NA	NA	2	2
GO:0016787	hydrolase activity	11	0.34187	0.62138	0.99512	NA	NA	6	5
GO:0008830	dTDP-4-dehydrorhamnose 3,5-epimerase activity	1	0.68669	0.62253	0.97023	NA	NA	1	0
GO:0008094	DNA-dependent ATPase activity	1	0.6875	0.62253	0.97388	NA	NA	1	0
GO:0004847	urea carboxylase activity	1	0.68588	0.62253	0.96931	NA	NA	1	0
GO:0015220	choline transmembrane transporter activity	2	0.58855	0.62295	0.96481	NA	NA	1	1
GO:0015871	choline transport	2	0.58855	0.62295	0.96481	NA	NA	1	1
GO:0051075	S-adenosylmethionine:tRNA ribosyltransferase-isomerase activity	1	0.68466	0.62846	0.97362	NA	NA	1	0
GO:0003872	6-phosphofructokinase activity	1	0.68385	0.62846	0.97295	NA	NA	1	0
GO:0008643	carbohydrate transport	3	0.50152	0.62851	0.99998	NA	NA	1	2
GO:0019746	hopanoid biosynthetic process	1	0.68222	0.63043	0.96965	NA	NA	1	0
GO:0015444	magnesium-importing ATPase activity	1	0.68304	0.63043	0.97345	NA	NA	1	0
GO:0008169	C-methyltransferase activity	1	0.68222	0.63043	0.96965	NA	NA	1	0
GO:0006310	DNA recombination	26	0.27804	0.63095	0.96786	NA	NA	15	11
GO:0017118	lipoyltransferase activity	1	0.67898	0.63241	0.9688	NA	NA	1	0
GO:0003911	DNA ligase (NAD+) activity	1	0.67857	0.63439	0.96896	NA	NA	1	0
GO:0008705	methionine synthase activity	1	0.67817	0.63636	0.96905	NA	NA	1	0
GO:0015116	sulfate transmembrane transporter activity	1	0.67735	0.63834	0.96997	NA	NA	1	0
GO:0004617	phosphoglycerate dehydrogenase activity	1	0.67573	0.64229	0.97302	NA	NA	1	0
GO:0004075	biotin carboxylase activity	1	0.67289	0.64625	0.97775	NA	NA	1	0
GO:0046873	metal ion transmembrane transporter activity	2	0.57195	0.64754	0.99385	NA	NA	1	1
GO:0043687	post-translational protein modification	3	0.48538	0.65011	1	NA	NA	1	2
GO:0015498	pantothenate:sodium symporter activity	1	0.66924	0.65415	0.98307	NA	NA	1	0
GO:0015887	pantothenate transmembrane transport	1	0.66924	0.65415	0.98307	NA	NA	1	0
GO:0043364	catalysis of free radical formation	1	0.66964	0.65415	0.98609	NA	NA	1	0
GO:0008797	aspartate ammonia-lyase activity	1	0.66883	0.6581	0.98506	NA	NA	1	0
GO:0006465	signal peptide processing	2	0.56455	0.66189	1	NA	NA	1	1
GO:0008153	para-aminobenzoic acid biosynthetic process	2	0.55511	0.66598	1	NA	NA	1	1
GO:0046608	carotenoid isomerase activity	1	0.6664	0.66601	0.99226	NA	NA	1	0
GO:0015114	phosphate ion transmembrane transporter activity	1	0.66477	0.67194	0.99669	NA	NA	1	0
GO:0004491	methylmalonate-semialdehyde dehydrogenase (acylating) activity	1	0.66396	0.67194	0.99506	NA	NA	1	0
GO:0033817	beta-ketoacyl-acyl-carrier-protein synthase II activity	1	0.66315	0.67391	0.99566	NA	NA	1	0
GO:0004816	asparagine-tRNA ligase activity	1	0.66234	0.67787	0.99585	NA	NA	1	0
GO:0008987	quinolinate synthetase A activity	1	0.66153	0.67787	0.99412	NA	NA	1	0
GO:0009001	serine O-acetyltransferase activity	1	0.6595	0.67984	0.99644	NA	NA	1	0
GO:0017057	6-phosphogluconolactonase activity	1	0.65909	0.67984	0.99459	NA	NA	1	0
GO:0016166	phytoene dehydrogenase activity	1	0.65828	0.68182	0.99322	NA	NA	1	0
GO:0008939	nicotinate-nucleotide-dimethylbenzimidazole phosphoribosyltransferase activity	1	0.65666	0.68182	0.99292	NA	NA	1	0
GO:0018339	peptidyl-L-beta-methylthioaspartic acid biosynthetic process from peptidyl-aspartic acid	1	0.65503	0.68379	0.99387	NA	NA	1	0
GO:0009089	lysine biosynthetic process via diaminopimelate	12	0.31916	0.68602	1	NA	NA	6	6
GO:0018189	pyrroloquinoline quinone biosynthetic process	2	0.54037	0.68648	1	NA	NA	1	1
GO:0042132	fructose 1,6-bisphosphate 1-phosphatase activity	1	0.65422	0.68972	0.99835	NA	NA	1	0
GO:0004133	glycogen debranching enzyme activity	3	0.46576	0.6933	1	NA	NA	2	1
GO:0019556	histidine catabolic process to glutamate and formamide	2	0.53098	0.69467	0.9992	NA	NA	1	1
GO:0004813	alanine-tRNA ligase activity	1	0.6526	0.70158	1	NA	NA	1	0
GO:0006419	alanyl-tRNA aminoacylation	1	0.6526	0.70158	1	NA	NA	1	0
GO:0015694	mercury ion transport	1	0.65057	0.70751	1	NA	NA	1	0
GO:0045340	mercury ion binding	1	0.65057	0.70751	1	NA	NA	1	0
GO:0015891	siderophore transport	1	0.65138	0.70751	1	NA	NA	1	0
GO:0042927	siderophore transporter activity	1	0.65138	0.70751	1	NA	NA	1	0
GO:0030145	manganese ion binding	1	0.65097	0.70751	1	NA	NA	1	0
GO:0004024	alcohol dehydrogenase activity, zinc-dependent	2	0.52456	0.70902	1	NA	NA	1	1
GO:0006396	RNA processing	4	0.43208	0.7094	1	NA	NA	2	2
GO:0008299	isoprenoid biosynthetic process	3	0.46068	0.71058	0.98614	NA	NA	2	1
GO:0019301	rhamnose catabolic process	3	0.46133	0.71058	0.98748	NA	NA	2	1
GO:0004774	succinate-CoA ligase activity	2	0.52335	0.71107	1	NA	NA	1	1
GO:0004775	succinate-CoA ligase (ADP-forming) activity	2	0.52335	0.71107	1	NA	NA	1	1
GO:0004776	succinate-CoA ligase (GDP-forming) activity	2	0.52335	0.71107	1	NA	NA	1	1
GO:0004452	isopentenyl-diphosphate delta-isomerase activity	2	0.52306	0.71311	1	NA	NA	1	1
GO:0015893	drug transport	1	0.64894	0.71344	1	NA	NA	1	0
GO:0003999	adenine phosphoribosyltransferase activity	1	0.64935	0.71344	1	NA	NA	1	0
GO:0051116	cobaltochelatase activity	1	0.64529	0.71542	0.99846	NA	NA	1	0
GO:0004777	succinate-semialdehyde dehydrogenase (NAD+) activity	1	0.64651	0.71542	1	NA	NA	1	0
GO:0009013	succinate-semialdehyde dehydrogenase [NAD(P)+] activity	1	0.64651	0.71542	1	NA	NA	1	0
GO:0008324	cation transmembrane transporter activity	1	0.64489	0.71937	1	NA	NA	1	0
GO:0003886	DNA (cytosine-5-)-methyltransferase activity	1	0.64083	0.72727	0.99895	NA	NA	1	0
GO:0006304	DNA modification	1	0.64083	0.72727	0.99895	NA	NA	1	0
GO:0006147	guanine catabolic process	1	0.64123	0.72727	1	NA	NA	1	0
GO:0008892	guanine deaminase activity	1	0.64123	0.72727	1	NA	NA	1	0
GO:0016903	oxidoreductase activity, acting on the aldehyde or oxo group of donors	1	0.64205	0.72727	1	NA	NA	1	0
GO:0046523	S-methyl-5-thioribose-1-phosphate isomerase activity	1	0.64002	0.72925	0.99909	NA	NA	1	0
GO:0004820	glycine-tRNA ligase activity	3	0.44476	0.73002	1	NA	NA	1	2
GO:0006426	glycyl-tRNA aminoacylation	3	0.44476	0.73002	1	NA	NA	1	2
GO:0009345	glycine-tRNA ligase complex	3	0.44476	0.73002	1	NA	NA	1	2
GO:0015666	restriction endodeoxyribonuclease activity	1	0.6392	0.7332	1	NA	NA	1	0
GO:0006457	protein folding	6	0.36783	0.7342	0.99005	NA	NA	1	5
GO:0018209	peptidyl-serine modification	1	0.63839	0.73518	1	NA	NA	1	0
GO:0006883	cellular sodium ion homeostasis	1	0.63636	0.74111	1	NA	NA	1	0
GO:0016857	racemase and epimerase activity, acting on carbohydrates and derivatives	1	0.63718	0.74111	1	NA	NA	1	0
GO:0008815	citrate (pro-3S)-lyase activity	3	0.43704	0.74514	1	NA	NA	1	2
GO:0009346	citrate lyase complex	3	0.43704	0.74514	1	NA	NA	1	2
GO:0004518	nuclease activity	1	0.63515	0.74704	1	NA	NA	1	0
GO:0004152	dihydroorotate dehydrogenase activity	1	0.63474	0.74704	1	NA	NA	1	0
GO:0042273	ribosomal large subunit biogenesis	1	0.63312	0.74901	1	NA	NA	1	0
GO:0009236	cobalamin biosynthetic process	18	0.27626	0.75055	1	NA	NA	6	12
GO:0005507	copper ion binding	2	0.50751	0.75205	0.99333	NA	NA	1	1
GO:0004821	histidine-tRNA ligase activity	1	0.62946	0.75494	1	NA	NA	1	0
GO:0006427	histidyl-tRNA aminoacylation	1	0.62946	0.75494	1	NA	NA	1	0
GO:0004519	endonuclease activity	2	0.50345	0.7582	0.99767	NA	NA	0	2
GO:0006421	asparaginyl-tRNA aminoacylation	2	0.50386	0.7582	0.99614	NA	NA	1	1
GO:0006007	glucose catabolic process	1	0.62784	0.75889	1	NA	NA	1	0
GO:0008929	methylglyoxal synthase activity	1	0.62784	0.75889	1	NA	NA	1	0
GO:0019242	methylglyoxal biosynthetic process	1	0.62784	0.75889	1	NA	NA	1	0
GO:0015969	guanosine tetraphosphate metabolic process	1	0.62825	0.75889	1	NA	NA	1	0
GO:0008899	homoserine O-succinyltransferase activity	1	0.62865	0.75889	1	NA	NA	1	0
GO:0008168	methyltransferase activity	4	0.40886	0.76068	1	NA	NA	2	2
GO:0003989	acetyl-CoA carboxylase activity	4	0.40804	0.76068	0.99913	NA	NA	3	1
GO:0009317	acetyl-CoA carboxylase complex	4	0.40804	0.76068	0.99913	NA	NA	3	1
GO:0005048	signal sequence binding	1	0.62459	0.76087	1	NA	NA	1	0
GO:0048501	signal recognition particle, plasma membrane targeting	1	0.62459	0.76087	1	NA	NA	1	0
GO:0004788	thiamine diphosphokinase activity	1	0.625	0.76087	1	NA	NA	1	0
GO:0017061	S-methyl-5-thioadenosine phosphorylase activity	1	0.62338	0.76087	0.99904	NA	NA	1	0
GO:0006497	protein lipidation	1	0.62135	0.76285	0.99727	NA	NA	1	0
GO:0042158	lipoprotein biosynthetic process	1	0.62135	0.76285	0.99727	NA	NA	1	0
GO:0008994	rhamnulose-1-phosphate aldolase activity	1	0.62297	0.76285	0.99919	NA	NA	1	0
GO:0004616	phosphogluconate dehydrogenase (decarboxylating) activity	2	0.50102	0.76434	1	NA	NA	1	1
GO:0006816	calcium ion transport	1	0.62054	0.76877	0.99959	NA	NA	1	0
GO:0005388	calcium-transporting ATPase activity	1	0.62054	0.76877	0.99959	NA	NA	1	0
GO:0000309	nicotinamide-nucleotide adenylyltransferase activity	1	0.61891	0.77273	1	NA	NA	1	0
GO:0004515	nicotinate-nucleotide adenylyltransferase activity	1	0.61891	0.77273	1	NA	NA	1	0
GO:0016070	RNA metabolic process	1	0.61851	0.77273	0.99672	NA	NA	1	0
GO:0006378	mRNA polyadenylation	1	0.61851	0.77273	0.99672	NA	NA	1	0
GO:0004521	endoribonuclease activity	4	0.40186	0.7735	1	NA	NA	2	2
GO:0005975	carbohydrate metabolic process	8	0.32419	0.77434	1	NA	NA	5	3
GO:0004332	fructose-bisphosphate aldolase activity	3	0.42567	0.77538	1	NA	NA	1	2
GO:0051539	4 iron, 4 sulfur cluster binding	50	0.22261	0.77641	1	NA	NA	29	21
GO:0008666	2,3,4,5-tetrahydropyridine-2,6-dicarboxylate N-succinyltransferase activity	1	0.61323	0.77866	1	NA	NA	1	0
GO:0043365	[formate-C-acetyltransferase]-activating enzyme activity	1	0.61404	0.77866	1	NA	NA	1	0
GO:0047343	glucose-1-phosphate cytidylyltransferase activity	1	0.61242	0.77866	1	NA	NA	1	0
GO:0003942	N-acetyl-gamma-glutamyl-phosphate reductase activity	2	0.49574	0.78689	1	NA	NA	1	1
GO:0003917	DNA topoisomerase type I activity	4	0.39293	0.7906	1	NA	NA	1	3
GO:0004801	sedoheptulose-7-phosphate:D-glyceraldehyde-3-phosphate glyceronetransferase activity	2	0.49208	0.79303	1	NA	NA	0	2
GO:0004342	glucosamine-6-phosphate deaminase activity	1	0.60471	0.79644	1	NA	NA	1	0
GO:0006046	N-acetylglucosamine catabolic process	1	0.60471	0.79644	1	NA	NA	1	0
GO:0004053	arginase activity	1	0.60268	0.79644	1	NA	NA	1	0
GO:0019547	arginine catabolic process to ornithine	1	0.60268	0.79644	1	NA	NA	1	0
GO:0000210	NAD+ diphosphatase activity	1	0.60308	0.79644	1	NA	NA	1	0
GO:0019677	NAD catabolic process	1	0.60308	0.79644	1	NA	NA	1	0
GO:0051181	cofactor transport	1	0.60308	0.79644	1	NA	NA	1	0
GO:0047575	4-carboxymuconolactone decarboxylase activity	1	0.60065	0.79644	1	NA	NA	1	0
GO:0002161	aminoacyl-tRNA editing activity	1	0.59821	0.79842	1	NA	NA	1	0
GO:0043039	tRNA aminoacylation	1	0.59821	0.79842	1	NA	NA	1	0
GO:0030272	5-formyltetrahydrofolate cyclo-ligase activity	1	0.59781	0.79842	0.99946	NA	NA	1	0
GO:0009108	coenzyme biosynthetic process	3	0.41186	0.79914	0.9959	NA	NA	1	2
GO:0003919	FMN adenylyltransferase activity	1	0.59578	0.8004	0.98977	NA	NA	1	0
GO:0006747	FAD biosynthetic process	1	0.59578	0.8004	0.98977	NA	NA	1	0
GO:0008531	riboflavin kinase activity	1	0.59578	0.8004	0.98977	NA	NA	1	0
GO:0004170	dUTP diphosphatase activity	1	0.59659	0.8004	0.99666	NA	NA	1	0
GO:0009394	2'-deoxyribonucleotide metabolic process	1	0.59659	0.8004	0.99666	NA	NA	1	0
GO:0015514	nitrite efflux transmembrane transporter activity	1	0.59619	0.8004	0.99335	NA	NA	1	0
GO:0015707	nitrite transport	1	0.59619	0.8004	0.99335	NA	NA	1	0
GO:0048472	threonine-phosphate decarboxylase activity	1	0.597	0.8004	0.99996	NA	NA	1	0
GO:0009011	starch synthase activity	1	0.59334	0.8004	0.98461	NA	NA	1	0
GO:0042398	cellular modified amino acid biosynthetic process	1	0.59497	0.8004	0.98887	NA	NA	1	0
GO:0008846	endochitinase activity	1	0.59172	0.80435	0.98823	NA	NA	1	0
GO:0006578	amino-acid betaine biosynthetic process	1	0.5905	0.8083	0.98738	NA	NA	1	0
GO:0008802	betaine-aldehyde dehydrogenase activity	1	0.5905	0.8083	0.98738	NA	NA	1	0
GO:0008920	lipopolysaccharide heptosyltransferase activity	2	0.48802	0.81148	1	NA	NA	1	1
GO:0003908	methylated-DNA-[protein]-cysteine S-methyltransferase activity	1	0.58847	0.81621	0.99314	NA	NA	1	0
GO:0006527	arginine catabolic process	2	0.48437	0.81762	1	NA	NA	1	1
GO:0052699	ergothioneine biosynthetic process	2	0.48234	0.81762	1	NA	NA	1	1
GO:0070205	2-succinyl-6-hydroxy-2,4-cyclohexadiene-1-carboxylate synthase activity	1	0.58766	0.81818	0.99214	NA	NA	1	0
GO:0070204	2-succinyl-5-enolpyruvyl-6-hydroxy-3-cyclohexene-1-carboxylic-acid synthase activity	1	0.58604	0.82213	0.9945	NA	NA	1	0
GO:0006808	regulation of nitrogen utilization	2	0.47965	0.82377	1	NA	NA	1	1
GO:0004386	helicase activity	4	0.37827	0.82906	0.989	NA	NA	1	3
GO:0015937	coenzyme A biosynthetic process	7	0.32384	0.83002	1	NA	NA	4	3
GO:0006431	methionyl-tRNA aminoacylation	3	0.40235	0.83153	0.99361	NA	NA	1	2
GO:0004252	serine-type endopeptidase activity	8	0.3025	0.83186	1	NA	NA	3	5
GO:0003862	3-isopropylmalate dehydrogenase activity	1	0.58157	0.83202	0.99992	NA	NA	1	0
GO:0006950	response to stress	6	0.32792	0.8366	0.99182	NA	NA	2	4
GO:0015198	oligopeptide transporter activity	1	0.57955	0.83794	1	NA	NA	1	0
GO:0006857	oligopeptide transport	1	0.57955	0.83794	1	NA	NA	1	0
GO:0003985	acetyl-CoA C-acetyltransferase activity	2	0.47267	0.83811	1	NA	NA	1	1
GO:0019557	histidine catabolic process to glutamate and formate	1	0.57792	0.84387	1	NA	NA	1	0
GO:0050416	formimidoylglutamate deiminase activity	1	0.57792	0.84387	1	NA	NA	1	0
GO:0016862	intramolecular oxidoreductase activity, interconverting keto- and enol-groups	1	0.57427	0.85178	1	NA	NA	1	0
GO:0008968	D-sedoheptulose 7-phosphate isomerase activity	1	0.57386	0.85178	1	NA	NA	1	0
GO:0030604	1-deoxy-D-xylulose-5-phosphate reductoisomerase activity	1	0.57183	0.85573	1	NA	NA	1	0
GO:0004636	phosphoribosyl-ATP diphosphatase activity	1	0.57143	0.85573	1	NA	NA	1	0
GO:0009435	NAD biosynthetic process	2	0.4462	0.85861	0.99408	NA	NA	1	1
GO:0004139	deoxyribose-phosphate aldolase activity	1	0.56859	0.86166	1	NA	NA	1	0
GO:0009264	deoxyribonucleotide catabolic process	1	0.56859	0.86166	1	NA	NA	1	0
GO:0008997	ribonuclease R activity	1	0.5694	0.86166	1	NA	NA	1	0
GO:0009027	tartrate dehydrogenase activity	1	0.56899	0.86166	1	NA	NA	1	0
GO:0046395	carboxylic acid catabolic process	1	0.56899	0.86166	1	NA	NA	1	0
GO:0006760	folic acid-containing compound metabolic process	2	0.44112	0.86475	0.98719	NA	NA	1	1
GO:0008553	hydrogen-exporting ATPase activity, phosphorylative mechanism	3	0.38668	0.86609	0.99783	NA	NA	1	2
GO:0015991	ATP hydrolysis coupled proton transport	3	0.38668	0.86609	0.99783	NA	NA	1	2
GO:0016471	vacuolar proton-transporting V-type ATPase complex	3	0.38668	0.86609	0.99783	NA	NA	1	2
GO:0004018	N6-(1,2-dicarboxyethyl)AMP AMP-lyase (fumarate-forming) activity	1	0.56656	0.86759	1	NA	NA	1	0
GO:0008677	2-dehydropantoate 2-reductase activity	1	0.56575	0.87154	1	NA	NA	1	0
GO:0016798	hydrolase activity, acting on glycosyl bonds	2	0.4328	0.87295	0.99995	NA	NA	1	1
GO:0003924	GTPase activity	11	0.26284	0.87528	0.99611	NA	NA	7	4
GO:0004385	guanylate kinase activity	1	0.56534	0.87549	1	NA	NA	1	0
GO:0050821	protein stabilization	1	0.56372	0.88142	1	NA	NA	1	0
GO:0006040	amino sugar metabolic process	4	0.3532	0.88462	0.99886	NA	NA	2	2
GO:0005658	alpha DNA polymerase:primase complex	1	0.5625	0.88538	1	NA	NA	1	0
GO:0015718	monocarboxylic acid transport	3	0.37165	0.88553	0.99845	NA	NA	1	2
GO:0004045	aminoacyl-tRNA hydrolase activity	2	0.41778	0.8873	0.99986	NA	NA	1	1
GO:0006168	adenine salvage	2	0.41494	0.8873	0.99917	NA	NA	1	1
GO:0008490	arsenite secondary active transmembrane transporter activity	1	0.56006	0.88933	1	NA	NA	1	0
GO:0015700	arsenite transport	1	0.56006	0.88933	1	NA	NA	1	0
GO:0003983	UTP:glucose-1-phosphate uridylyltransferase activity	1	0.55682	0.8913	1	NA	NA	1	0
GO:0004400	histidinol-phosphate transaminase activity	1	0.55925	0.8913	1	NA	NA	1	0
GO:0005786	signal recognition particle, endoplasmic reticulum targeting	1	0.55601	0.89526	1	NA	NA	1	0
GO:0006617	SRP-dependent cotranslational protein targeting to membrane, signal sequence recognition	1	0.55601	0.89526	1	NA	NA	1	0
GO:0009016	succinyldiaminopimelate transaminase activity	1	0.55519	0.89526	1	NA	NA	1	0
GO:0019877	diaminopimelate biosynthetic process	1	0.55519	0.89526	1	NA	NA	1	0
GO:0008935	1,4-dihydroxy-2-naphthoyl-CoA synthase activity	1	0.55357	0.90119	1	NA	NA	1	0
GO:0008186	RNA-dependent ATPase activity	1	0.55195	0.90514	1	NA	NA	0	1
GO:0003697	single-stranded DNA binding	2	0.3987	0.90779	1	NA	NA	1	1
GO:0004638	phosphoribosylaminoimidazole carboxylase activity	2	0.39911	0.90779	1	NA	NA	1	1
GO:0009320	phosphoribosylaminoimidazole carboxylase complex	2	0.39911	0.90779	1	NA	NA	1	1
GO:0030975	thiamine binding	1	0.55073	0.90909	1	NA	NA	0	1
GO:0030976	thiamine pyrophosphate binding	1	0.55073	0.90909	1	NA	NA	0	1
GO:0004872	receptor activity	1	0.54992	0.90909	1	NA	NA	0	1
GO:0033862	UMP kinase activity	1	0.5483	0.91502	1	NA	NA	0	1
GO:0018802	2,4-dihydroxyhept-2-ene-1,7-dioate aldolase activity	1	0.54708	0.91502	1	NA	NA	0	1
GO:0006448	regulation of translational elongation	1	0.54586	0.91897	1	NA	NA	0	1
GO:0008675	2-dehydro-3-deoxy-phosphogluconate aldolase activity	1	0.54464	0.91897	1	NA	NA	0	1
GO:0008700	4-hydroxy-2-oxoglutarate aldolase activity	1	0.54464	0.91897	1	NA	NA	0	1
GO:0009084	glutamine family amino acid biosynthetic process	1	0.54464	0.91897	1	NA	NA	0	1
GO:0004747	ribokinase activity	1	0.54424	0.92095	1	NA	NA	0	1
GO:0019303	D-ribose catabolic process	1	0.54424	0.92095	1	NA	NA	0	1
GO:0016891	endoribonuclease activity, producing 5'-phosphomonoesters	1	0.54302	0.92292	1	NA	NA	0	1
GO:0042779	tRNA 3'-trailer cleavage	1	0.54302	0.92292	1	NA	NA	0	1
GO:0008762	UDP-N-acetylmuramate dehydrogenase activity	1	0.5418	0.9249	1	NA	NA	0	1
GO:0008798	beta-aspartyl-peptidase activity	1	0.5414	0.92688	1	NA	NA	0	1
GO:0009019	tRNA (guanine-N1-)-methyltransferase activity	1	0.53977	0.92885	1	NA	NA	0	1
GO:0008686	3,4-dihydroxy-2-butanone-4-phosphate synthase activity	1	0.54018	0.92885	1	NA	NA	0	1
GO:0004614	phosphoglucomutase activity	1	0.53937	0.92885	1	NA	NA	0	1
GO:0015411	taurine-transporting ATPase activity	1	0.53815	0.93083	0.9974	NA	NA	0	1
GO:0015734	taurine transport	1	0.53815	0.93083	0.9974	NA	NA	0	1
GO:0030977	taurine binding	1	0.53815	0.93083	0.9974	NA	NA	0	1
GO:0015450	P-P-bond-hydrolysis-driven protein transmembrane transporter activity	8	0.25448	0.93363	1	NA	NA	5	3
GO:0030401	autophagic membrane disassembly	1	0.53653	0.93676	1	NA	NA	0	1
GO:0051188	cofactor biosynthetic process	5	0.30283	0.93946	1	NA	NA	2	3
GO:0004449	isocitrate dehydrogenase (NAD+) activity	1	0.53369	0.94071	0.99809	NA	NA	0	1
GO:0005962	mitochondrial isocitrate dehydrogenase complex (NAD+)	1	0.53369	0.94071	0.99809	NA	NA	0	1
GO:0006102	isocitrate metabolic process	1	0.53369	0.94071	0.99809	NA	NA	0	1
GO:0045243	cytosolic isocitrate dehydrogenase complex (NAD+)	1	0.53369	0.94071	0.99809	NA	NA	0	1
GO:0009376	HslUV protease complex	1	0.53531	0.94071	1	NA	NA	0	1
GO:0008832	dGTPase activity	1	0.53287	0.94071	0.99696	NA	NA	0	1
GO:0031179	peptide modification	8	0.24908	0.94248	1	NA	NA	3	5
GO:0008784	alanine racemase activity	1	0.53044	0.94269	0.9947	NA	NA	0	1
GO:0016832	aldehyde-lyase activity	1	0.52638	0.94269	0.99041	NA	NA	0	1
GO:0019441	tryptophan catabolic process to kynurenine	1	0.528	0.94269	0.99291	NA	NA	0	1
GO:0004525	ribonuclease III activity	1	0.53166	0.94269	0.99707	NA	NA	0	1
GO:0004061	arylformamidase activity	1	0.528	0.94269	0.99291	NA	NA	0	1
GO:0060286	cilium-dependent cell motility	1	0.52597	0.94269	0.98779	NA	NA	0	1
GO:0004642	phosphoribosylformylglycinamidine synthase activity	4	0.3076	0.94444	1	NA	NA	1	3
GO:0008743	L-threonine 3-dehydrogenase activity	1	0.52557	0.94466	0.98786	NA	NA	0	1
GO:0009404	toxin metabolic process	1	0.52435	0.95059	0.98971	NA	NA	0	1
GO:0051903	S-(hydroxymethyl)glutathione dehydrogenase activity	1	0.52435	0.95059	0.98971	NA	NA	0	1
GO:0008767	UDP-galactopyranose mutase activity	1	0.52151	0.95455	0.99319	NA	NA	0	1
GO:0008152	metabolic process	22	0.20601	0.95622	0.99929	NA	NA	8	14
GO:0033103	protein secretion by the type VI secretion system	3	0.3221	0.9568	1	NA	NA	2	1
GO:0015295	solute:proton symporter activity	2	0.3715	0.95697	1	NA	NA	1	1
GO:0046500	S-adenosylmethionine metabolic process	12	0.23196	0.95699	1	NA	NA	5	7
GO:0006101	citrate metabolic process	1	0.52029	0.9585	0.99272	NA	NA	0	1
GO:0008771	[citrate (pro-3S)-lyase] ligase activity	1	0.52029	0.9585	0.99272	NA	NA	0	1
GO:0004455	ketol-acid reductoisomerase activity	1	0.5207	0.9585	0.99522	NA	NA	0	1
GO:0042254	ribosome biogenesis	7	0.26241	0.96247	1	NA	NA	5	2
GO:0008976	polyphosphate kinase activity	2	0.36744	0.96311	1	NA	NA	1	1
GO:0008661	1-deoxy-D-xylulose-5-phosphate synthase activity	1	0.51907	0.96443	0.99629	NA	NA	0	1
GO:0008814	citrate CoA-transferase activity	1	0.51867	0.96443	0.99497	NA	NA	0	1
GO:0050380	undecaprenyl-diphosphatase activity	1	0.51542	0.9664	0.98757	NA	NA	0	1
GO:0015109	chromate transmembrane transporter activity	1	0.51664	0.9664	0.9913	NA	NA	0	1
GO:0015703	chromate transport	1	0.51664	0.9664	0.9913	NA	NA	0	1
GO:0010127	mycothiol-dependent detoxification	1	0.51583	0.9664	0.98877	NA	NA	0	1
GO:0050607	mycothiol-dependent formaldehyde dehydrogenase activity	1	0.51583	0.9664	0.98877	NA	NA	0	1
GO:0008170	N-methyltransferase activity	1	0.51461	0.9664	0.98505	NA	NA	0	1
GO:0044272	sulfur compound biosynthetic process	1	0.51461	0.9664	0.98505	NA	NA	0	1
GO:0016114	terpenoid biosynthetic process	1	0.5138	0.97036	0.98552	NA	NA	0	1
GO:0050515	4-(cytidine 5'-diphospho)-2-C-methyl-D-erythritol kinase activity	1	0.5138	0.97036	0.98552	NA	NA	0	1
GO:0006805	xenobiotic metabolic process	2	0.36419	0.97131	1	NA	NA	1	1
GO:0003916	DNA topoisomerase activity	2	0.36338	0.97336	1	NA	NA	1	1
GO:0010007	magnesium chelatase complex	3	0.30585	0.97408	1	NA	NA	2	1
GO:0016851	magnesium chelatase activity	3	0.30585	0.97408	1	NA	NA	2	1
GO:0015238	drug transmembrane transporter activity	2	0.35323	0.97541	1	NA	NA	1	1
GO:0015370	solute:sodium symporter activity	2	0.33322	0.97951	1	NA	NA	1	1
GO:0003743	translation initiation factor activity	4	0.27753	0.98077	1	NA	NA	2	2
GO:0006413	translational initiation	4	0.27753	0.98077	1	NA	NA	2	2
GO:0009636	response to toxic substance	3	0.29326	0.98272	1	NA	NA	1	2
GO:0051921	adenosylcobyric acid synthase (glutamine-hydrolyzing) activity	1	0.50609	0.98814	0.99734	NA	NA	0	1
GO:0008360	regulation of cell shape	4	0.25234	0.98932	1	NA	NA	2	2
GO:0006071	glycerol metabolic process	4	0.25559	0.98932	1	NA	NA	2	2
GO:0050560	aspartate-tRNA(Asn) ligase activity	1	0.50365	0.99209	0.99944	NA	NA	0	1
GO:0006316	movement of group I intron	1	0.50325	0.99209	0.99807	NA	NA	0	1
GO:0009897	external side of plasma membrane	3	0.27945	0.99352	1	NA	NA	1	2
GO:0008219	cell death	1	0.50244	0.99605	0.99944	NA	NA	0	1
GO:0005737	cytoplasm	86	0.15672	0.99751	0.99978	NA	NA	45	41
GO:0005992	trehalose biosynthetic process	3	0.25751	0.99784	1	NA	NA	1	2
GO:0008738	L-fuculose-phosphate aldolase activity	1	0.50162	0.99802	0.99997	NA	NA	0	1
GO:0004088	carbamoyl-phosphate synthase (glutamine-hydrolyzing) activity	2	0.28583	1	0.99969	NA	NA	1	1
GO:0005951	carbamoyl-phosphate synthase complex	2	0.28583	1	0.99969	NA	NA	1	1

## Sheet: GSEA_results_subbins_50%_up
	Name	Genes (tot)		Stat (dist.dir)	p (dist.dir.up)	p adj (dist.dir.up)	p (dist.dir.dn)	p adj (dist.dir.dn)	Genes (up)	Genes (down)
21	GO:0016787	hydrolase activity	22	0.56822	0	0.0096731	NA	NA	17	5
97	GO:0006461	protein complex assembly	14	0.65585	0	0.00488	NA	NA	14	0
156	GO:0003700	sequence-specific DNA binding transcription factor activity	112	0.29999	0	0.15217	NA	NA	67	45
157	GO:0006355	regulation of transcription, DNA-templated	193	0.30462	0	0.076057	NA	NA	127	66
197	GO:0009234	menaquinone biosynthetic process	34	0.49333	0	0.0074073	NA	NA	22	12
218	GO:0006979	response to oxidative stress	16	0.70496	0	0	NA	NA	14	2
221	GO:0055114	oxidation-reduction process	59	0.54883	0	0	NA	NA	47	12
238	GO:0009245	lipid A biosynthetic process	22	0.6299	0	0	NA	NA	17	5
244	GO:0004476	mannose-6-phosphate isomerase activity	4	0.93992	0	0.018167	NA	NA	3	1
282	GO:0000160	phosphorelay signal transduction system	367	0.31124	0	0.015842	NA	NA	255	112
344	GO:0005215	transporter activity	58	0.59839	0	0	NA	NA	55	3
482	GO:0016021	integral component of membrane	151	0.2872	0	0.17094	NA	NA	91	60
592	GO:0016020	membrane	191	0.28568	0	0.13328	NA	NA	120	71
601	GO:0004315	3-oxoacyl-[acyl-carrier-protein] synthase activity	4	0.87603	0	0.060617	NA	NA	3	1
630	GO:0008643	carbohydrate transport	11	0.68865	0	0.0076542	NA	NA	8	3
659	GO:0051119	sugar transmembrane transporter activity	5	0.85427	0	0.019014	NA	NA	5	0
667	GO:0022857	transmembrane transporter activity	33	0.68708	0	0	NA	NA	32	1
672	GO:0051139	metal ion:proton antiporter activity	22	0.67576	0	0	NA	NA	21	1
673	GO:0015562	efflux transmembrane transporter activity	31	0.60394	0	0	NA	NA	29	2
674	GO:0015333	peptide:proton symporter activity	7	0.80139	0	0.0071759	NA	NA	4	3
677	GO:0005451	monovalent cation:proton antiporter activity	15	0.6215	0	0.0096915	NA	NA	13	2
678	GO:0015992	proton transport	23	0.62029	0	0	NA	NA	20	3
925	GO:0019867	outer membrane	75	0.64983	0	0	NA	NA	73	2
930	GO:0004362	glutathione-disulfide reductase activity	14	0.70861	0	0	NA	NA	12	2
931	GO:0030503	negative regulation of bone mineralization	18	0.71003	0	0	NA	NA	16	2
998	GO:0019350	teichoic acid biosynthetic process	13	0.69819	0	0.0051018	NA	NA	12	1
999	GO:0047473	D-alanine-poly(phosphoribitol) ligase activity	13	0.69819	0	0.0051018	NA	NA	12	1
1007	GO:0045941	positive regulation of steroid metabolic process	16	0.56022	0	0.051234	NA	NA	13	3
1022	GO:0015235	cobalamin transporter activity	15	0.67515	0	0.0015446	NA	NA	14	1
1023	GO:0015889	cobalamin transport	15	0.67515	0	0.0015446	NA	NA	14	1
1024	GO:0031419	cobalamin binding	15	0.67515	0	0.0015446	NA	NA	14	1
1028	GO:0015343	siderophore transmembrane transporter activity	15	0.64267	0	0.0064159	NA	NA	15	0
1029	GO:0015892	siderophore transport	15	0.64267	0	0.0064159	NA	NA	15	0
1035	GO:0000156	phosphorelay response regulator activity	300	0.30563	0	0.043467	NA	NA	208	92
1044	GO:0009279	cell outer membrane	65	0.65131	0	0	NA	NA	63	2
1045	GO:0015288	porin activity	53	0.6847	0	0	NA	NA	51	2
1057	GO:0008756	o-succinylbenzoate-CoA ligase activity	13	0.69017	0	0.0046766	NA	NA	10	3
1126	GO:0006796	phosphate-containing compound metabolic process	157	0.28388	0	0.14765	NA	NA	101	56
1269	GO:0000155	phosphorelay sensor kinase activity	130	0.39263	0	0.0010297	NA	NA	99	31
1270	GO:0004673	protein histidine kinase activity	143	0.37016	0	0.0062165	NA	NA	109	34
1315	GO:0006800	polyphosphate biosynthetic process	9	0.74653	0	0.0066044	NA	NA	7	2
1316	GO:0050451	CoA-disulfide reductase activity	9	0.74653	0	0.0066044	NA	NA	7	2
1339	GO:0045203	integral component of cell outer membrane	141	0.51477	0	0	NA	NA	111	30
1385	GO:0015563	uptake transmembrane transporter activity	141	0.51477	0	0	NA	NA	111	30
1386	GO:0071702	organic substance transport	141	0.51477	0	0	NA	NA	111	30
941	GO:0015078	hydrogen ion transmembrane transporter activity	7	0.7498	0.0024631	0.033045	NA	NA	7	0
1143	GO:0009004	serine-type D-Ala-D-Ala carboxypeptidase activity	7	0.72512	0.0024631	0.048847	NA	NA	6	1
1092	GO:0016152	mercury (II) reductase activity	14	0.60574	0.0026178	0.014389	NA	NA	12	2
1093	GO:0046689	response to mercury ion	14	0.60574	0.0026178	0.014389	NA	NA	12	2
671	GO:0030001	metal ion transport	43	0.39489	0.0027322	0.084367	NA	NA	32	11
1054	GO:0008769	UDP-sugar diphosphatase activity	3	0.92306	0.0044543	0.10584	NA	NA	3	0
427	GO:0019464	glycine decarboxylation via glycine cleavage system	4	0.83274	0.0045045	0.095499	NA	NA	4	0
683	GO:0015672	monovalent inorganic cation transport	9	0.68727	0.0047847	0.037473	NA	NA	8	1
1171	GO:0008788	alpha,alpha-phosphotrehalase activity	19	0.48166	0.0052632	0.10606	NA	NA	11	8
90	GO:0005975	carbohydrate metabolic process	26	0.49378	0.0054348	0.034621	NA	NA	17	9
9	GO:0008152	metabolic process	58	0.36798	0.0059701	0.098515	NA	NA	40	18
461	GO:0046033	AMP metabolic process	2	0.9601	0.006424	0.18634	NA	NA	2	0
1008	GO:0008714	AMP nucleosidase activity	2	0.9601	0.006424	0.18634	NA	NA	2	0
573	GO:0006465	signal peptide processing	10	0.68608	0.0071942	0.016576	NA	NA	8	2
1205	GO:0016959	insulin-like growth factor binding protein complex	10	0.68754	0.0071942	0.01699	NA	NA	8	2
665	GO:0042908	xenobiotic transport	13	0.64704	0.0074257	0.013386	NA	NA	12	1
666	GO:0042910	xenobiotic transporter activity	13	0.64704	0.0074257	0.013386	NA	NA	12	1
959	GO:0008905	mannose-phosphate guanylyltransferase activity	2	0.95671	0.0085653	0.19123	NA	NA	1	1
1257	GO:0008270	zinc ion binding	4	0.82318	0.009009	0.10442	NA	NA	3	1
496	GO:0050570	4-hydroxythreonine-4-phosphate dehydrogenase activity	1	0.9953	0.009901	0.38067	NA	NA	1	0
602	GO:0015809	arginine transport	2	0.95354	0.010707	0.19104	NA	NA	1	1
603	GO:0015819	lysine transport	2	0.95354	0.010707	0.19104	NA	NA	1	1
604	GO:0015822	ornithine transport	2	0.95354	0.010707	0.19104	NA	NA	1	1
605	GO:0016772	transferase activity, transferring phosphorus-containing groups	2	0.95354	0.010707	0.19104	NA	NA	1	1
1072	GO:0008801	beta-phosphoglucomutase activity	2	0.95076	0.010707	0.19399	NA	NA	2	0
1142	GO:0009009	site-specific recombinase activity	105	0.27875	0.01083	0.28581	NA	NA	77	28
525	GO:0008817	cob(I)yrinic acid a,c-diamide adenosyltransferase activity	3	0.90833	0.011136	0.1268	NA	NA	3	0
1170	GO:0005991	trehalose metabolic process	41	0.36026	0.012158	0.17843	NA	NA	20	21
1066	GO:0050136	NADH dehydrogenase (quinone) activity	18	0.52501	0.012821	0.063787	NA	NA	16	2
823	GO:0006548	histidine catabolic process	6	0.76055	0.013793	0.053783	NA	NA	4	2
704	GO:0004333	fumarate hydratase activity	2	0.94563	0.014989	0.20376	NA	NA	1	1
1146	GO:0008668	(2,3-dihydroxybenzoyl)adenylate synthase activity	6	0.757	0.016092	0.061989	NA	NA	6	0
1147	GO:0019290	siderophore biosynthetic process	6	0.757	0.016092	0.061989	NA	NA	6	0
1127	GO:0010124	phenylacetate catabolic process	11	0.60287	0.017157	0.070491	NA	NA	9	2
1047	GO:0008780	acyl-[acyl-carrier-protein]-UDP-N-acetylglucosamine O-acyltransferase activity	7	0.69234	0.017241	0.082961	NA	NA	5	2
653	GO:0004616	phosphogluconate dehydrogenase (decarboxylating) activity	4	0.80483	0.018018	0.13191	NA	NA	4	0
352	GO:0045152	antisigma factor binding	3	0.87717	0.020045	0.14906	NA	NA	3	0
569	GO:0016757	transferase activity, transferring glycosyl groups	12	0.58963	0.020408	0.052145	NA	NA	9	3
1330	GO:0008194	UDP-glycosyltransferase activity	12	0.58755	0.020408	0.052859	NA	NA	12	0
484	GO:0016410	N-acyltransferase activity	6	0.73512	0.02069	0.082259	NA	NA	4	2
570	GO:0043163	cell envelope organization	2	0.93834	0.021413	0.2123	NA	NA	2	0
522	GO:0008725	DNA-3-methyladenine glycosylase activity	1	0.99072	0.021782	0.39273	NA	NA	1	0
670	GO:0015300	solute:proton antiporter activity	8	0.67345	0.022779	0.091213	NA	NA	5	3
102	GO:0030091	protein repair	6	0.72013	0.022989	0.096968	NA	NA	4	2
474	GO:0004047	aminomethyltransferase activity	1	0.98977	0.023762	0.3913	NA	NA	1	0
896	GO:0004742	dihydrolipoyllysine-residue acetyltransferase activity	2	0.92216	0.025696	0.24144	NA	NA	2	0
897	GO:0045254	pyruvate dehydrogenase complex	2	0.92216	0.025696	0.24144	NA	NA	2	0
622	GO:0006814	sodium ion transport	36	0.38123	0.026455	0.17174	NA	NA	27	9
1064	GO:0006118	acetaldehyde metabolic process	33	0.41692	0.026471	0.12777	NA	NA	22	11
623	GO:0006818	hydrogen transport	5	0.76297	0.026506	0.094364	NA	NA	4	1
624	GO:0015385	sodium:proton antiporter activity	5	0.76297	0.026506	0.094364	NA	NA	4	1
1089	GO:0008236	serine-type peptidase activity	6	0.71315	0.027586	0.10724	NA	NA	6	0
1037	GO:0008890	glycine C-acetyltransferase activity	5	0.75494	0.028916	0.10346	NA	NA	5	0
155	GO:0004077	biotin-[acetyl-CoA-carboxylase] ligase activity	2	0.91235	0.029979	0.25177	NA	NA	2	0
442	GO:0000309	nicotinamide-nucleotide adenylyltransferase activity	2	0.91018	0.029979	0.25148	NA	NA	2	0
443	GO:0004515	nicotinate-nucleotide adenylyltransferase activity	2	0.91018	0.029979	0.25148	NA	NA	2	0
946	GO:0009853	photorespiration	2	0.91346	0.029979	0.25198	NA	NA	2	0
947	GO:0043094	cellular metabolic compound salvage	2	0.91346	0.029979	0.25198	NA	NA	2	0
625	GO:0006820	anion transport	7	0.64246	0.03202	0.14987	NA	NA	5	2
626	GO:0008509	anion transmembrane transporter activity	7	0.64246	0.03202	0.14987	NA	NA	5	2
858	GO:0015995	chlorophyll biosynthetic process	6	0.70921	0.032184	0.10762	NA	NA	5	1
651	GO:0008710	8-amino-7-oxononanoate synthase activity	6	0.69751	0.034483	0.12736	NA	NA	6	0
294	GO:0008792	arginine decarboxylase activity	3	0.84946	0.035635	0.18121	NA	NA	3	0
957	GO:0006783	heme biosynthetic process	12	0.54928	0.035714	0.1069	NA	NA	11	1
1134	GO:0008712	ADP-glyceromanno-heptose 6-epimerase activity	9	0.61007	0.035885	0.12055	NA	NA	6	3
1333	GO:0010126	mycothiol metabolic process	5	0.73321	0.038554	0.12978	NA	NA	5	0
1334	GO:0050627	mycothione reductase activity	5	0.73321	0.038554	0.12978	NA	NA	5	0
1335	GO:0070402	NADPH binding	5	0.73321	0.038554	0.12978	NA	NA	5	0
824	GO:0050480	imidazolonepropionase activity	2	0.89752	0.040685	0.27722	NA	NA	2	0
393	GO:0006790	sulfur compound metabolic process	13	0.50751	0.042079	0.18946	NA	NA	8	5
287	GO:0009055	electron carrier activity	55	0.3141	0.042424	0.28474	NA	NA	35	20
37	GO:0005886	plasma membrane	4	0.7634	0.042793	0.17761	NA	NA	3	1
521	GO:0004386	helicase activity	26	0.38529	0.043478	0.25241	NA	NA	20	6
926	GO:0006808	regulation of nitrogen utilization	73	0.27704	0.044444	0.36756	NA	NA	52	21
898	GO:0004148	dihydrolipoyl dehydrogenase activity	16	0.49573	0.045802	0.14597	NA	NA	11	5
899	GO:0005624	cell	16	0.49573	0.045802	0.14597	NA	NA	11	5
900	GO:0045454	cell redox homeostasis	16	0.49573	0.045802	0.14597	NA	NA	11	5
901	GO:0051068	dihydrolipoamide metabolic process	16	0.49573	0.045802	0.14597	NA	NA	11	5
635	GO:0005337	nucleoside transmembrane transporter activity	2	0.88901	0.047109	0.28495	NA	NA	1	1
636	GO:0015858	nucleoside transport	2	0.88901	0.047109	0.28495	NA	NA	1	1
492	GO:0008153	para-aminobenzoic acid biosynthetic process	5	0.7121	0.048193	0.14829	NA	NA	4	1
494	GO:0046820	4-amino-4-deoxychorismate synthase activity	5	0.7121	0.048193	0.14829	NA	NA	4	1
855	GO:0006570	tyrosine metabolic process	2	0.88267	0.049251	0.29568	NA	NA	2	0
1209	GO:0050371	tyrosine phenol-lyase activity	2	0.88267	0.049251	0.29568	NA	NA	2	0
1262	GO:0018738	S-formylglutathione hydrolase activity	2	0.88016	0.049251	0.28853	NA	NA	2	0
1112	GO:0005983	starch catabolic process	6	0.67561	0.050575	0.14519	NA	NA	5	1
1114	GO:0051678	pullulan catabolic process	6	0.67561	0.050575	0.14519	NA	NA	5	1
409	GO:0009244	lipopolysaccharide core region biosynthetic process	18	0.45256	0.053846	0.19628	NA	NA	10	8
477	GO:0008276	protein methyltransferase activity	8	0.64314	0.05467	0.13257	NA	NA	8	0
1036	GO:0003870	5-aminolevulinate synthase activity	5	0.69614	0.055422	0.17863	NA	NA	5	0
995	GO:0008380	RNA splicing	2	0.87165	0.055675	0.30578	NA	NA	2	0
936	GO:0015042	trypanothione-disulfide reductase activity	4	0.74603	0.058559	0.19832	NA	NA	4	0
841	GO:0009014	succinyl-diaminopimelate desuccinylase activity	4	0.73963	0.060811	0.21384	NA	NA	4	0
1130	GO:0003987	acetate-CoA ligase activity	8	0.61165	0.061503	0.17717	NA	NA	7	1
1131	GO:0019427	acetyl-CoA biosynthetic process from acetate	8	0.61165	0.061503	0.17717	NA	NA	7	1
1302	GO:0004799	thymidylate synthase activity	4	0.73805	0.063063	0.21422	NA	NA	3	1
309	GO:0008759	UDP-3-O-[3-hydroxymyristoyl] N-acetylglucosamine deacetylase activity	2	0.86613	0.06424	0.32045	NA	NA	1	1
1063	GO:0016655	oxidoreductase activity, acting on NAD(P)H, quinone or similar compound as acceptor	27	0.38133	0.064343	0.26472	NA	NA	20	7
329	GO:0004141	dethiobiotin synthase activity	1	0.96696	0.067327	0.44572	NA	NA	1	0
298	GO:0051188	cofactor biosynthetic process	12	0.49366	0.068878	0.21516	NA	NA	9	3
332	GO:0009307	DNA restriction-modification system	7	0.60155	0.068966	0.21241	NA	NA	7	0
526	GO:0005488	binding	3	0.81055	0.069042	0.24503	NA	NA	2	1
220	GO:0016682	oxidoreductase activity, acting on diphenols and related substances as donors, oxygen as acceptor	1	0.96423	0.069307	0.44167	NA	NA	1	0
580	GO:0015307	drug:proton antiporter activity	6	0.65629	0.073563	0.18458	NA	NA	5	1
836	GO:0003842	1-pyrroline-5-carboxylate dehydrogenase activity	6	0.65625	0.073563	0.18113	NA	NA	6	0
837	GO:0006562	proline catabolic process	6	0.65625	0.073563	0.18113	NA	NA	6	0
1256	GO:0004024	alcohol dehydrogenase activity, zinc-dependent	7	0.59443	0.073892	0.23187	NA	NA	5	2
359	GO:0015087	cobalt ion transmembrane transporter activity	2	0.8579	0.074946	0.33886	NA	NA	2	0
1383	GO:0071793	bacillithiol biosynthetic process	7	0.59188	0.076355	0.23793	NA	NA	7	0
112	GO:0006310	DNA recombination	219	0.20667	0.076923	0.51683	NA	NA	145	74
118	GO:0008253	5'-nucleotidase activity	5	0.67606	0.077108	0.21341	NA	NA	4	1
1110	GO:0004373	glycogen (starch) synthase activity	16	0.45412	0.07888	0.25276	NA	NA	14	2
472	GO:0004150	dihydroneopterin aldolase activity	2	0.85238	0.079229	0.34681	NA	NA	1	1
12	GO:0009451	RNA modification	14	0.44156	0.081152	0.28873	NA	NA	8	6
487	GO:0019287	isopentenyl diphosphate biosynthetic process, mevalonate pathway	2	0.85074	0.08137	0.34828	NA	NA	2	0
330	GO:0009102	biotin biosynthetic process	21	0.40545	0.082447	0.27516	NA	NA	18	3
607	GO:0030288	outer membrane-bounded periplasmic space	39	0.31889	0.083799	0.3723	NA	NA	31	8
485	GO:0004496	mevalonate kinase activity	1	0.95927	0.087129	0.45246	NA	NA	1	0
486	GO:0016126	sterol biosynthetic process	1	0.95927	0.087129	0.45246	NA	NA	1	0
131	GO:0003677	DNA binding	147	0.22041	0.088123	0.50669	NA	NA	97	50
1293	GO:0008701	4-hydroxy-2-oxovalerate aldolase activity	5	0.66126	0.089157	0.24518	NA	NA	3	2
369	GO:0016853	isomerase activity	2	0.84261	0.089936	0.36583	NA	NA	2	0
71	GO:0008173	RNA methyltransferase activity	7	0.58181	0.091133	0.25316	NA	NA	4	3
331	GO:0009035	Type I site-specific deoxyribonuclease activity	3	0.79001	0.095768	0.27726	NA	NA	3	0
333	GO:0019812	Type I site-specific deoxyribonuclease complex	3	0.79001	0.095768	0.27726	NA	NA	3	0
270	GO:0006554	lysine catabolic process	1	0.95349	0.09703	0.45984	NA	NA	1	0
272	GO:0045252	oxoglutarate dehydrogenase complex	1	0.95349	0.09703	0.45984	NA	NA	1	0
895	GO:0004149	dihydrolipoyllysine-residue succinyltransferase activity	1	0.95349	0.09703	0.45984	NA	NA	1	0
727	GO:0015036	disulfide oxidoreductase activity	9	0.52672	0.098086	0.28467	NA	NA	7	2
1128	GO:0047475	phenylacetate-CoA ligase activity	5	0.6507	0.098795	0.25599	NA	NA	4	1
1235	GO:0047761	butyrate kinase activity	7	0.56757	0.10099	0.28754	NA	NA	4	3
417	GO:0004020	adenylylsulfate kinase activity	1	0.95031	0.10495	0.46558	NA	NA	1	0
1240	GO:0046356	acetyl-CoA catabolic process	1	0.95082	0.10495	0.46571	NA	NA	1	0
426	GO:0004375	glycine dehydrogenase (decarboxylating) activity	2	0.83263	0.10707	0.37419	NA	NA	2	0
826	GO:0009698	phenylpropanoid metabolic process	2	0.83453	0.10707	0.37238	NA	NA	1	1
827	GO:0016841	ammonia-lyase activity	2	0.83453	0.10707	0.37238	NA	NA	1	1
867	GO:0016630	protochlorophyllide reductase activity	2	0.8346	0.10707	0.37645	NA	NA	2	0
1116	GO:0018149	peptide cross-linking	2	0.83573	0.10707	0.37663	NA	NA	2	0
1279	GO:0051920	peroxiredoxin activity	2	0.83029	0.10707	0.37822	NA	NA	2	0
182	GO:0004140	dephospho-CoA kinase activity	1	0.94866	0.10891	0.4667	NA	NA	1	0
629	GO:0006812	cation transport	15	0.4282	0.10995	0.34013	NA	NA	10	5
1144	GO:0004659	prenyltransferase activity	1	0.9453	0.11089	0.46716	NA	NA	1	0
1145	GO:0042372	phylloquinone biosynthetic process	1	0.9453	0.11089	0.46716	NA	NA	1	0
1049	GO:0045148	tripeptide aminopeptidase activity	2	0.8281	0.11349	0.38387	NA	NA	1	1
1115	GO:0018189	pyrroloquinoline quinone biosynthetic process	4	0.69343	0.11937	0.28834	NA	NA	4	0
1263	GO:0043364	catalysis of free radical formation	3	0.77002	0.12027	0.30213	NA	NA	2	1
791	GO:0003978	UDP-glucose 4-epimerase activity	18	0.40179	0.12051	0.35815	NA	NA	9	9
1129	GO:0009265	2'-deoxyribonucleotide biosynthetic process	27	0.34237	0.12332	0.43439	NA	NA	17	10
1138	GO:0008415	CDP-alcohol phosphotransferase activity	4	0.69103	0.12387	0.2903	NA	NA	4	0
751	GO:0009405	pathogenesis	30	0.33824	0.12468	0.40178	NA	NA	24	6
119	GO:0008254	3'-nucleotidase activity	1	0.94097	0.12475	0.47414	NA	NA	1	0
765	GO:0003756	protein disulfide isomerase activity	7	0.54992	0.12562	0.33896	NA	NA	6	1
539	GO:0008717	D-alanine-D-alanine ligase activity	2	0.82085	0.12634	0.39874	NA	NA	2	0
540	GO:0009002	serine-type D-Ala-D-Ala carboxypeptidase activity	2	0.82085	0.12634	0.39874	NA	NA	2	0
589	GO:0008097	5S rRNA binding	1	0.93977	0.12673	0.47238	NA	NA	1	0
661	GO:0015535	fucose:proton symporter activity	6	0.60032	0.13103	0.29365	NA	NA	6	0
662	GO:0015756	fucose transport	6	0.60032	0.13103	0.29365	NA	NA	6	0
1027	GO:0016620	oxidoreductase activity, acting on the aldehyde or oxo group of donors, NAD or NADP as acceptor	6	0.59975	0.13103	0.28923	NA	NA	6	0
1361	GO:0032196	transposition	6	0.59999	0.13103	0.29015	NA	NA	5	1
1362	GO:0043234	protein complex	6	0.59999	0.13103	0.29015	NA	NA	5	1
1051	GO:0008237	metallopeptidase activity	3	0.76292	0.1314	0.32039	NA	NA	3	0
1254	GO:0031237	intrinsic component of periplasmic side of plasma membrane	1	0.93596	0.13465	0.47703	NA	NA	1	0
1255	GO:0016044	cellular component organization	1	0.93596	0.13465	0.47703	NA	NA	1	0
590	GO:0009294	DNA mediated transformation	37	0.30899	0.14286	0.46463	NA	NA	30	7
945	GO:0008967	phosphoglycolate phosphatase activity	10	0.46675	0.14628	0.42435	NA	NA	8	2
235	GO:0009107	lipoate biosynthetic process	3	0.75087	0.14699	0.34978	NA	NA	3	0
1204	GO:0005971	ribonucleoside-diphosphate reductase complex	4	0.67467	0.14865	0.33837	NA	NA	4	0
295	GO:0004520	endodeoxyribonuclease activity	7	0.52094	0.15764	0.42596	NA	NA	6	1
574	GO:0008981	propionate kinase activity	3	0.73849	0.15813	0.37427	NA	NA	2	1
323	GO:0006564	L-serine biosynthetic process	18	0.3821	0.1641	0.44543	NA	NA	9	9
606	GO:0046428	1,4-dihydroxy-2-naphthoate octaprenyltransferase activity	1	0.92541	0.16436	0.50547	NA	NA	1	0
680	GO:0006730	one-carbon metabolic process	3	0.72829	0.17372	0.39072	NA	NA	2	1
528	GO:0004494	methylmalonyl-CoA mutase activity	4	0.6625	0.17568	0.36343	NA	NA	3	1
902	GO:0015570	p-aminobenzoyl-glutamate transmembrane transporter activity	4	0.66307	0.17568	0.36389	NA	NA	4	0
1234	GO:0050182	phosphate butyryltransferase activity	4	0.66258	0.17568	0.36513	NA	NA	3	1
675	GO:0015833	peptide transport	8	0.52187	0.17768	0.38953	NA	NA	4	4
631	GO:0015486	glycoside-pentoside-hexuronide:cation symporter activity	6	0.55923	0.18161	0.4003	NA	NA	3	3
376	GO:0009507	chloroplast	1	0.91518	0.18416	0.50538	NA	NA	1	0
377	GO:0019684	photosynthesis, light reaction	1	0.91518	0.18416	0.50538	NA	NA	1	0
379	GO:0031679	NADH dehydrogenase (plastoquinone) activity	1	0.91518	0.18416	0.50538	NA	NA	1	0
499	GO:0033856	pyridoxine 5'-phosphate synthase activity	1	0.91334	0.18416	0.50773	NA	NA	1	0
378	GO:0030964	NADH dehydrogenase complex	2	0.79006	0.1863	0.46773	NA	NA	2	0
444	GO:0009435	NAD biosynthetic process	3	0.7149	0.18708	0.4324	NA	NA	2	1
1341	GO:0042273	ribosomal large subunit biogenesis	3	0.71507	0.18708	0.43447	NA	NA	3	0
271	GO:0006568	tryptophan metabolic process	2	0.78481	0.19272	0.47585	NA	NA	2	0
1009	GO:0004491	methylmalonate-semialdehyde dehydrogenase (acylating) activity	2	0.78249	0.19272	0.47322	NA	NA	2	0
1208	GO:0009034	tryptophanase activity	2	0.78481	0.19272	0.47585	NA	NA	2	0
1068	GO:0008798	beta-aspartyl-peptidase activity	2	0.77939	0.19914	0.47814	NA	NA	2	0
497	GO:0004733	pyridoxamine-phosphate oxidase activity	1	0.90876	0.2	0.51485	NA	NA	1	0
498	GO:0010181	FMN binding	1	0.90876	0.2	0.51485	NA	NA	1	0
869	GO:0004791	thioredoxin-disulfide reductase activity	10	0.44331	0.20384	0.50072	NA	NA	5	5
285	GO:0000162	tryptophan biosynthetic process	24	0.32982	0.20558	0.51487	NA	NA	11	13
410	GO:0004821	histidine-tRNA ligase activity	7	0.49253	0.2069	0.51121	NA	NA	3	4
411	GO:0006427	histidyl-tRNA aminoacylation	7	0.49253	0.2069	0.51121	NA	NA	3	4
985	GO:0000210	NAD+ diphosphatase activity	4	0.64111	0.20721	0.42348	NA	NA	3	1
986	GO:0019677	NAD catabolic process	4	0.64111	0.20721	0.42348	NA	NA	3	1
987	GO:0051181	cofactor transport	4	0.64111	0.20721	0.42348	NA	NA	3	1
168	GO:0006012	galactose metabolic process	27	0.31872	0.20912	0.51564	NA	NA	13	14
445	GO:0051540	metal cluster binding	2	0.77132	0.20985	0.50435	NA	NA	2	0
381	GO:0004827	proline-tRNA ligase activity	19	0.34601	0.21053	0.51541	NA	NA	9	10
382	GO:0006433	prolyl-tRNA aminoacylation	19	0.34601	0.21053	0.51541	NA	NA	9	10
1041	GO:0000272	polysaccharide catabolic process	12	0.40276	0.21173	0.51111	NA	NA	7	5
1042	GO:0008678	2-deoxy-D-gluconate 3-dehydrogenase activity	12	0.40276	0.21173	0.51111	NA	NA	7	5
493	GO:0009396	folic acid-containing compound biosynthetic process	10	0.44108	0.21583	0.51283	NA	NA	8	2
642	GO:0006885	regulation of pH	1	0.89879	0.21782	0.51707	NA	NA	1	0
398	GO:0004076	biotin synthase activity	3	0.7047	0.21826	0.45051	NA	NA	3	0
399	GO:0051537	2 iron, 2 sulfur cluster binding	3	0.7047	0.21826	0.45051	NA	NA	3	0
1203	GO:0016960	insulin-like growth factor binding protein complex	5	0.57717	0.21928	0.44298	NA	NA	4	1
1281	GO:0043867	7-cyano-7-deazaguanine tRNA-ribosyltransferase activity	2	0.76775	0.22056	0.50927	NA	NA	2	0
1085	GO:0010007	magnesium chelatase complex	4	0.6329	0.22072	0.44764	NA	NA	3	1
1086	GO:0016851	magnesium chelatase activity	4	0.6329	0.22072	0.44764	NA	NA	3	1
1192	GO:0030570	pectate lyase activity	4	0.63275	0.22072	0.44364	NA	NA	4	0
1193	GO:0045490	pectin catabolic process	4	0.63275	0.22072	0.44364	NA	NA	4	0
1167	GO:0003825	alpha,alpha-trehalose-phosphate synthase (UDP-forming) activity	1	0.89434	0.22178	0.52141	NA	NA	1	0
431	GO:0008690	3-deoxy-manno-octulosonate cytidylyltransferase activity	2	0.76613	0.2227	0.50318	NA	NA	1	1
1217	GO:0009045	xylose isomerase activity	2	0.76687	0.2227	0.50994	NA	NA	2	0
177	GO:0001727	lipid kinase activity	5	0.57205	0.2241	0.46374	NA	NA	4	1
825	GO:0004397	histidine ammonia-lyase activity	3	0.70096	0.22494	0.45785	NA	NA	1	2
264	GO:0008761	UDP-N-acetylglucosamine 2-epimerase activity	4	0.63047	0.22523	0.45361	NA	NA	4	0
314	GO:0016566	protein import into peroxisome matrix, receptor recycling	4	0.63072	0.22523	0.45254	NA	NA	2	2
89	GO:0004462	lactoylglutathione lyase activity	1	0.89231	0.22574	0.517	NA	NA	1	0
91	GO:0051596	methylglyoxal catabolic process	1	0.89231	0.22574	0.517	NA	NA	1	0
1174	GO:0019899	enzyme binding	1	0.8925	0.22574	0.51988	NA	NA	1	0
253	GO:0019132	peptidyl-leucine racemization	8	0.49563	0.22779	0.47314	NA	NA	7	1
1221	GO:0004034	aldose 1-epimerase activity	4	0.62985	0.22973	0.4542	NA	NA	3	1
1261	GO:0046292	formaldehyde metabolic process	6	0.5168	0.22989	0.5119	NA	NA	4	2
1113	GO:0051060	pullulanase activity	14	0.38027	0.23037	0.51306	NA	NA	11	3
1398	GO:0008667	2,3-dihydro-2,3-dihydroxybenzoate dehydrogenase activity	14	0.37687	0.23037	0.51765	NA	NA	8	6
313	GO:0009408	response to heat	11	0.40493	0.23039	0.5321	NA	NA	5	6
530	GO:0008297	single-stranded DNA exodeoxyribonuclease activity	1	0.89015	0.23168	0.52084	NA	NA	1	0
1165	GO:0006970	response to osmotic stress	2	0.75645	0.23769	0.51303	NA	NA	2	0
1166	GO:0033828	glucosylglycerol-phosphate synthase activity	2	0.75645	0.23769	0.51303	NA	NA	2	0
563	GO:0006567	threonine catabolic process	9	0.44152	0.24163	0.52143	NA	NA	7	2
679	GO:0004013	adenosylhomocysteinase activity	2	0.75469	0.24197	0.51481	NA	NA	1	1
1304	GO:0033103	protein secretion by the type VI secretion system	11	0.39999	0.2451	0.5504	NA	NA	4	7
1305	GO:0033104	type VI protein secretion system complex	11	0.39999	0.2451	0.5504	NA	NA	4	7
460	GO:0017140	Rab GTPase binding	1	0.88614	0.24554	0.53114	NA	NA	1	0
652	GO:0004345	glucose-6-phosphate dehydrogenase activity	1	0.88684	0.24554	0.53209	NA	NA	1	0
567	GO:0006064	glucuronate catabolic process	5	0.56433	0.24578	0.47761	NA	NA	2	3
568	GO:0008927	mannonate dehydratase activity	5	0.56433	0.24578	0.47761	NA	NA	2	3
536	GO:0008864	formyltetrahydrofolate deformylase activity	3	0.6913	0.24944	0.47168	NA	NA	2	1
290	GO:0050662	coenzyme binding	7	0.47853	0.25123	0.52029	NA	NA	4	3
578	GO:0015893	drug transport	3	0.688	0.2539	0.47574	NA	NA	3	0
364	GO:0008891	glycolate oxidase activity	2	0.74641	0.25482	0.52155	NA	NA	2	0
668	GO:0005275	amine transmembrane transporter activity	2	0.74458	0.25482	0.52055	NA	NA	2	0
1040	GO:0004316	3-oxoacyl-[acyl-carrier-protein] reductase (NADPH) activity	14	0.3673	0.25654	0.54682	NA	NA	9	5
555	GO:0009029	tetraacyldisaccharide 4'-kinase activity	1	0.87801	0.25941	0.54699	NA	NA	1	0
425	GO:0004479	methionyl-tRNA formyltransferase activity	6	0.49493	0.26207	0.5506	NA	NA	4	2
448	GO:0006306	DNA methylation	4	0.60339	0.26351	0.50427	NA	NA	4	0
449	GO:0009007	site-specific DNA-methyltransferase (adenine-specific) activity	4	0.60339	0.26351	0.50427	NA	NA	4	0
450	GO:0015666	restriction endodeoxyribonuclease activity	4	0.60339	0.26351	0.50427	NA	NA	4	0
537	GO:0004072	aspartate kinase activity	6	0.49156	0.26897	0.55937	NA	NA	4	2
982	GO:0015663	nicotinamide mononucleotide transmembrane transporter activity	1	0.87077	0.26931	0.54964	NA	NA	1	0
983	GO:0015890	nicotinamide mononucleotide transport	1	0.87077	0.26931	0.54964	NA	NA	1	0
1347	GO:0051205	protein insertion into membrane	5	0.54735	0.26988	0.50846	NA	NA	3	2
1366	GO:0004837	tyrosine decarboxylase activity	1	0.87013	0.27327	0.54937	NA	NA	1	0
95	GO:0006464	cellular protein modification process	24	0.30877	0.28173	0.59421	NA	NA	14	10
278	GO:0030528	structural constituent of chromatin	19	0.32435	0.28421	0.59475	NA	NA	13	6
245	GO:0008360	regulation of cell shape	11	0.38723	0.28431	0.59836	NA	NA	8	3
894	GO:0008441	3'(2'),5'-bisphosphate nucleotidase activity	2	0.73135	0.2848	0.54682	NA	NA	2	0
480	GO:0008961	phosphatidylglycerol-prolipoprotein diacylglyceryl transferase activity	2	0.72747	0.29336	0.55195	NA	NA	2	0
481	GO:0009249	protein lipoylation	2	0.72747	0.29336	0.55195	NA	NA	2	0
72	GO:0016291	palmitoyl-CoA hydrolase activity	3	0.65717	0.29621	0.52182	NA	NA	3	0
909	GO:0008676	3-deoxy-8-phosphooctulonate synthase activity	4	0.57669	0.3018	0.5472	NA	NA	3	1
910	GO:0019294	keto-3-deoxy-D-manno-octulosonic acid biosynthetic process	4	0.57669	0.3018	0.5472	NA	NA	3	1
924	GO:0015031	protein transport	6	0.47752	0.30345	0.59449	NA	NA	5	1
293	GO:0006527	arginine catabolic process	2	0.72261	0.30407	0.56021	NA	NA	2	0
1340	GO:0018364	peptidyl-glutamine methylation	8	0.4533	0.30524	0.57793	NA	NA	6	2
1073	GO:0046352	disaccharide catabolic process	4	0.57199	0.30856	0.55073	NA	NA	2	2
997	GO:0019143	3-deoxy-manno-octulosonate-8-phosphatase activity	1	0.85831	0.30891	0.57919	NA	NA	1	0
821	GO:0030729	acetoacetate-CoA ligase activity	1	0.85069	0.31089	0.59317	NA	NA	1	0
1245	GO:0030272	5-formyltetrahydrofolate cyclo-ligase activity	1	0.85387	0.31089	0.58652	NA	NA	1	0
296	GO:0043571	maintenance of CRISPR repeat elements	17	0.33111	0.31436	0.59982	NA	NA	13	4
558	GO:0005992	trehalose biosynthetic process	30	0.28246	0.31552	0.63213	NA	NA	16	14
1264	GO:0042173	regulation of sporulation resulting in formation of a cellular spore	66	0.22417	0.31818	0.6403	NA	NA	36	30
853	GO:0004401	histidinol-phosphatase activity	3	0.63996	0.32071	0.54944	NA	NA	3	0
416	GO:0050518	2-C-methyl-D-erythritol 4-phosphate cytidylyltransferase activity	2	0.71636	0.3212	0.57773	NA	NA	1	1
1306	GO:0042623	ATPase activity, coupled	26	0.28815	0.32337	0.64192	NA	NA	11	15
1303	GO:0016625	oxidoreductase activity, acting on the aldehyde or oxo group of donors, iron-sulfur protein as acceptor	2	0.71405	0.32762	0.58249	NA	NA	1	1
67	GO:0008757	S-adenosylmethionine-dependent methyltransferase activity	17	0.32741	0.32921	0.61952	NA	NA	10	7
1160	GO:0009246	enterobacterial common antigen biosynthetic process	1	0.84198	0.33069	0.59484	NA	NA	1	0
1161	GO:0016780	phosphotransferase activity, for other substituted phosphate groups	1	0.84198	0.33069	0.59484	NA	NA	1	0
611	GO:0004738	pyruvate dehydrogenase activity	5	0.50467	0.33494	0.59652	NA	NA	3	2
502	GO:0004049	anthranilate synthase activity	16	0.33963	0.33842	0.63542	NA	NA	7	9
1220	GO:0033222	xylose binding	1	0.83989	0.34059	0.59967	NA	NA	1	0
483	GO:0017118	lipoyltransferase activity	1	0.83811	0.34257	0.59916	NA	NA	1	0
1123	GO:0004452	isopentenyl-diphosphate delta-isomerase activity	1	0.83868	0.34257	0.59995	NA	NA	1	0
116	GO:0006450	regulation of translational fidelity	2	0.70837	0.34261	0.5939	NA	NA	1	1
374	GO:0000317	sulfite transport	2	0.70551	0.3469	0.59163	NA	NA	1	1
375	GO:0008113	peptide-methionine (S)-S-oxide reductase activity	2	0.70551	0.3469	0.59163	NA	NA	1	1
1025	GO:0004777	succinate-semialdehyde dehydrogenase (NAD+) activity	2	0.7059	0.3469	0.59501	NA	NA	2	0
1026	GO:0009013	succinate-semialdehyde dehydrogenase [NAD(P)+] activity	2	0.7059	0.3469	0.59501	NA	NA	2	0
1285	GO:0008939	nicotinate-nucleotide-dimethylbenzimidazole phosphoribosyltransferase activity	2	0.70499	0.3469	0.59238	NA	NA	2	0
1014	GO:0051287	NAD binding	18	0.32048	0.35385	0.64271	NA	NA	10	8
1173	GO:0004177	aminopeptidase activity	1	0.82591	0.36634	0.626	NA	NA	1	0
1199	GO:0008998	ribonucleoside-triphosphate reductase activity	10	0.37526	0.36691	0.6604	NA	NA	6	4
1280	GO:0033739	preQ1 synthase activity	3	0.61421	0.36971	0.60355	NA	NA	3	0
1246	GO:0016117	carotenoid biosynthetic process	4	0.53463	0.37162	0.64058	NA	NA	4	0
953	GO:0030788	precorrin-2 C20-methyltransferase activity	3	0.61185	0.37194	0.61022	NA	NA	1	2
1258	GO:0009404	toxin metabolic process	4	0.5248	0.38288	0.66033	NA	NA	3	1
1259	GO:0051903	S-(hydroxymethyl)glutathione dehydrogenase activity	4	0.5248	0.38288	0.66033	NA	NA	3	1
829	GO:0016153	urocanate hydratase activity	1	0.81663	0.38416	0.64139	NA	NA	1	0
308	GO:0008818	cobalamin 5'-phosphate synthase activity	1	0.81282	0.38812	0.63911	NA	NA	1	0
552	GO:0006813	potassium ion transport	21	0.28767	0.39096	0.69928	NA	NA	13	8
553	GO:0008556	potassium-transporting ATPase activity	21	0.28767	0.39096	0.69928	NA	NA	13	8
554	GO:0031004	potassium ion-transporting ATPase complex	21	0.28767	0.39096	0.69928	NA	NA	13	8
813	GO:0016491	oxidoreductase activity	30	0.27019	0.39186	0.66097	NA	NA	17	13
917	GO:0009030	thiamine-phosphate kinase activity	2	0.68325	0.39186	0.63636	NA	NA	2	0
1313	GO:0047632	agmatine deiminase activity	1	0.8092	0.39406	0.64364	NA	NA	1	0
956	GO:0008446	GDP-mannose 4,6-dehydratase activity	6	0.43821	0.3977	0.68327	NA	NA	4	2
848	GO:0009897	external side of plasma membrane	3	0.5977	0.40312	0.64051	NA	NA	3	0
921	GO:0008663	2',3'-cyclic-nucleotide 2'-phosphodiesterase activity	3	0.5977	0.40312	0.64051	NA	NA	3	0
107	GO:0003919	FMN adenylyltransferase activity	1	0.80386	0.40396	0.65458	NA	NA	1	0
108	GO:0006747	FAD biosynthetic process	1	0.80386	0.40396	0.65458	NA	NA	1	0
109	GO:0008531	riboflavin kinase activity	1	0.80386	0.40396	0.65458	NA	NA	1	0
1329	GO:0010125	mycothiol biosynthetic process	8	0.41072	0.40547	0.66804	NA	NA	6	2
124	GO:0003674	molecular_function	93	0.202	0.41156	0.68147	NA	NA	57	36
915	GO:0004788	thiamine diphosphokinase activity	2	0.66635	0.41328	0.65776	NA	NA	2	0
916	GO:0006772	thiamine metabolic process	2	0.66635	0.41328	0.65776	NA	NA	2	0
932	GO:0016827	hydrolase activity, acting on acid carbon-phosphorus bonds	1	0.79459	0.41386	0.65819	NA	NA	1	0
933	GO:0019635	2-aminoethylphosphonate catabolic process	1	0.79459	0.41386	0.65819	NA	NA	1	0
934	GO:0019636	phosphonoacetate metabolic process	1	0.79459	0.41386	0.65819	NA	NA	1	0
935	GO:0019700	organic phosphonate catabolic process	1	0.79459	0.41386	0.65819	NA	NA	1	0
1355	GO:0004309	exopolyphosphatase activity	1	0.79109	0.4198	0.66235	NA	NA	1	0
1356	GO:0006798	polyphosphate catabolic process	1	0.79109	0.4198	0.66235	NA	NA	1	0
524	GO:0006284	base-excision repair	2	0.66324	0.42184	0.66464	NA	NA	2	0
940	GO:0018784	(S)-2-haloacid dehalogenase activity	1	0.79058	0.42376	0.66328	NA	NA	1	0
681	GO:0015109	chromate transmembrane transporter activity	5	0.45141	0.4241	0.7194	NA	NA	3	2
682	GO:0015703	chromate transport	5	0.45141	0.4241	0.7194	NA	NA	3	2
1321	GO:0004416	hydroxyacylglutathione hydrolase activity	4	0.50002	0.42793	0.70162	NA	NA	2	2
1322	GO:0019243	methylglyoxal catabolic process to D-lactate	4	0.50002	0.42793	0.70162	NA	NA	2	2
236	GO:0016979	lipoate-protein ligase activity	2	0.657	0.42827	0.66537	NA	NA	2	0
1030	GO:0004351	glutamate decarboxylase activity	2	0.65682	0.42827	0.66226	NA	NA	2	0
1031	GO:0006540	glutamate decarboxylation to succinate	2	0.65682	0.42827	0.66226	NA	NA	2	0
339	GO:0000318	sulfite transport	1	0.78379	0.4297	0.66131	NA	NA	1	0
1367	GO:0004359	glutaminase activity	2	0.65498	0.43255	0.66079	NA	NA	2	0
1368	GO:0006541	glutamine metabolic process	2	0.65498	0.43255	0.66079	NA	NA	2	0
1370	GO:0009058	biosynthetic process	24	0.27786	0.43655	0.70059	NA	NA	18	6
345	GO:0009290	DNA import into cell involved in transformation	2	0.65202	0.43683	0.66499	NA	NA	1	1
628	GO:0015718	monocarboxylic acid transport	2	0.65085	0.44111	0.66583	NA	NA	2	0
632	GO:0008028	monocarboxylic acid transmembrane transporter activity	2	0.65085	0.44111	0.66583	NA	NA	2	0
1377	GO:0042398	cellular modified amino acid biosynthetic process	11	0.34825	0.44118	0.70247	NA	NA	5	6
996	GO:0051116	cobaltochelatase activity	3	0.56987	0.44543	0.67547	NA	NA	3	0
1395	GO:0016903	oxidoreductase activity, acting on the aldehyde or oxo group of donors	2	0.64773	0.44754	0.67376	NA	NA	2	0
1102	GO:0009274	peptidoglycan-based cell wall	7	0.40173	0.44828	0.72373	NA	NA	6	1
1284	GO:0042279	nitrite reductase (cytochrome, ammonia-forming) activity	1	0.77171	0.45545	0.68244	NA	NA	1	0
1065	GO:0030401	autophagic membrane disassembly	4	0.48493	0.45946	0.74921	NA	NA	3	1
1111	GO:0009011	starch synthase activity	9	0.35883	0.46411	0.76732	NA	NA	7	2
297	GO:0006457	protein folding	47	0.22565	0.47368	0.7302	NA	NA	22	25
13	GO:0009982	pseudouridine synthase activity	11	0.34094	0.47549	0.74135	NA	NA	6	5
1286	GO:0019175	tetrahydrothiophene 1-oxide reductase activity	5	0.42749	0.48193	0.78409	NA	NA	3	2
479	GO:0008909	isochorismate synthase activity	4	0.47315	0.48423	0.77715	NA	NA	2	2
1231	GO:0004410	homocitrate synthase activity	5	0.42533	0.49157	0.78251	NA	NA	3	2
255	GO:0004871	signal transducer activity	3	0.54604	0.4922	0.74236	NA	NA	3	0
256	GO:0007165	signal transduction	3	0.54604	0.4922	0.74236	NA	NA	3	0
870	GO:0008324	cation transmembrane transporter activity	3	0.54799	0.4922	0.73963	NA	NA	2	1
1371	GO:0050368	tyrosine 2,3-aminomutase activity	3	0.54701	0.4922	0.74275	NA	NA	2	1
890	GO:0004617	phosphoglycerate dehydrogenase activity	10	0.3424	0.494	0.77776	NA	NA	5	5
337	GO:0003937	IMP cyclohydrolase activity	3	0.54285	0.50111	0.74817	NA	NA	2	1
338	GO:0004643	phosphoribosylaminoimidazolecarboxamide formyltransferase activity	3	0.54285	0.50111	0.74817	NA	NA	2	1
386	GO:0008295	spermidine biosynthetic process	6	0.41014	0.50115	0.77454	NA	NA	3	3
288	GO:0009254	peptidoglycan turnover	2	0.6303	0.50321	0.71695	NA	NA	2	0
11	GO:0001522	pseudouridine synthesis	16	0.29835	0.50382	0.77844	NA	NA	10	6
819	GO:0008831	dTDP-4-dehydrorhamnose reductase activity	6	0.40374	0.51264	0.78594	NA	NA	2	4
286	GO:0004834	tryptophan synthase activity	6	0.40222	0.51494	0.78408	NA	NA	3	3
1098	GO:0008997	ribonuclease R activity	6	0.40174	0.51494	0.78394	NA	NA	5	1
1168	GO:0047470	(1,4)-alpha-D-glucan 1-alpha-D-glucosylmutase activity	9	0.3485	0.52392	0.78125	NA	NA	3	6
754	GO:0009678	hydrogen-translocating pyrophosphatase activity	3	0.52855	0.52784	0.77894	NA	NA	2	1
815	GO:0008716	D-alanine-D-alanine ligase activity	7	0.3766	0.52956	0.78374	NA	NA	4	3
198	GO:0070204	2-succinyl-5-enolpyruvyl-6-hydroxy-3-cyclohexene-1-carboxylic-acid synthase activity	3	0.52449	0.53229	0.78263	NA	NA	2	1
647	GO:0008797	aspartate ammonia-lyase activity	4	0.45682	0.53378	0.79263	NA	NA	3	1
950	GO:0004853	uroporphyrinogen decarboxylase activity	1	0.73073	0.54257	0.76435	NA	NA	1	0
249	GO:0003864	3-methyl-2-oxobutanoate hydroxymethyltransferase activity	2	0.61715	0.5439	0.74798	NA	NA	1	1
217	GO:0008853	exodeoxyribonuclease III activity	3	0.5141	0.54566	0.78558	NA	NA	1	2
1364	GO:0006531	aspartate metabolic process	4	0.44896	0.5473	0.80686	NA	NA	3	1
1365	GO:0047688	aspartate 4-decarboxylase activity	4	0.44896	0.5473	0.80686	NA	NA	3	1
31	GO:0004592	pantoate-beta-alanine ligase activity	2	0.61491	0.54818	0.74846	NA	NA	1	1
994	GO:0009247	glycolipid biosynthetic process	2	0.61475	0.54818	0.74691	NA	NA	2	0
141	GO:0008616	queuosine biosynthetic process	12	0.29781	0.55102	0.81115	NA	NA	7	5
828	GO:0019556	histidine catabolic process to glutamate and formamide	1	0.72463	0.55446	0.77073	NA	NA	1	0
1083	GO:0030409	glutamate formimidoyltransferase activity	1	0.72463	0.55446	0.77073	NA	NA	1	0
1084	GO:0030412	formimidoyltetrahydrofolate cyclodeaminase activity	1	0.72463	0.55446	0.77073	NA	NA	1	0
1346	GO:0031224	intrinsic component of membrane	3	0.50961	0.55457	0.79085	NA	NA	1	2
490	GO:0008734	L-aspartate oxidase activity	4	0.44627	0.55856	0.81235	NA	NA	3	1
36	GO:0006098	pentose-phosphate shunt	35	0.22886	0.56176	0.78217	NA	NA	19	16
328	GO:0015171	amino acid transmembrane transporter activity	1	0.72019	0.56634	0.77865	NA	NA	1	0
976	GO:0003844	1,4-alpha-glucan branching enzyme activity	7	0.36975	0.5665	0.79162	NA	NA	5	2
164	GO:0006633	fatty acid biosynthetic process	51	0.21135	0.56721	0.78298	NA	NA	26	25
1342	GO:0009016	succinyldiaminopimelate transaminase activity	10	0.32507	0.57074	0.80889	NA	NA	4	6
1343	GO:0019877	diaminopimelate biosynthetic process	10	0.32507	0.57074	0.80889	NA	NA	4	6
610	GO:0004540	ribonuclease activity	2	0.60815	0.57173	0.7656	NA	NA	2	0
195	GO:0000917	barrier septum assembly	1	0.71695	0.57426	0.7777	NA	NA	1	0
196	GO:0030428	cell septum	1	0.71695	0.57426	0.7777	NA	NA	1	0
22	GO:0002161	aminoacyl-tRNA editing activity	4	0.43989	0.57658	0.81682	NA	NA	2	2
23	GO:0043039	tRNA aminoacylation	4	0.43989	0.57658	0.81682	NA	NA	2	2
32	GO:0015940	pantothenate biosynthetic process	8	0.35183	0.58087	0.81514	NA	NA	5	3
26	GO:0006083	acetate metabolic process	5	0.39223	0.58554	0.8244	NA	NA	3	2
28	GO:0008776	acetate kinase activity	5	0.39223	0.58554	0.8244	NA	NA	3	2
355	GO:0016880	acid-ammonia (or amide) ligase activity	1	0.71326	0.58614	0.78164	NA	NA	1	0
911	GO:0004648	O-phospho-L-serine:2-oxoglutarate aminotransferase activity	6	0.37899	0.58851	0.81639	NA	NA	3	3
1189	GO:0047471	maltose alpha-D-glucosyltransferase activity	22	0.25889	0.58942	0.80861	NA	NA	9	13
446	GO:0008784	alanine racemase activity	1	0.71116	0.59208	0.78588	NA	NA	1	0
559	GO:0008478	pyridoxal kinase activity	1	0.71015	0.59208	0.78433	NA	NA	1	0
560	GO:0009443	pyridoxal 5'-phosphate salvage	1	0.71015	0.59208	0.78433	NA	NA	1	0
963	GO:0003848	2-amino-4-hydroxy-6-hydroxymethyldihydropteridine diphosphokinase activity	1	0.70741	0.59406	0.77987	NA	NA	1	0
241	GO:0051745	4-hydroxy-3-methylbut-2-en-1-yl diphosphate reductase activity	2	0.59874	0.59529	0.77832	NA	NA	2	0
307	GO:0006085	acetyl-CoA biosynthetic process	2	0.59912	0.59529	0.77898	NA	NA	2	0
250	GO:0004068	aspartate 1-decarboxylase activity	1	0.70386	0.59802	0.78269	NA	NA	1	0
583	GO:0016994	precorrin-6A reductase activity	1	0.70157	0.60198	0.7838	NA	NA	1	0
792	GO:0008460	dTDP-glucose 4,6-dehydratase activity	19	0.26509	0.60526	0.79826	NA	NA	12	7
237	GO:0008915	lipid-A-disaccharide synthase activity	1	0.70011	0.60594	0.78554	NA	NA	1	0
111	GO:0009398	FMN biosynthetic process	6	0.37469	0.6092	0.81788	NA	NA	3	3
1294	GO:0010128	benzoate catabolic process via CoA ligation	1	0.69464	0.61584	0.79132	NA	NA	1	0
1295	GO:0051213	dioxygenase activity	1	0.69464	0.61584	0.79132	NA	NA	1	0
1374	GO:0008375	acetylglucosaminyltransferase activity	16	0.27092	0.61832	0.82371	NA	NA	12	4
1375	GO:0042710	biofilm formation	16	0.27092	0.61832	0.82371	NA	NA	12	4
1169	GO:0016798	hydrolase activity, acting on glycosyl bonds	22	0.25372	0.62217	0.81628	NA	NA	14	8
939	GO:0006805	xenobiotic metabolic process	6	0.37104	0.62299	0.82523	NA	NA	3	3
88	GO:0008881	glutamate racemase activity	1	0.68772	0.63366	0.79856	NA	NA	1	0
557	GO:0004805	trehalose-phosphatase activity	1	0.68893	0.63366	0.79844	NA	NA	1	0
739	GO:0003855	3-dehydroquinate dehydratase activity	2	0.58526	0.63383	0.78432	NA	NA	1	1
904	GO:0004126	cytidine deaminase activity	2	0.57879	0.63812	0.79035	NA	NA	1	1
1121	GO:0051049	regulation of transport	4	0.41294	0.64189	0.86208	NA	NA	2	2
200	GO:0004449	isocitrate dehydrogenase (NAD+) activity	4	0.4111	0.6464	0.86242	NA	NA	3	1
201	GO:0005962	mitochondrial isocitrate dehydrogenase complex (NAD+)	4	0.4111	0.6464	0.86242	NA	NA	3	1
202	GO:0006102	isocitrate metabolic process	4	0.4111	0.6464	0.86242	NA	NA	3	1
203	GO:0045243	cytosolic isocitrate dehydrogenase complex (NAD+)	4	0.4111	0.6464	0.86242	NA	NA	3	1
1154	GO:0046421	methylisocitrate lyase activity	1	0.682	0.6495	0.8112	NA	NA	1	0
531	GO:0006086	acetyl-CoA biosynthetic process from pyruvate	14	0.27006	0.65707	0.83809	NA	NA	8	6
354	GO:0042242	cobyrinic acid a,c-diamide synthase activity	1	0.6752	0.66139	0.80652	NA	NA	1	0
988	GO:0004133	glycogen debranching enzyme activity	9	0.31393	0.66268	0.85212	NA	NA	5	4
280	GO:0070037	rRNA (pseudouridine) methyltransferase activity	2	0.5651	0.66809	0.81032	NA	NA	1	1
281	GO:0070475	rRNA base methylation	2	0.5651	0.66809	0.81032	NA	NA	1	1
587	GO:0009063	cellular amino acid catabolic process	5	0.36865	0.66988	0.87859	NA	NA	4	1
595	GO:0005840	ribosome	2	0.56429	0.67024	0.80552	NA	NA	1	1
596	GO:0009386	translational attenuation	2	0.56429	0.67024	0.80552	NA	NA	1	1
597	GO:0022626	cytosolic ribosome	2	0.56429	0.67024	0.80552	NA	NA	1	1
598	GO:0045182	translation regulator activity	2	0.56429	0.67024	0.80552	NA	NA	1	1
321	GO:0004647	phosphoserine phosphatase activity	2	0.55857	0.67238	0.81371	NA	NA	1	1
322	GO:0006545	glycine biosynthetic process	2	0.55857	0.67238	0.81371	NA	NA	1	1
1060	GO:0003985	acetyl-CoA C-acetyltransferase activity	2	0.55497	0.67666	0.81395	NA	NA	1	1
62	GO:0046872	metal ion binding	7	0.339	0.6798	0.8548	NA	NA	6	1
1327	GO:0015204	urea transmembrane transporter activity	1	0.66586	0.68713	0.81556	NA	NA	1	0
648	GO:0008508	bile acid:sodium symporter activity	1	0.66523	0.69109	0.81184	NA	NA	1	0
649	GO:0015721	bile acid and bile salt transport	1	0.66523	0.69109	0.81184	NA	NA	1	0
475	GO:0008299	isoprenoid biosynthetic process	5	0.36332	0.69398	0.88491	NA	NA	3	2
1384	GO:0000257	nitrilase activity	1	0.66478	0.69505	0.81148	NA	NA	1	0
246	GO:0022833	mechanically gated channel activity	1	0.66218	0.69703	0.81398	NA	NA	1	0
387	GO:0004829	threonine-tRNA ligase activity	10	0.29692	0.69784	0.8683	NA	NA	4	6
388	GO:0006435	threonyl-tRNA aminoacylation	10	0.29692	0.69784	0.8683	NA	NA	4	6
184	GO:0016114	terpenoid biosynthetic process	2	0.53894	0.70236	0.83544	NA	NA	1	1
185	GO:0050515	4-(cytidine 5'-diphospho)-2-C-methyl-D-erythritol kinase activity	2	0.53894	0.70236	0.83544	NA	NA	1	1
707	GO:0008899	homoserine O-succinyltransferase activity	3	0.44468	0.70824	0.88662	NA	NA	1	2
27	GO:0006113	fermentation	33	0.21555	0.70882	0.85169	NA	NA	17	16
1124	GO:0004747	ribokinase activity	10	0.29247	0.70983	0.88428	NA	NA	6	4
1125	GO:0019303	D-ribose catabolic process	10	0.29247	0.70983	0.88428	NA	NA	6	4
350	GO:0004518	nuclease activity	1	0.6557	0.71089	0.82465	NA	NA	1	0
1048	GO:0008758	UDP-2,3-diacylglucosamine hydrolase activity	1	0.65735	0.71089	0.82294	NA	NA	1	0
655	GO:0016832	aldehyde-lyase activity	2	0.52866	0.7152	0.85379	NA	NA	1	1
708	GO:0006559	L-phenylalanine catabolic process	12	0.26549	0.72194	0.88572	NA	NA	4	8
709	GO:0006572	tyrosine catabolic process	12	0.26549	0.72194	0.88572	NA	NA	4	8
854	GO:0004838	L-tyrosine:2-oxoglutarate aminotransferase activity	12	0.26549	0.72194	0.88572	NA	NA	4	8
1105	GO:0009027	tartrate dehydrogenase activity	5	0.35445	0.72289	0.9057	NA	NA	3	2
1106	GO:0046395	carboxylic acid catabolic process	5	0.35445	0.72289	0.9057	NA	NA	3	2
973	GO:0004516	nicotinate phosphoribosyltransferase activity	3	0.434	0.73051	0.90483	NA	NA	2	1
975	GO:0019358	nicotinate nucleotide salvage	3	0.434	0.73051	0.90483	NA	NA	2	1
918	GO:0008234	cysteine-type peptidase activity	1	0.64788	0.73069	0.83576	NA	NA	1	0
390	GO:0004808	tRNA (5-methylaminomethyl-2-thiouridylate)-methyltransferase activity	5	0.34896	0.73253	0.91784	NA	NA	3	2
506	GO:0003911	DNA ligase (NAD+) activity	3	0.42785	0.73719	0.91674	NA	NA	2	1
1080	GO:0051536	iron-sulfur cluster binding	5	0.34519	0.74458	0.9183	NA	NA	2	3
614	GO:0019568	arabinose catabolic process	6	0.33552	0.74713	0.9054	NA	NA	1	5
160	GO:0004139	deoxyribose-phosphate aldolase activity	3	0.42454	0.74833	0.91732	NA	NA	1	2
161	GO:0009264	deoxyribonucleotide catabolic process	3	0.42454	0.74833	0.91732	NA	NA	1	2
10	GO:0019239	deaminase activity	4	0.37646	0.7545	0.91851	NA	NA	2	2
705	GO:0006417	regulation of translation	9	0.29555	0.75598	0.89325	NA	NA	6	3
706	GO:0019047	release from viral latency	9	0.29555	0.75598	0.89325	NA	NA	6	3
702	GO:0042301	phosphate ion binding	1	0.62634	0.76238	0.86098	NA	NA	1	0
166	GO:0015942	formate metabolic process	4	0.37288	0.76351	0.91901	NA	NA	1	3
849	GO:0008861	formate C-acetyltransferase activity	4	0.37288	0.76351	0.91901	NA	NA	1	3
167	GO:0004335	galactokinase activity	3	0.41699	0.76392	0.91887	NA	NA	1	2
834	GO:0008741	ribulokinase activity	5	0.33549	0.76627	0.92658	NA	NA	1	4
1387	GO:0030145	manganese ion binding	1	0.61681	0.77624	0.87675	NA	NA	1	0
1282	GO:0016668	oxidoreductase activity, acting on a sulfur group of donors, NAD(P) as acceptor	5	0.32628	0.78072	0.94349	NA	NA	2	3
1081	GO:0005506	iron ion binding	11	0.26134	0.78676	0.91865	NA	NA	5	6
1213	GO:0016857	racemase and epimerase activity, acting on carbohydrates and derivatives	1	0.60912	0.7901	0.88835	NA	NA	1	0
906	GO:0003856	3-dehydroquinate synthase activity	3	0.40069	0.79065	0.94497	NA	NA	2	1
257	GO:0004802	transketolase activity	12	0.25124	0.79082	0.91794	NA	NA	4	8
363	GO:0009060	aerobic respiration	8	0.28241	0.79499	0.94831	NA	NA	5	3
1000	GO:0006574	valine catabolic process	3	0.39696	0.7951	0.94728	NA	NA	2	1
1087	GO:0004157	dihydropyrimidinase activity	5	0.32043	0.79518	0.94647	NA	NA	4	1
1211	GO:0047343	glucose-1-phosphate cytidylyltransferase activity	1	0.60754	0.79604	0.88971	NA	NA	1	0
814	GO:0004422	hypoxanthine phosphoribosyltransferase activity	2	0.47936	0.79657	0.9191	NA	NA	1	1
7	GO:0005507	copper ion binding	2	0.47436	0.79872	0.92159	NA	NA	1	1
266	GO:0006308	DNA catabolic process	3	0.39089	0.80624	0.94567	NA	NA	2	1
267	GO:0008855	exodeoxyribonuclease VII activity	3	0.39089	0.80624	0.94567	NA	NA	2	1
268	GO:0009318	exodeoxyribonuclease VII complex	3	0.39089	0.80624	0.94567	NA	NA	2	1
1117	GO:0015498	pantothenate:sodium symporter activity	5	0.31804	0.80723	0.94397	NA	NA	3	2
1118	GO:0015887	pantothenate transmembrane transport	5	0.31804	0.80723	0.94397	NA	NA	3	2
302	GO:0046537	2,3-bisphosphoglycerate-independent phosphoglycerate mutase activity	4	0.35676	0.80856	0.94256	NA	NA	2	2
785	GO:0009001	serine O-acetyltransferase activity	3	0.38508	0.81514	0.9411	NA	NA	2	1
501	GO:0008750	NAD(P)+ transhydrogenase (AB-specific) activity	2	0.45908	0.82013	0.93876	NA	NA	1	1
1053	GO:0008777	acetylornithine deacetylase activity	1	0.58892	0.82772	0.90498	NA	NA	1	0
495	GO:0004594	pantothenate kinase activity	4	0.35151	0.82883	0.94694	NA	NA	3	1
254	GO:0008821	crossover junction endodeoxyribonuclease activity	2	0.44814	0.8394	0.94871	NA	NA	1	1
532	GO:0008959	phosphate acetyltransferase activity	6	0.29701	0.84368	0.93969	NA	NA	4	2
740	GO:0006005	L-fucose biosynthetic process	1	0.58072	0.84554	0.9129	NA	NA	1	0
741	GO:0008736	L-fucose isomerase activity	1	0.58072	0.84554	0.9129	NA	NA	1	0
1378	GO:0008410	CoA-transferase activity	3	0.37027	0.84633	0.95959	NA	NA	2	1
1379	GO:0046358	butyrate biosynthetic process	3	0.37027	0.84633	0.95959	NA	NA	2	1
312	GO:0006886	intracellular protein transport	4	0.34439	0.84685	0.94576	NA	NA	3	1
41	GO:0006810	transport	820	0.14125	0.85075	0.78238	NA	NA	416	404
725	GO:0015267	channel activity	2	0.43938	0.85225	0.94599	NA	NA	1	1
726	GO:0019835	cytolysis	2	0.43938	0.85225	0.94599	NA	NA	1	1
1059	GO:0008935	1,4-dihydroxy-2-naphthoyl-CoA synthase activity	2	0.439	0.85225	0.94458	NA	NA	1	1
958	GO:0006744	ubiquinone biosynthetic process	2	0.43754	0.85653	0.94241	NA	NA	1	1
1070	GO:0008689	3-demethylubiquinone-9 3-O-methyltransferase activity	2	0.43754	0.85653	0.94241	NA	NA	1	1
593	GO:0000107	imidazoleglycerol-phosphate synthase activity	6	0.28864	0.86207	0.95678	NA	NA	4	2
92	GO:0004399	histidinol dehydrogenase activity	6	0.28575	0.86437	0.95792	NA	NA	2	4
300	GO:0004521	endoribonuclease activity	6	0.28364	0.86437	0.95621	NA	NA	3	3
794	GO:0019305	dTDP-rhamnose biosynthetic process	33	0.18645	0.86765	0.93724	NA	NA	18	15
1248	GO:0016166	phytoene dehydrogenase activity	1	0.57189	0.87129	0.92016	NA	NA	1	0
1260	GO:0018467	formaldehyde dehydrogenase activity	4	0.33052	0.87613	0.96294	NA	NA	2	2
1292	GO:0018515	pimeloyl-CoA dehydrogenase activity	4	0.32984	0.87838	0.95688	NA	NA	2	2
243	GO:0005980	glycogen catabolic process	14	0.21793	0.8822	0.94463	NA	NA	8	6
788	GO:0043093	FtsZ-dependent cytokinesis	3	0.34253	0.88419	0.97705	NA	NA	2	1
968	GO:0019746	hopanoid biosynthetic process	1	0.55982	0.88515	0.92362	NA	NA	1	0
1399	GO:0008169	C-methyltransferase activity	1	0.55982	0.88515	0.92362	NA	NA	1	0
16	GO:0000105	histidine biosynthetic process	45	0.18032	0.89402	0.91606	NA	NA	21	24
513	GO:0003908	methylated-DNA-[protein]-cysteine S-methyltransferase activity	5	0.28628	0.90602	0.96907	NA	NA	2	3
619	GO:0008186	RNA-dependent ATPase activity	3	0.32783	0.91759	0.98886	NA	NA	1	2
1202	GO:0043687	post-translational protein modification	15	0.20392	0.9267	0.96449	NA	NA	6	9
1247	GO:0046608	carotenoid isomerase activity	1	0.53955	0.92871	0.94734	NA	NA	1	0
641	GO:0015116	sulfate transmembrane transporter activity	3	0.32151	0.92873	0.98376	NA	NA	2	1
489	GO:0019804	peptidyl-aspartic acid carboxylation	7	0.24833	0.9335	0.97613	NA	NA	4	3
438	GO:0003882	CDP-diacylglycerol-serine O-phosphatidyltransferase activity	1	0.53745	0.93465	0.94781	NA	NA	1	0
1133	GO:0008920	lipopolysaccharide heptosyltransferase activity	1	0.53402	0.93663	0.94616	NA	NA	1	0
516	GO:0008854	exodeoxyribonuclease V activity	15	0.19975	0.93717	0.96997	NA	NA	6	9
517	GO:0009338	exodeoxyribonuclease V complex	15	0.19975	0.93717	0.96997	NA	NA	6	9
822	GO:0008830	dTDP-4-dehydrorhamnose 3,5-epimerase activity	2	0.36911	0.94004	0.9878	NA	NA	1	1
1067	GO:0006120	mitochondrial electron transport, NADH to ubiquinone	2	0.36979	0.94004	0.98903	NA	NA	1	1
240	GO:0046677	response to antibiotic	6	0.24997	0.94253	0.98576	NA	NA	4	2
745	GO:0008655	pyrimidine-containing compound salvage	4	0.29032	0.9527	0.98628	NA	NA	2	2
380	GO:0004350	glutamate-5-semialdehyde dehydrogenase activity	2	0.35551	0.95503	0.98602	NA	NA	1	1
676	GO:0004018	N6-(1,2-dicarboxyethyl)AMP AMP-lyase (fumarate-forming) activity	7	0.23484	0.95567	0.98445	NA	NA	4	3
1016	GO:0008740	L-rhamnose isomerase activity	2	0.35398	0.95717	0.98588	NA	NA	1	1
1290	GO:0004636	phosphoribosyl-ATP diphosphatase activity	3	0.30285	0.95768	0.98993	NA	NA	1	2
458	GO:0004764	shikimate 3-dehydrogenase (NADP+) activity	5	0.25803	0.95904	0.9848	NA	NA	2	3
793	GO:0009243	O antigen biosynthetic process	47	0.15799	0.95906	0.94179	NA	NA	23	24
467	GO:0000286	alanine dehydrogenase activity	1	0.51376	0.9703	0.94965	NA	NA	1	0
468	GO:0006522	alanine metabolic process	1	0.51376	0.9703	0.94965	NA	NA	1	0
100	GO:0019363	pyridine nucleotide biosynthetic process	9	0.20698	0.97368	0.98751	NA	NA	5	4
698	GO:0003852	2-isopropylmalate synthase activity	10	0.19225	0.98082	0.99357	NA	NA	6	4
840	GO:0004048	anthranilate phosphoribosyltransferase activity	2	0.31669	0.98287	0.99818	NA	NA	1	1
142	GO:0051075	S-adenosylmethionine:tRNA ribosyltransferase-isomerase activity	7	0.19485	0.98768	1	NA	NA	3	4
1252	GO:0000724	double-strand break repair via homologous recombination	27	0.15219	0.99464	0.98601	NA	NA	17	10
81	GO:0003934	GTP cyclohydrolase I activity	3	0.24845	0.99777	0.99792	NA	NA	2	1
82	GO:0042559	pteridine-containing compound biosynthetic process	3	0.24845	0.99777	0.99792	NA	NA	2	1
770	GO:0004614	phosphoglucomutase activity	2	0.28987	0.99786	1	NA	NA	1	1
878	GO:0042732	D-xylose metabolic process	10	0.16347	1	1	NA	NA	5	5
1380	GO:0065007	biological regulation	1	0.50035	1	0.9577	NA	NA	0	1
1381	GO:0065009	regulation of molecular function	1	0.50035	1	0.9577	NA	NA	0	1
1	GO:0000315	organellar large ribosomal subunit	51	-0.43419	NA	NA	0.0028777	0.22675	18	33
2	GO:0003735	structural constituent of ribosome	169	-0.38579	NA	NA	0	0.038892	58	111
3	GO:0006412	translation	210	-0.3624	NA	NA	0	0.13167	77	133
4	GO:0022625	cytosolic large ribosomal subunit	92	-0.43788	NA	NA	0	0.031799	31	61
5	GO:0000314	organellar small ribosomal subunit	38	-0.38984	NA	NA	0.048673	0.37127	13	25
6	GO:0022627	cytosolic small ribosomal subunit	76	-0.33093	NA	NA	0.02886	0.35079	27	49
8	GO:0006825	copper ion transport	28	-0.23374	NA	NA	0.72437	0.94252	14	14
14	GO:0000154	rRNA modification	19	-0.4952	NA	NA	0.025806	0.2326	8	11
15	GO:0016434	rRNA (cytosine) methyltransferase activity	4	-0.58397	NA	NA	0.34892	0.74545	2	2
17	GO:0003949	1-(5-phosphoribosyl)-5-[(5-phosphoribosylamino)methylideneamino]imidazole-4-carboxamide isomerase activity	3	-0.46278	NA	NA	0.71506	0.9442	1	2
18	GO:0003743	translation initiation factor activity	25	-0.40971	NA	NA	0.082426	0.37877	9	16
19	GO:0006413	translational initiation	25	-0.40971	NA	NA	0.082426	0.37877	9	16
20	GO:0000311	plastid large ribosomal subunit	19	-0.31171	NA	NA	0.41935	0.84228	6	13
24	GO:0046685	response to arsenic-containing substance	2	-0.54677	NA	NA	0.7242	0.93419	0	2
25	GO:0005737	cytoplasm	494	-0.20572	NA	NA	0.15529	0.71372	236	258
29	GO:0004127	cytidylate kinase activity	3	-0.62337	NA	NA	0.40109	0.75882	1	2
30	GO:0015949	nucleobase-containing small molecule interconversion	11	-0.37915	NA	NA	0.46284	0.86051	4	7
33	GO:0003747	translation release factor activity	35	-0.43324	NA	NA	0.015152	0.22548	12	23
34	GO:0006415	translational termination	35	-0.43324	NA	NA	0.015152	0.22548	12	23
35	GO:0004751	ribose-5-phosphate isomerase activity	5	-0.55935	NA	NA	0.30427	0.68024	2	3
38	GO:0006654	phosphatidic acid biosynthetic process	1	-0.83417	NA	NA	0.3596	0.74728	0	1
39	GO:0008374	O-acyltransferase activity	1	-0.83417	NA	NA	0.3596	0.74728	0	1
40	GO:0005887	integral component of plasma membrane	577	-0.21528	NA	NA	0.065646	0.66553	250	327
42	GO:0042626	ATPase activity, coupled to transmembrane movement of substances	475	-0.27215	NA	NA	0	0.35154	172	303
43	GO:0043190	ATP-binding cassette (ABC) transporter complex	1309	-0.27272	NA	NA	0	0.25624	491	818
44	GO:0003824	catalytic activity	61	-0.28752	NA	NA	0.19054	0.66484	31	30
45	GO:0000312	plastid small ribosomal subunit	10	-0.46006	NA	NA	0.2247	0.66508	4	6
46	GO:0008767	UDP-galactopyranose mutase activity	3	-0.44147	NA	NA	0.76044	0.95213	1	2
47	GO:0009273	peptidoglycan-based cell wall biogenesis	8	-0.46986	NA	NA	0.2549	0.66903	3	5
48	GO:0004055	argininosuccinate synthase activity	4	-0.58925	NA	NA	0.33633	0.73456	2	2
49	GO:0042450	arginine biosynthetic process via ornithine	14	-0.48471	NA	NA	0.087379	0.37569	6	8
50	GO:0004107	chorismate synthase activity	3	-0.7309	NA	NA	0.15971	0.54442	1	2
51	GO:0009423	chorismate biosynthetic process	24	-0.26885	NA	NA	0.60561	0.92813	10	14
52	GO:0003849	3-deoxy-7-phosphoheptulonate synthase activity	6	-0.26715	NA	NA	0.93451	0.97367	2	4
53	GO:0006520	cellular amino acid metabolic process	5	-0.51959	NA	NA	0.38632	0.77775	3	2
54	GO:0008839	4-hydroxy-tetrahydrodipicolinate reductase	3	-0.88788	NA	NA	0.0036298	0.28161	1	2
55	GO:0009089	lysine biosynthetic process via diaminopimelate	35	-0.34799	NA	NA	0.12424	0.52636	21	14
56	GO:0003746	translation elongation factor activity	114	-0.33967	NA	NA	0.0028571	0.25543	40	74
57	GO:0006414	translational elongation	114	-0.33967	NA	NA	0.0028571	0.25543	40	74
58	GO:0016788	hydrolase activity, acting on ester bonds	2	-0.46114	NA	NA	0.84428	0.96032	1	1
59	GO:0006281	DNA repair	120	-0.1668	NA	NA	0.91814	0.95101	65	55
60	GO:0016462	pyrophosphatase activity	2	-0.72163	NA	NA	0.31144	0.71548	1	1
61	GO:0008150	biological_process	176	-0.22387	NA	NA	0.25979	0.74367	73	103
63	GO:0008887	glycerate kinase activity	2	-0.66109	NA	NA	0.47842	0.83569	1	1
64	GO:0031388	organic acid phosphorylation	2	-0.66109	NA	NA	0.47842	0.83569	1	1
65	GO:0016436	rRNA (uridine) methyltransferase activity	2	-0.62409	NA	NA	0.5591	0.86613	1	1
66	GO:0031167	rRNA methylation	9	-0.56749	NA	NA	0.075601	0.35382	4	5
68	GO:0016433	rRNA (adenine) methyltransferase activity	3	-0.57967	NA	NA	0.50817	0.83779	1	2
69	GO:0005198	structural molecule activity	31	-0.20867	NA	NA	0.84882	0.94848	19	12
70	GO:0016226	iron-sulfur cluster assembly	135	-0.24788	NA	NA	0.16645	0.66662	57	78
73	GO:0004519	endonuclease activity	2	-0.54487	NA	NA	0.72608	0.92842	0	2
74	GO:0006448	regulation of translational elongation	2	-0.54487	NA	NA	0.72608	0.92842	0	2
75	GO:0004222	metalloendopeptidase activity	17	-0.31554	NA	NA	0.52517	0.8812	9	8
76	GO:0006508	proteolysis	92	-0.25405	NA	NA	0.20286	0.69821	50	42
77	GO:0008834	di-trans,poly-cis-decaprenylcistransferase activity	2	-0.49524	NA	NA	0.80113	0.95235	1	1
78	GO:0009252	peptidoglycan biosynthetic process	114	-0.26298	NA	NA	0.12571	0.64422	62	52
79	GO:0006400	tRNA modification	85	-0.30269	NA	NA	0.054094	0.43389	40	45
80	GO:0005762	mitochondrial large ribosomal subunit	5	-0.6875	NA	NA	0.070085	0.35867	1	4
83	GO:0046654	tetrahydrofolate biosynthetic process	6	-0.46272	NA	NA	0.44956	0.84102	3	3
84	GO:0003924	GTPase activity	107	-0.22957	NA	NA	0.34652	0.8028	52	55
85	GO:0005047	signal recognition particle binding	6	-0.44336	NA	NA	0.50088	0.86952	3	3
86	GO:0009306	protein secretion	37	-0.20092	NA	NA	0.86615	0.94826	22	15
87	GO:0000910	cytokinesis	152	-0.25007	NA	NA	0.12647	0.65189	56	96
93	GO:0003879	ATP phosphoribosyltransferase activity	8	-0.37595	NA	NA	0.52585	0.88244	2	6
94	GO:0000166	nucleotide binding	1	-0.78823	NA	NA	0.4303	0.82125	0	1
96	GO:0016530	metallochaperone activity	1	-0.78823	NA	NA	0.4303	0.82125	0	1
98	GO:0051082	unfolded protein binding	10	-0.46825	NA	NA	0.20755	0.63462	2	8
99	GO:0004514	nicotinate-nucleotide diphosphorylase (carboxylating) activity	2	-0.33223	NA	NA	0.98499	0.99088	1	1
101	GO:0042586	peptide deformylase activity	3	-0.52074	NA	NA	0.6225	0.91091	1	2
103	GO:0004639	phosphoribosylaminoimidazolesuccinocarboxamide synthase activity	8	-0.34718	NA	NA	0.61141	0.93934	3	5
104	GO:0009152	purine ribonucleotide biosynthetic process	78	-0.28722	NA	NA	0.1276	0.61789	35	43
105	GO:0006396	RNA processing	11	-0.29323	NA	NA	0.77027	0.95365	6	5
106	GO:0019843	rRNA binding	19	-0.29094	NA	NA	0.51613	0.87713	11	8
110	GO:0009231	riboflavin biosynthetic process	16	-0.33945	NA	NA	0.47776	0.86232	7	9
113	GO:0009378	four-way junction helicase activity	7	-0.29241	NA	NA	0.85185	0.95852	4	3
114	GO:0009379	Holliday junction helicase complex	7	-0.29241	NA	NA	0.85185	0.95852	4	3
115	GO:0003723	RNA binding	7	-0.33532	NA	NA	0.72391	0.94676	2	5
117	GO:0006950	response to stress	49	-0.4222	NA	NA	0.0075988	0.24354	18	31
120	GO:0009019	tRNA (guanine-N1-)-methyltransferase activity	2	-0.69696	NA	NA	0.38274	0.76435	1	1
121	GO:0008172	S-methyltransferase activity	20	-0.33074	NA	NA	0.38284	0.80204	10	10
122	GO:0016782	transferase activity, transferring sulfur-containing groups	28	-0.35355	NA	NA	0.17311	0.60977	14	14
123	GO:0051539	4 iron, 4 sulfur cluster binding	176	-0.24015	NA	NA	0.1423	0.67597	93	83
125	GO:0008176	tRNA (guanine-N7-)-methyltransferase activity	2	-0.60271	NA	NA	0.62852	0.88804	1	1
126	GO:0005525	GTP binding	192	-0.29218	NA	NA	0.0062578	0.35655	83	109
127	GO:0008168	methyltransferase activity	9	-0.31704	NA	NA	0.71993	0.94134	5	4
128	GO:0008972	phosphomethylpyrimidine kinase activity	4	-0.49668	NA	NA	0.57734	0.88923	2	2
129	GO:0009228	thiamine biosynthetic process	38	-0.3059	NA	NA	0.22714	0.67927	18	20
130	GO:0019627	urea metabolic process	11	-0.44433	NA	NA	0.25845	0.67246	5	6
132	GO:0004731	purine-nucleoside phosphorylase activity	15	-0.24165	NA	NA	0.83172	0.95767	8	7
133	GO:0043096	purine nucleobase salvage	4	-0.48035	NA	NA	0.6277	0.91237	2	2
134	GO:0006779	porphyrin-containing compound biosynthetic process	15	-0.26988	NA	NA	0.72654	0.94176	8	7
135	GO:0004160	dihydroxy-acid dehydratase activity	3	-0.40823	NA	NA	0.82577	0.96083	1	2
136	GO:0009097	isoleucine biosynthetic process	19	-0.53207	NA	NA	0.0080645	0.22735	6	13
137	GO:0009099	valine biosynthetic process	12	-0.53146	NA	NA	0.069079	0.36204	5	7
138	GO:0006402	mRNA catabolic process	21	-0.26078	NA	NA	0.65064	0.92454	9	12
139	GO:0004735	pyrroline-5-carboxylate reductase activity	3	-0.41169	NA	NA	0.82033	0.95863	2	1
140	GO:0006561	proline biosynthetic process	12	-0.42885	NA	NA	0.2352	0.66556	6	6
143	GO:0000906	6,7-dimethyl-8-ribityllumazine synthase activity	3	-0.48396	NA	NA	0.68603	0.92509	2	1
144	GO:0009349	riboflavin synthase complex	3	-0.48396	NA	NA	0.68603	0.92509	2	1
145	GO:0003755	peptidyl-prolyl cis-trans isomerase activity	3	-0.38846	NA	NA	0.85118	0.95582	1	2
146	GO:0005854	nascent polypeptide-associated complex	3	-0.38846	NA	NA	0.85118	0.95582	1	2
147	GO:0051083	'de novo' cotranslational protein folding	3	-0.38846	NA	NA	0.85118	0.95582	1	2
148	GO:0003994	aconitate hydratase activity	38	-0.57847	NA	NA	0	0	16	22
149	GO:0006099	tricarboxylic acid cycle	68	-0.45106	NA	NA	0.0014556	0.041485	32	36
150	GO:0003984	acetolactate synthase activity	12	-0.64978	NA	NA	0.0016447	0.14894	4	8
151	GO:0005948	acetolactate synthase complex	6	-0.73218	NA	NA	0.024779	0.23504	3	3
152	GO:0004042	acetyl-CoA:L-glutamate N-acetyltransferase activity	4	-0.7427	NA	NA	0.066547	0.37843	1	3
153	GO:0004358	glutamate N-acetyltransferase activity	1	-0.87928	NA	NA	0.27475	0.67773	0	1
154	GO:0006592	ornithine biosynthetic process	15	-0.53885	NA	NA	0.022654	0.23127	6	9
158	GO:0006768	biotin metabolic process	1	-0.67126	NA	NA	0.66869	0.9352	0	1
159	GO:0009236	cobalamin biosynthetic process	51	-0.23601	NA	NA	0.56691	0.88687	31	20
162	GO:0004450	isocitrate dehydrogenase (NADP+) activity	7	-0.64812	NA	NA	0.055556	0.31425	3	4
163	GO:0004314	[acyl-carrier-protein] S-malonyltransferase activity	2	-0.40817	NA	NA	0.92683	0.96496	1	1
165	GO:0009061	anaerobic respiration	14	-0.26183	NA	NA	0.78479	0.95413	8	6
169	GO:0006424	glutamyl-tRNA aminoacylation	23	-0.49435	NA	NA	0.016502	0.25713	8	15
170	GO:0030956	glutamyl-tRNA(Gln) amidotransferase complex	4	-0.83563	NA	NA	0.010791	0.25434	0	4
171	GO:0050567	glutaminyl-tRNA synthase (glutamine-hydrolyzing) activity	10	-0.61458	NA	NA	0.042882	0.22535	3	7
172	GO:0016740	transferase activity	17	-0.24999	NA	NA	0.82047	0.95542	6	11
173	GO:0005575	cellular_component	159	-0.24252	NA	NA	0.15355	0.67094	60	99
174	GO:0046118	7-methylguanosine biosynthetic process	2	-0.49068	NA	NA	0.80488	0.95641	1	1
175	GO:0004409	homoaconitate hydratase activity	10	-0.71174	NA	NA	0.0034305	0.11839	4	6
176	GO:0009085	lysine biosynthetic process	12	-0.61009	NA	NA	0.0082237	0.24408	5	7
178	GO:0016831	carboxy-lyase activity	4	-0.77114	NA	NA	0.039568	0.35675	1	3
179	GO:0016887	ATPase activity	99	-0.33158	NA	NA	0.0098731	0.35003	45	54
180	GO:0008685	2-C-methyl-D-erythritol 2,4-cyclodiphosphate synthase activity	2	-0.61025	NA	NA	0.61163	0.87775	1	1
181	GO:0019288	isopentenyl diphosphate biosynthetic process, methylerythritol 4-phosphate pathway	12	-0.3532	NA	NA	0.48191	0.86907	5	7
183	GO:0015937	coenzyme A biosynthetic process	17	-0.40654	NA	NA	0.21812	0.63697	10	7
186	GO:0043022	ribosome binding	44	-0.22179	NA	NA	0.70669	0.93412	22	22
187	GO:0006007	glucose catabolic process	3	-0.49291	NA	NA	0.67332	0.93385	1	2
188	GO:0008929	methylglyoxal synthase activity	3	-0.49291	NA	NA	0.67332	0.93385	1	2
189	GO:0019242	methylglyoxal biosynthetic process	3	-0.49291	NA	NA	0.67332	0.93385	1	2
190	GO:0008654	phospholipid biosynthetic process	2	-0.85819	NA	NA	0.067542	0.43465	1	1
191	GO:0003862	3-isopropylmalate dehydrogenase activity	3	-0.46433	NA	NA	0.71143	0.94221	2	1
192	GO:0009098	leucine biosynthetic process	35	-0.35963	NA	NA	0.10303	0.43815	15	20
193	GO:0003861	3-isopropylmalate dehydratase activity	22	-0.49034	NA	NA	0.018242	0.24164	7	15
194	GO:0009316	3-isopropylmalate dehydratase complex	22	-0.49034	NA	NA	0.018242	0.24164	7	15
199	GO:0052381	tRNA dimethylallyltransferase activity	3	-0.37323	NA	NA	0.88022	0.95929	2	1
204	GO:0006777	Mo-molybdopterin cofactor biosynthetic process	4	-0.74872	NA	NA	0.057554	0.37885	0	4
205	GO:0008762	UDP-N-acetylmuramate dehydrogenase activity	3	-0.58308	NA	NA	0.50635	0.84186	1	2
206	GO:0007059	chromosome segregation	9	-0.57713	NA	NA	0.068729	0.36478	2	7
207	GO:0008610	lipid biosynthetic process	1	-0.86441	NA	NA	0.30707	0.70613	0	1
208	GO:0004019	adenylosuccinate synthase activity	3	-0.69909	NA	NA	0.21416	0.63382	1	2
209	GO:0008175	tRNA methyltransferase activity	2	-0.71235	NA	NA	0.34522	0.73922	0	2
210	GO:0004746	riboflavin synthase activity	2	-0.63246	NA	NA	0.54034	0.86845	1	1
211	GO:0004526	ribonuclease P activity	1	-0.7395	NA	NA	0.54545	0.86588	0	1
212	GO:0004413	homoserine kinase activity	1	-0.90933	NA	NA	0.21414	0.66539	0	1
213	GO:0009088	threonine biosynthetic process	7	-0.63911	NA	NA	0.063973	0.36094	2	5
214	GO:0006289	nucleotide-excision repair	27	-0.2486	NA	NA	0.63158	0.93597	8	19
215	GO:0009380	excinuclease repair complex	27	-0.2486	NA	NA	0.63158	0.93597	8	19
216	GO:0009381	excinuclease ABC activity	27	-0.2486	NA	NA	0.63158	0.93597	8	19
219	GO:0006109	regulation of carbohydrate metabolic process	1	-0.74014	NA	NA	0.54343	0.86976	0	1
222	GO:0008615	pyridoxine biosynthetic process	15	-0.27682	NA	NA	0.70065	0.93336	7	8
223	GO:0008661	1-deoxy-D-xylulose-5-phosphate synthase activity	8	-0.50457	NA	NA	0.19251	0.56481	3	5
224	GO:0009240	isopentenyl diphosphate biosynthetic process	10	-0.44004	NA	NA	0.26244	0.69854	5	5
225	GO:0001539	cilium or flagellum-dependent cell motility	31	-0.27377	NA	NA	0.49134	0.86469	11	20
226	GO:0009288	bacterial-type flagellum	26	-0.28704	NA	NA	0.48734	0.87141	9	17
227	GO:0009296	nucleoid	33	-0.35242	NA	NA	0.1303	0.49655	14	19
228	GO:0017103	UTP:galactose-1-phosphate uridylyltransferase activity	1	-0.73651	NA	NA	0.54949	0.86414	0	1
229	GO:0015501	glutamate:sodium symporter activity	1	-0.98767	NA	NA	0.032323	0.48176	0	1
230	GO:0015813	L-glutamate transport	1	-0.98767	NA	NA	0.032323	0.48176	0	1
231	GO:0004820	glycine-tRNA ligase activity	10	-0.37586	NA	NA	0.47856	0.87032	6	4
232	GO:0006426	glycyl-tRNA aminoacylation	10	-0.37586	NA	NA	0.47856	0.87032	6	4
233	GO:0009345	glycine-tRNA ligase complex	10	-0.37586	NA	NA	0.47856	0.87032	6	4
234	GO:0004418	hydroxymethylbilane synthase activity	1	-0.65519	NA	NA	0.69899	0.93442	0	1
239	GO:0015968	stringent response	7	-0.57098	NA	NA	0.13636	0.44614	4	3
242	GO:0004134	4-alpha-glucanotransferase activity	5	-0.27927	NA	NA	0.95385	0.9741	3	2
247	GO:0006040	amino sugar metabolic process	15	-0.32249	NA	NA	0.50485	0.86956	6	9
248	GO:0008448	N-acetylglucosamine-6-phosphate deacetylase activity	3	-0.37724	NA	NA	0.87659	0.95629	1	2
251	GO:0004612	phosphoenolpyruvate carboxykinase (ATP) activity	2	-0.92842	NA	NA	0.0093809	0.34977	0	2
252	GO:0006094	gluconeogenesis	28	-0.52255	NA	NA	0.0016807	0.12683	12	16
258	GO:0004830	tryptophan-tRNA ligase activity	1	-0.93183	NA	NA	0.15556	0.6235	0	1
259	GO:0006436	tryptophanyl-tRNA aminoacylation	1	-0.93183	NA	NA	0.15556	0.6235	0	1
260	GO:0004831	tyrosine-tRNA ligase activity	2	-0.51862	NA	NA	0.76173	0.94223	1	1
261	GO:0006437	tyrosyl-tRNA aminoacylation	2	-0.51862	NA	NA	0.76173	0.94223	1	1
262	GO:0004849	uridine kinase activity	4	-0.33395	NA	NA	0.90647	0.96563	2	2
263	GO:0046108	uridine metabolic process	4	-0.33395	NA	NA	0.90647	0.96563	2	2
265	GO:0009103	lipopolysaccharide biosynthetic process	27	-0.29436	NA	NA	0.41148	0.83854	13	14
269	GO:0070283	radical SAM enzyme activity	134	-0.21327	NA	NA	0.42303	0.84394	75	59
273	GO:0004070	aspartate carbamoyltransferase activity	6	-0.66487	NA	NA	0.072566	0.35005	2	4
274	GO:0009220	pyrimidine ribonucleotide biosynthetic process	41	-0.42595	NA	NA	0.0089419	0.25846	20	21
275	GO:0008047	enzyme activator activity	2	-0.74495	NA	NA	0.25704	0.68018	0	2
276	GO:0018307	enzyme active site formation	14	-0.30521	NA	NA	0.60032	0.92933	6	8
277	GO:0030604	1-deoxy-D-xylulose-5-phosphate reductoisomerase activity	3	-0.33233	NA	NA	0.93648	0.97457	1	2
279	GO:0045449	mitotic cell cycle, embryonic	8	-0.40838	NA	NA	0.40642	0.83612	2	6
283	GO:0004045	aminoacyl-tRNA hydrolase activity	4	-0.63762	NA	NA	0.23201	0.66412	2	2
284	GO:0004795	threonine synthase activity	3	-0.5354	NA	NA	0.59891	0.88826	1	2
289	GO:0016835	carbon-oxygen lyase activity	10	-0.41645	NA	NA	0.34477	0.76295	3	7
291	GO:0005515	protein binding	56	-0.18697	NA	NA	0.8649	0.95296	27	29
292	GO:0030261	chromosome condensation	3	-0.67173	NA	NA	0.27223	0.6609	0	3
299	GO:0004642	phosphoribosylformylglycinamidine synthase activity	21	-0.29531	NA	NA	0.51282	0.87262	8	13
301	GO:0006096	glycolytic process	74	-0.27888	NA	NA	0.1691	0.66459	38	36
303	GO:0008553	hydrogen-exporting ATPase activity, phosphorylative mechanism	20	-0.40944	NA	NA	0.12871	0.46731	8	12
304	GO:0015991	ATP hydrolysis coupled proton transport	20	-0.40944	NA	NA	0.12871	0.46731	8	12
305	GO:0016471	vacuolar proton-transporting V-type ATPase complex	20	-0.40944	NA	NA	0.12871	0.46731	8	12
306	GO:0051921	adenosylcobyric acid synthase (glutamine-hydrolyzing) activity	2	-0.64503	NA	NA	0.51595	0.84908	1	1
310	GO:0008703	5-amino-6-(5-phosphoribosylamino)uracil reductase activity	4	-0.48255	NA	NA	0.61871	0.91003	1	3
311	GO:0008835	diaminohydroxyphosphoribosylaminopyrimidine deaminase activity	4	-0.48255	NA	NA	0.61871	0.91003	1	3
315	GO:0006364	rRNA processing	2	-0.54866	NA	NA	0.72233	0.9334	1	1
316	GO:0003896	DNA primase activity	10	-0.40854	NA	NA	0.37221	0.80169	4	6
317	GO:0005658	alpha DNA polymerase:primase complex	8	-0.37035	NA	NA	0.53476	0.89222	6	2
318	GO:0006269	DNA replication, synthesis of RNA primer	10	-0.427	NA	NA	0.3036	0.73369	4	6
319	GO:0004588	orotate phosphoribosyltransferase activity	4	-0.90816	NA	NA	0.0017986	0.21638	2	2
320	GO:0003883	CTP synthase activity	3	-0.46206	NA	NA	0.71506	0.94429	1	2
324	GO:0004781	sulfate adenylyltransferase (ATP) activity	9	-0.44347	NA	NA	0.311	0.71321	3	6
325	GO:0004813	alanine-tRNA ligase activity	5	-0.41421	NA	NA	0.64274	0.93359	2	3
326	GO:0006419	alanyl-tRNA aminoacylation	5	-0.41421	NA	NA	0.64274	0.93359	2	3
327	GO:0006865	amino acid transport	7	-0.44581	NA	NA	0.41077	0.81147	3	4
334	GO:0003887	DNA-directed DNA polymerase activity	51	-0.29141	NA	NA	0.22878	0.68067	22	29
335	GO:0004527	exonuclease activity	13	-0.33862	NA	NA	0.51678	0.8796	8	5
336	GO:0006260	DNA replication	115	-0.27426	NA	NA	0.092926	0.5595	53	62
340	GO:0006401	RNA catabolic process	16	-0.32932	NA	NA	0.51895	0.87107	10	6
341	GO:0016896	exoribonuclease activity, producing 5'-phosphomonoesters	2	-0.46005	NA	NA	0.84615	0.95824	1	1
342	GO:0008982	protein-N(PI)-phosphohistidine-sugar phosphotransferase activity	4	-0.72763	NA	NA	0.079137	0.4006	0	4
343	GO:0009401	phosphoenolpyruvate-dependent sugar phosphotransferase system	21	-0.60281	NA	NA	0	0.026743	4	17
346	GO:0003688	DNA replication origin binding	11	-0.37538	NA	NA	0.48649	0.86736	8	3
347	GO:0005524	ATP binding	4013	-0.28749	NA	NA	0	0.23494	1510	2503
348	GO:0006270	DNA replication initiation	3	-0.50569	NA	NA	0.64791	0.92927	2	1
349	GO:0006275	regulation of DNA replication	3	-0.50569	NA	NA	0.64791	0.92927	2	1
351	GO:0003678	DNA helicase activity	17	-0.22039	NA	NA	0.90604	0.95754	9	8
353	GO:0006816	calcium ion transport	21	-0.21702	NA	NA	0.87821	0.95583	12	9
356	GO:0004252	serine-type endopeptidase activity	28	-0.23462	NA	NA	0.72269	0.94078	16	12
357	GO:0009368	endopeptidase Clp complex	18	-0.37887	NA	NA	0.25738	0.6639	6	12
358	GO:0006824	cobalt ion transport	139	-0.30887	NA	NA	0.0093583	0.35678	48	91
360	GO:0015095	magnesium ion transmembrane transporter activity	5	-0.45831	NA	NA	0.53504	0.87696	3	2
361	GO:0015693	magnesium ion transport	28	-0.31099	NA	NA	0.32269	0.75985	14	14
362	GO:0000104	succinate dehydrogenase activity	14	-0.26183	NA	NA	0.78479	0.95413	8	6
365	GO:0004176	ATP-dependent peptidase activity	31	-0.39753	NA	NA	0.075591	0.37664	10	21
366	GO:0009376	HslUV protease complex	9	-0.51111	NA	NA	0.17526	0.482	2	7
367	GO:0004822	isoleucine-tRNA ligase activity	28	-0.22745	NA	NA	0.75798	0.94261	12	16
368	GO:0006428	isoleucyl-tRNA aminoacylation	28	-0.22745	NA	NA	0.75798	0.94261	12	16
370	GO:0004823	leucine-tRNA ligase activity	65	-0.28475	NA	NA	0.17852	0.66302	23	42
371	GO:0006429	leucyl-tRNA aminoacylation	65	-0.28475	NA	NA	0.17852	0.66302	23	42
372	GO:0004825	methionine-tRNA ligase activity	31	-0.34334	NA	NA	0.20472	0.64133	13	18
373	GO:0006431	methionyl-tRNA aminoacylation	37	-0.31836	NA	NA	0.23077	0.66744	17	20
383	GO:0004828	serine-tRNA ligase activity	3	-0.68184	NA	NA	0.24138	0.66113	1	2
384	GO:0006434	seryl-tRNA aminoacylation	3	-0.68184	NA	NA	0.24138	0.66113	1	2
385	GO:0004766	spermidine synthase activity	2	-0.90837	NA	NA	0.02439	0.37637	0	2
389	GO:0004807	triose-phosphate isomerase activity	4	-0.42401	NA	NA	0.74101	0.9451	2	2
391	GO:0004832	valine-tRNA ligase activity	31	-0.35276	NA	NA	0.17323	0.58067	10	21
392	GO:0006438	valyl-tRNA aminoacylation	31	-0.35276	NA	NA	0.17323	0.58067	10	21
394	GO:0008479	queuine tRNA-ribosyltransferase activity	3	-0.50506	NA	NA	0.64973	0.92434	1	2
395	GO:0004730	pseudouridylate synthase activity	8	-0.26541	NA	NA	0.8984	0.95728	6	2
396	GO:0016870	intramolecular transferase activity, transferring amino groups	2	-0.67233	NA	NA	0.44841	0.81141	1	1
397	GO:0016763	transferase activity, transferring pentosyl groups	2	-0.70572	NA	NA	0.35647	0.74768	1	1
400	GO:0004817	cysteine-tRNA ligase activity	5	-0.51288	NA	NA	0.40855	0.79961	1	4
401	GO:0006423	cysteinyl-tRNA aminoacylation	5	-0.51288	NA	NA	0.40855	0.79961	1	4
402	GO:0042254	ribosome biogenesis	73	-0.21439	NA	NA	0.61168	0.89272	35	38
403	GO:0015639	ferrous iron uptake transmembrane transporter activity	12	-0.31436	NA	NA	0.62993	0.93853	6	6
404	GO:0015684	ferrous iron transport	12	-0.31436	NA	NA	0.62993	0.93853	6	6
405	GO:0008649	rRNA methyltransferase activity	11	-0.56126	NA	NA	0.067568	0.36243	3	8
406	GO:0004819	glutamine-tRNA ligase activity	8	-0.34207	NA	NA	0.62032	0.92959	5	3
407	GO:0006425	glutaminyl-tRNA aminoacylation	8	-0.34207	NA	NA	0.62032	0.92959	5	3
408	GO:0008968	D-sedoheptulose 7-phosphate isomerase activity	2	-0.55877	NA	NA	0.70919	0.93857	0	2
412	GO:0030234	enzyme regulator activity	7	-0.36001	NA	NA	0.64983	0.92433	1	6
413	GO:0008963	phospho-N-acetylmuramoyl-pentapeptide-transferase activity	3	-0.41738	NA	NA	0.81125	0.95423	2	1
414	GO:0003899	DNA-directed RNA polymerase activity	23	-0.36644	NA	NA	0.20462	0.66474	8	15
415	GO:0006350	regulation of gene expression by genetic imprinting	27	-0.31298	NA	NA	0.33333	0.758	10	17
418	GO:0004814	arginine-tRNA ligase activity	3	-0.48401	NA	NA	0.68603	0.92773	2	1
419	GO:0006420	arginyl-tRNA aminoacylation	3	-0.48401	NA	NA	0.68603	0.92773	2	1
420	GO:0004816	asparagine-tRNA ligase activity	8	-0.3608	NA	NA	0.56684	0.91786	3	5
421	GO:0006421	asparaginyl-tRNA aminoacylation	20	-0.24976	NA	NA	0.72442	0.94728	8	12
422	GO:0006422	aspartyl-tRNA aminoacylation	24	-0.23889	NA	NA	0.75908	0.94585	10	14
423	GO:0050560	aspartate-tRNA(Asn) ligase activity	12	-0.25007	NA	NA	0.85197	0.95696	5	7
424	GO:0004815	aspartate-tRNA ligase activity	12	-0.27173	NA	NA	0.79276	0.95378	5	7
428	GO:0004818	glutamate-tRNA ligase activity	13	-0.3342	NA	NA	0.53188	0.892	5	8
429	GO:0009332	glutamate-tRNA ligase complex	6	-0.44836	NA	NA	0.48496	0.8621	2	4
430	GO:0004455	ketol-acid reductoisomerase activity	3	-0.40452	NA	NA	0.82759	0.9552	1	2
432	GO:0004824	lysine-tRNA ligase activity	10	-0.33891	NA	NA	0.61407	0.93258	3	7
433	GO:0006430	lysyl-tRNA aminoacylation	10	-0.33891	NA	NA	0.61407	0.93258	3	7
434	GO:0004826	phenylalanine-tRNA ligase activity	15	-0.33969	NA	NA	0.42718	0.8389	8	7
435	GO:0006432	phenylalanyl-tRNA aminoacylation	15	-0.33969	NA	NA	0.42718	0.8389	8	7
436	GO:0009328	phenylalanine-tRNA ligase complex	15	-0.33969	NA	NA	0.42718	0.8389	8	7
437	GO:0005739	mitochondrion	4	-0.24151	NA	NA	0.98921	0.99824	2	2
439	GO:0001514	selenocysteine incorporation	12	-0.41703	NA	NA	0.25987	0.68028	6	6
440	GO:0001887	selenium compound metabolic process	1	-0.72559	NA	NA	0.56768	0.87017	0	1
441	GO:0004756	selenide, water dikinase activity	1	-0.72559	NA	NA	0.56768	0.87017	0	1
447	GO:0008135	translation factor activity, nucleic acid binding	2	-0.6943	NA	NA	0.38837	0.76928	1	1
451	GO:0006282	regulation of DNA repair	1	-0.89447	NA	NA	0.24444	0.66856	0	1
452	GO:0008992	rRNA (guanine-N2-)-methyltransferase activity	1	-0.89447	NA	NA	0.24444	0.66856	0	1
453	GO:0004239	metalloendopeptidase activity	15	-0.13354	NA	NA	1	0.99956	8	7
454	GO:0004342	glucosamine-6-phosphate deaminase activity	3	-0.68826	NA	NA	0.22686	0.66414	2	1
455	GO:0006046	N-acetylglucosamine catabolic process	3	-0.68826	NA	NA	0.22686	0.66414	2	1
456	GO:0003935	GTP cyclohydrolase II activity	4	-0.44692	NA	NA	0.68885	0.92303	1	3
457	GO:0008686	3,4-dihydroxy-2-butanone-4-phosphate synthase activity	2	-0.73547	NA	NA	0.2833	0.69492	1	1
459	GO:0004015	adenosylmethionine-8-amino-7-oxononanoate transaminase activity	6	-0.43682	NA	NA	0.52035	0.87078	4	2
462	GO:0019509	L-methionine biosynthetic process from methylthioadenosine	5	-0.57559	NA	NA	0.26325	0.66489	2	3
463	GO:0003989	acetyl-CoA carboxylase activity	17	-0.31185	NA	NA	0.53691	0.88877	8	9
464	GO:0009317	acetyl-CoA carboxylase complex	17	-0.31185	NA	NA	0.53691	0.88877	8	9
465	GO:0004075	biotin carboxylase activity	9	-0.37995	NA	NA	0.50344	0.86931	4	5
466	GO:0000036	ACP phosphopantetheine attachment site binding involved in fatty acid biosynthetic process	3	-0.73171	NA	NA	0.15789	0.54288	0	3
469	GO:0004632	phosphopantothenate--cysteine ligase activity	5	-0.70758	NA	NA	0.054701	0.35732	3	2
470	GO:0004633	phosphopantothenoylcysteine decarboxylase activity	4	-0.79128	NA	NA	0.026978	0.35379	2	2
471	GO:0015939	pantothenate metabolic process	2	-0.79642	NA	NA	0.15947	0.6052	1	1
473	GO:0006760	folic acid-containing compound metabolic process	5	-0.52908	NA	NA	0.36068	0.74757	2	3
476	GO:0004014	adenosylmethionine decarboxylase activity	1	-0.51153	NA	NA	0.98384	0.95582	0	1
478	GO:0051989	coproporphyrinogen dehydrogenase activity	7	-0.2679	NA	NA	0.91751	0.96212	4	3
488	GO:0008987	quinolinate synthetase A activity	3	-0.45616	NA	NA	0.7314	0.94439	1	2
491	GO:0008795	NAD+ synthase activity	1	-0.65779	NA	NA	0.68889	0.93536	0	1
500	GO:0008444	CDP-diacylglycerol-glycerol-3-phosphate 3-phosphatidyltransferase activity	1	-0.90177	NA	NA	0.23232	0.66965	0	1
503	GO:0016884	carbon-nitrogen ligase activity, with glutamine as amido-N-donor	10	-0.24034	NA	NA	0.9211	0.96182	4	6
504	GO:0006352	DNA-templated transcription, initiation	67	-0.39697	NA	NA	0.0028129	0.25892	16	51
505	GO:0006139	nucleobase-containing compound metabolic process	21	-0.20591	NA	NA	0.91026	0.95589	11	10
507	GO:0004170	dUTP diphosphatase activity	2	-0.76111	NA	NA	0.21951	0.67419	1	1
508	GO:0009394	2'-deoxyribonucleotide metabolic process	2	-0.76111	NA	NA	0.21951	0.67419	1	1
509	GO:0003690	double-stranded DNA binding	13	-0.30744	NA	NA	0.65101	0.93126	6	7
510	GO:0006298	mismatch repair	16	-0.36892	NA	NA	0.38221	0.77741	9	7
511	GO:0016818	hydrolase activity, acting on acid anhydrides, in phosphorus-containing anhydrides	24	-0.25129	NA	NA	0.70132	0.92712	15	9
512	GO:0003906	DNA-(apurinic or apyrimidinic site) lyase activity	6	-0.39389	NA	NA	0.62655	0.93893	3	3
514	GO:0009360	DNA polymerase III complex	47	-0.30841	NA	NA	0.19605	0.66562	21	26
515	GO:0004003	ATP-dependent DNA helicase activity	93	-0.1627	NA	NA	0.9221	0.95056	61	32
518	GO:0003697	single-stranded DNA binding	6	-0.42124	NA	NA	0.55398	0.89523	3	3
519	GO:0009432	SOS response	4	-0.43117	NA	NA	0.72842	0.94579	1	3
520	GO:0046429	4-hydroxy-3-methylbut-2-en-1-yl diphosphate synthase activity	5	-0.55472	NA	NA	0.31282	0.69532	2	3
523	GO:0004844	uracil DNA N-glycosylase activity	6	-0.40678	NA	NA	0.58761	0.92685	4	2
527	GO:0004644	phosphoribosylglycinamide formyltransferase activity	12	-0.34223	NA	NA	0.52796	0.87614	6	6
529	GO:0006268	DNA unwinding involved in DNA replication	26	-0.19669	NA	NA	0.91139	0.95479	15	11
533	GO:0008837	diaminopimelate epimerase activity	2	-0.5875	NA	NA	0.65103	0.90758	1	1
534	GO:0004356	glutamate-ammonia ligase activity	6	-0.32195	NA	NA	0.81593	0.95918	3	3
535	GO:0006542	glutamine biosynthetic process	6	-0.32195	NA	NA	0.81593	0.95918	3	3
538	GO:0004585	ornithine carbamoyltransferase activity	6	-0.64751	NA	NA	0.092035	0.36408	2	4
541	GO:0008914	leucyltransferase activity	1	-0.6055	NA	NA	0.79394	0.94644	0	1
542	GO:0004071	aspartate-ammonia ligase activity	4	-0.58521	NA	NA	0.34712	0.74142	3	1
543	GO:0006529	asparagine biosynthetic process	13	-0.46846	NA	NA	0.14765	0.46694	6	7
544	GO:0009636	response to toxic substance	5	-0.65154	NA	NA	0.11453	0.43485	3	2
545	GO:0008840	4-hydroxy-tetrahydrodipicolinate synthase	6	-0.61602	NA	NA	0.12743	0.42167	3	3
546	GO:0003886	DNA (cytosine-5-)-methyltransferase activity	1	-0.53987	NA	NA	0.92121	0.96164	0	1
547	GO:0006304	DNA modification	1	-0.53987	NA	NA	0.92121	0.96164	0	1
548	GO:0004489	methylenetetrahydrofolate reductase (NAD(P)H) activity	3	-0.35949	NA	NA	0.902	0.96336	2	1
549	GO:0009086	methionine biosynthetic process	31	-0.37448	NA	NA	0.11811	0.43996	8	23
550	GO:0004674	protein serine/threonine kinase activity	1	-0.89574	NA	NA	0.2404	0.67263	0	1
551	GO:0016791	phosphatase activity	1	-0.89574	NA	NA	0.2404	0.67263	0	1
556	GO:0008747	N-acetylneuraminate lyase activity	5	-0.56273	NA	NA	0.29402	0.6655	2	3
561	GO:0000345	cytosolic DNA-directed RNA polymerase complex	22	-0.3841	NA	NA	0.17247	0.56786	8	14
562	GO:0015969	guanosine tetraphosphate metabolic process	5	-0.6372	NA	NA	0.1265	0.45379	2	3
564	GO:0008743	L-threonine 3-dehydrogenase activity	4	-0.31231	NA	NA	0.93345	0.97487	2	2
565	GO:0004789	thiamine-phosphate diphosphorylase activity	2	-0.69176	NA	NA	0.4015	0.77627	1	1
566	GO:0004417	hydroxyethylthiazole kinase activity	1	-0.67018	NA	NA	0.66869	0.92546	0	1
571	GO:0003867	4-aminobutyrate transaminase activity	18	-0.24507	NA	NA	0.79016	0.95257	12	6
572	GO:0009450	gamma-aminobutyric acid catabolic process	11	-0.25707	NA	NA	0.87838	0.9548	7	4
575	GO:0008483	transaminase activity	7	-0.32428	NA	NA	0.75253	0.94863	4	3
576	GO:0019491	ectoine biosynthetic process	7	-0.32428	NA	NA	0.75253	0.94863	4	3
577	GO:0015238	drug transmembrane transporter activity	42	-0.24253	NA	NA	0.56773	0.89253	19	23
579	GO:0006855	drug transmembrane transport	89	-0.33234	NA	NA	0.0094467	0.36134	31	58
581	GO:0042493	response to drug	89	-0.33234	NA	NA	0.0094467	0.36134	31	58
582	GO:0042286	glutamate-1-semialdehyde 2,1-aminomutase activity	6	-0.39304	NA	NA	0.62655	0.93388	3	3
584	GO:0004523	RNA-DNA hybrid ribonuclease activity	2	-0.6844	NA	NA	0.41651	0.80068	1	1
585	GO:0003941	L-serine ammonia-lyase activity	7	-0.35948	NA	NA	0.64983	0.92166	5	2
586	GO:0006565	L-serine catabolic process	3	-0.60148	NA	NA	0.47005	0.80088	2	1
588	GO:0015198	oligopeptide transporter activity	3	-0.6121	NA	NA	0.43376	0.78862	1	2
591	GO:0006857	oligopeptide transport	3	-0.6121	NA	NA	0.43376	0.78862	1	2
594	GO:0015450	P-P-bond-hydrolysis-driven protein transmembrane transporter activity	32	-0.2695	NA	NA	0.47231	0.8677	21	11
599	GO:0008677	2-dehydropantoate 2-reductase activity	3	-0.52034	NA	NA	0.6225	0.90915	2	1
600	GO:0008804	carbamate kinase activity	1	-0.9101	NA	NA	0.2101	0.66381	0	1
608	GO:0050380	undecaprenyl-diphosphatase activity	4	-0.3627	NA	NA	0.85791	0.95842	2	2
609	GO:0000179	rRNA (adenine-N6,N6-)-dimethyltransferase activity	4	-0.54208	NA	NA	0.46942	0.83727	3	1
612	GO:0045250	cytosolic pyruvate dehydrogenase complex	6	-0.44748	NA	NA	0.48673	0.86426	2	4
613	GO:0008742	L-ribulose-phosphate 4-epimerase activity	1	-0.60315	NA	NA	0.79798	0.94181	0	1
615	GO:0003991	acetylglutamate kinase activity	2	-0.70406	NA	NA	0.36773	0.7525	1	1
616	GO:0008846	endochitinase activity	5	-0.46097	NA	NA	0.52308	0.87354	3	2
617	GO:0003715	transcription corepressor activity	9	-0.38308	NA	NA	0.48454	0.86658	4	5
618	GO:0006353	DNA-templated transcription, termination	9	-0.38308	NA	NA	0.48454	0.86658	4	5
620	GO:0015556	C4-dicarboxylate transmembrane transporter activity	3	-0.60777	NA	NA	0.45009	0.79692	1	2
621	GO:0015740	C4-dicarboxylate transport	3	-0.60777	NA	NA	0.45009	0.79692	1	2
627	GO:0031317	tripartite ATP-independent periplasmic transporter complex	2	-0.89014	NA	NA	0.031895	0.3905	0	2
633	GO:0015205	nucleobase transmembrane transporter activity	7	-0.34665	NA	NA	0.67845	0.9431	3	4
634	GO:0015851	nucleobase transport	7	-0.34665	NA	NA	0.67845	0.9431	3	4
637	GO:0043952	protein transport by the Sec complex	24	-0.37287	NA	NA	0.17987	0.59525	15	9
638	GO:0050821	protein stabilization	4	-0.62182	NA	NA	0.26439	0.66123	1	3
639	GO:0015370	solute:sodium symporter activity	10	-0.32752	NA	NA	0.65523	0.9345	6	4
640	GO:0008272	sulfate transport	159	-0.28206	NA	NA	0.018065	0.40228	57	102
643	GO:0005416	cation:amino acid symporter activity	5	-0.58964	NA	NA	0.22222	0.63326	1	4
644	GO:0008519	ammonium transmembrane transporter activity	3	-0.57533	NA	NA	0.52087	0.84469	0	3
645	GO:0015696	ammonium transport	3	-0.57533	NA	NA	0.52087	0.84469	0	3
646	GO:0004056	argininosuccinate lyase activity	4	-0.36314	NA	NA	0.85432	0.96075	2	2
650	GO:0004151	dihydroorotase activity	5	-0.61355	NA	NA	0.16581	0.56041	3	2
654	GO:0004801	sedoheptulose-7-phosphate:D-glyceraldehyde-3-phosphate glyceronetransferase activity	6	-0.36921	NA	NA	0.69381	0.94457	2	4
656	GO:0004637	phosphoribosylamine-glycine ligase activity	6	-0.67388	NA	NA	0.065487	0.34699	1	5
657	GO:0006189	'de novo' IMP biosynthetic process	19	-0.51817	NA	NA	0.012903	0.22532	7	12
658	GO:0004641	phosphoribosylformylglycinamidine cyclo-ligase activity	3	-0.7559	NA	NA	0.11252	0.45233	2	1
660	GO:0003922	GMP synthase (glutamine-hydrolyzing) activity	12	-0.39446	NA	NA	0.33059	0.75408	5	7
663	GO:0006817	phosphate ion transport	248	-0.15978	NA	NA	0.86012	0.93459	119	129
664	GO:0006177	GMP biosynthetic process	9	-0.37088	NA	NA	0.52921	0.88014	4	5
669	GO:0015837	amine transport	145	-0.27809	NA	NA	0.045872	0.43984	52	93
684	GO:0008565	protein transporter activity	174	-0.27248	NA	NA	0.036316	0.43563	68	106
685	GO:0015628	protein secretion by the type II secretion system	5	-0.45941	NA	NA	0.52991	0.8746	3	2
686	GO:0015559	p-aminobenzoyl-glutamate uptake transmembrane transporter activity	44	-0.45979	NA	NA	0.0015198	0.17064	10	34
687	GO:0005048	signal sequence binding	8	-0.29226	NA	NA	0.82709	0.95045	4	4
688	GO:0048501	signal recognition particle, plasma membrane targeting	8	-0.29226	NA	NA	0.82709	0.95045	4	4
689	GO:0000275	mitochondrial proton-transporting ATP synthase complex, catalytic core F(1)	27	-0.32254	NA	NA	0.30303	0.71443	12	15
690	GO:0015986	ATP synthesis coupled proton transport	63	-0.39747	NA	NA	0.0015015	0.23104	25	38
691	GO:0045261	proton-transporting ATP synthase complex, catalytic core F(1)	27	-0.32254	NA	NA	0.30303	0.71443	12	15
692	GO:0045262	plasma membrane proton-transporting ATP synthase complex, catalytic core F(1)	27	-0.32254	NA	NA	0.30303	0.71443	12	15
693	GO:0046933	proton-transporting ATP synthase activity, rotational mechanism	63	-0.39747	NA	NA	0.0015015	0.23104	25	38
694	GO:0009898	cytoplasmic side of plasma membrane	2484	-0.28538	NA	NA	0	0.24901	914	1570
695	GO:0031522	cell envelope Sec protein transport complex	13	-0.40344	NA	NA	0.29362	0.71737	8	5
696	GO:0015419	sulfate transmembrane-transporting ATPase activity	156	-0.2849	NA	NA	0.02293	0.39198	55	101
697	GO:0055052	ATP-binding cassette (ABC) transporter complex, substrate-binding subunit-containing	1863	-0.28237	NA	NA	0	0.23463	681	1182
699	GO:0031362	anchored component of external side of plasma membrane	4	-0.33344	NA	NA	0.90647	0.96375	2	2
700	GO:0043199	sulfate binding	1	-0.84637	NA	NA	0.33939	0.72925	0	1
701	GO:0015415	phosphate ion transmembrane-transporting ATPase activity	161	-0.29708	NA	NA	0.019506	0.34901	57	104
703	GO:0004073	aspartate-semialdehyde dehydrogenase activity	9	-0.43579	NA	NA	0.3299	0.73969	5	4
710	GO:0004349	glutamate 5-kinase activity	2	-0.59672	NA	NA	0.63602	0.89408	1	1
711	GO:0004478	methionine adenosyltransferase activity	3	-0.70245	NA	NA	0.20145	0.61826	0	3
712	GO:0006556	S-adenosylmethionine biosynthetic process	3	-0.70245	NA	NA	0.20145	0.61826	0	3
713	GO:0004152	dihydroorotate dehydrogenase activity	2	-0.88928	NA	NA	0.035647	0.39098	1	1
714	GO:0016469	proton-transporting two-sector ATPase complex	27	-0.44417	NA	NA	0.017544	0.27983	9	18
715	GO:0008216	spermidine metabolic process	2	-0.56666	NA	NA	0.69606	0.92412	1	1
716	GO:0008836	diaminopimelate decarboxylase activity	5	-0.48108	NA	NA	0.46838	0.85352	3	2
717	GO:0003917	DNA topoisomerase type I activity	52	-0.28568	NA	NA	0.25797	0.71203	24	28
718	GO:0006265	DNA topological change	104	-0.28537	NA	NA	0.062674	0.45479	40	64
719	GO:0003918	DNA topoisomerase type II (ATP-hydrolyzing) activity	52	-0.30862	NA	NA	0.16388	0.628	16	36
720	GO:0009330	DNA topoisomerase complex (ATP-hydrolyzing)	15	-0.23815	NA	NA	0.85275	0.96056	5	10
721	GO:0003916	DNA topoisomerase activity	20	-0.25538	NA	NA	0.70132	0.94332	8	12
722	GO:0009340	DNA topoisomerase IV complex	37	-0.33891	NA	NA	0.16	0.584	11	26
723	GO:0004634	phosphopyruvate hydratase activity	3	-0.67495	NA	NA	0.26134	0.67092	1	2
724	GO:0004743	pyruvate kinase activity	2	-0.46723	NA	NA	0.82739	0.95595	1	1
728	GO:0006259	DNA metabolic process	8	-0.27028	NA	NA	0.88235	0.95315	5	3
729	GO:0030983	mismatched DNA binding	8	-0.27028	NA	NA	0.88235	0.95315	5	3
730	GO:0008760	UDP-N-acetylglucosamine 1-carboxyvinyltransferase activity	5	-0.40694	NA	NA	0.67009	0.92161	1	4
731	GO:0004197	cysteine-type endopeptidase activity	1	-0.6956	NA	NA	0.62424	0.9063	0	1
732	GO:0045184	establishment of protein localization	1	-0.6956	NA	NA	0.62424	0.9063	0	1
733	GO:0051605	protein maturation	1	-0.6956	NA	NA	0.62424	0.9063	0	1
734	GO:0016881	acid-amino acid ligase activity	4	-0.69479	NA	NA	0.1259	0.46473	3	1
735	GO:0008763	UDP-N-acetylmuramate-L-alanine ligase activity	9	-0.45032	NA	NA	0.30069	0.69382	5	4
736	GO:0008738	L-fuculose-phosphate aldolase activity	1	-0.53707	NA	NA	0.93333	0.95804	0	1
737	GO:0042355	L-fucose catabolic process	7	-0.62805	NA	NA	0.069024	0.36068	3	4
738	GO:0008764	UDP-N-acetylmuramoylalanine-D-glutamate ligase activity	10	-0.5172	NA	NA	0.12007	0.43451	6	4
742	GO:0003999	adenine phosphoribosyltransferase activity	3	-0.45837	NA	NA	0.72414	0.94623	2	1
743	GO:0006166	purine ribonucleoside salvage	5	-0.32694	NA	NA	0.86667	0.95502	3	2
744	GO:0004845	uracil phosphoribosyltransferase activity	2	-0.65117	NA	NA	0.49906	0.83917	1	1
746	GO:0017084	delta1-pyrroline-5-carboxylate synthetase activity	5	-0.67626	NA	NA	0.087179	0.37539	2	3
747	GO:0015416	organic phosphonate transmembrane-transporting ATPase activity	147	-0.26155	NA	NA	0.08525	0.56075	58	89
748	GO:0015716	organic phosphonate transport	148	-0.24745	NA	NA	0.15877	0.66805	59	89
749	GO:0003983	UTP:glucose-1-phosphate uridylyltransferase activity	3	-0.45167	NA	NA	0.73684	0.94545	2	1
750	GO:0009225	nucleotide-sugar metabolic process	5	-0.50359	NA	NA	0.42906	0.8099	2	3
752	GO:0030254	protein secretion by the type III secretion system	11	-0.36299	NA	NA	0.53209	0.87696	4	7
753	GO:0030257	type III protein secretion system complex	10	-0.3294	NA	NA	0.64494	0.93208	4	6
755	GO:0008948	oxaloacetate decarboxylase activity	6	-0.29395	NA	NA	0.87788	0.95821	4	2
756	GO:0015081	sodium ion transmembrane transporter activity	6	-0.29395	NA	NA	0.87788	0.95821	4	2
757	GO:0015948	methanogenesis	7	-0.48369	NA	NA	0.31313	0.71393	4	3
758	GO:0019512	lactose catabolic process via tagatose-6-phosphate	7	-0.44868	NA	NA	0.39899	0.80048	2	5
759	GO:0050044	galactose-6-phosphate isomerase activity	7	-0.44868	NA	NA	0.39899	0.80048	2	5
760	GO:0009052	pentose-phosphate shunt, non-oxidative branch	4	-0.66125	NA	NA	0.18885	0.58083	1	3
761	GO:0004084	branched-chain-amino-acid transaminase activity	7	-0.60147	NA	NA	0.10269	0.3698	3	4
762	GO:0009082	branched-chain amino acid biosynthetic process	7	-0.60147	NA	NA	0.10269	0.3698	3	4
763	GO:0004794	L-threonine ammonia-lyase activity	9	-0.56226	NA	NA	0.085911	0.35469	1	8
764	GO:0018339	peptidyl-L-beta-methylthioaspartic acid biosynthetic process from peptidyl-aspartic acid	9	-0.40269	NA	NA	0.42784	0.84049	4	5
766	GO:0006549	isoleucine metabolic process	5	-0.57079	NA	NA	0.28034	0.67304	1	4
767	GO:0000276	mitochondrial proton-transporting ATP synthase complex, coupling factor F(o)	9	-0.64016	NA	NA	0.0189	0.25415	4	5
768	GO:0045263	proton-transporting ATP synthase complex, coupling factor F(o)	9	-0.64016	NA	NA	0.0189	0.25415	4	5
769	GO:0045264	plasma membrane proton-transporting ATP synthase complex, coupling factor F(o)	9	-0.64016	NA	NA	0.0189	0.25415	4	5
771	GO:0050511	undecaprenyldiphospho-muramoylpentapeptide beta-N-acetylglucosaminyltransferase activity	2	-0.91184	NA	NA	0.020638	0.37467	1	1
772	GO:0004044	amidophosphoribosyltransferase activity	8	-0.19419	NA	NA	0.99643	0.99571	4	4
773	GO:0004360	glutamine-fructose-6-phosphate transaminase (isomerizing) activity	5	-0.3087	NA	NA	0.89915	0.96246	1	4
774	GO:0004122	cystathionine beta-synthase activity	3	-0.373	NA	NA	0.88022	0.95826	1	2
775	GO:0019344	cysteine biosynthetic process	13	-0.49978	NA	NA	0.10067	0.3804	2	11
776	GO:0004124	cysteine synthase activity	13	-0.45028	NA	NA	0.17114	0.57283	3	10
777	GO:0006535	cysteine biosynthetic process from serine	12	-0.28806	NA	NA	0.74507	0.94728	5	7
778	GO:0048472	threonine-phosphate decarboxylase activity	17	-0.38513	NA	NA	0.28523	0.69354	9	8
779	GO:0004400	histidinol-phosphate transaminase activity	16	-0.25689	NA	NA	0.81713	0.95347	8	8
780	GO:0047480	UDP-N-acetylmuramoyl-tripeptide-D-alanyl-D-alanine ligase activity	13	-0.34816	NA	NA	0.47819	0.86633	7	6
781	GO:0004638	phosphoribosylaminoimidazole carboxylase activity	5	-0.35958	NA	NA	0.77607	0.95247	3	2
782	GO:0009320	phosphoribosylaminoimidazole carboxylase complex	5	-0.35958	NA	NA	0.77607	0.95247	3	2
783	GO:0004750	ribulose-phosphate 3-epimerase activity	3	-0.49483	NA	NA	0.66606	0.93261	1	2
784	GO:0032778	cobalt-transporting ATPase activity	137	-0.32007	NA	NA	0.005277	0.34553	46	91
786	GO:0003977	UDP-N-acetylglucosamine diphosphorylase activity	2	-0.70101	NA	NA	0.37523	0.75545	0	2
787	GO:0019134	glucosamine-1-phosphate N-acetyltransferase activity	2	-0.70101	NA	NA	0.37523	0.75545	0	2
789	GO:0009297	pilus assembly	2	-0.6474	NA	NA	0.5122	0.84611	0	2
790	GO:0006168	adenine salvage	2	-0.61571	NA	NA	0.58912	0.87066	1	1
795	GO:0008675	2-dehydro-3-deoxy-phosphogluconate aldolase activity	2	-0.75496	NA	NA	0.2364	0.66716	1	1
796	GO:0008700	4-hydroxy-2-oxoglutarate aldolase activity	2	-0.75496	NA	NA	0.2364	0.66716	1	1
797	GO:0009084	glutamine family amino acid biosynthetic process	2	-0.75496	NA	NA	0.2364	0.66716	1	1
798	GO:0009255	Entner-Doudoroff pathway through 6-phosphogluconate	9	-0.53461	NA	NA	0.1323	0.41813	3	6
799	GO:0015414	nitrate transmembrane-transporting ATPase activity	121	-0.26912	NA	NA	0.10256	0.57474	41	80
800	GO:0015706	nitrate transport	121	-0.26912	NA	NA	0.10256	0.57474	41	80
801	GO:0031263	amine-transporting ATPase activity	143	-0.28639	NA	NA	0.035857	0.40339	50	93
802	GO:0015417	polyamine-transporting ATPase activity	115	-0.30186	NA	NA	0.029126	0.3822	39	76
803	GO:0015846	polyamine transport	115	-0.30186	NA	NA	0.029126	0.3822	39	76
804	GO:0043215	daunorubicin transport	130	-0.26021	NA	NA	0.10748	0.611	45	85
805	GO:0043216	daunorubicin-transporting ATPase activity	130	-0.26021	NA	NA	0.10748	0.611	45	85
806	GO:0015439	heme-transporting ATPase activity	124	-0.30815	NA	NA	0.010855	0.35185	43	81
807	GO:0015886	heme transport	124	-0.30815	NA	NA	0.010855	0.35185	43	81
808	GO:0043213	bacteriocin transport	252	-0.26945	NA	NA	0.012438	0.39092	97	155
809	GO:0043214	bacteriocin-transporting ATPase activity	114	-0.25738	NA	NA	0.15714	0.66402	46	68
810	GO:0004456	phosphogluconate dehydratase activity	2	-0.65373	NA	NA	0.49156	0.84259	1	1
811	GO:0046873	metal ion transmembrane transporter activity	21	-0.22977	NA	NA	0.80128	0.9509	11	10
812	GO:0017057	6-phosphogluconolactonase activity	6	-0.49208	NA	NA	0.36106	0.76482	4	2
816	GO:0019878	lysine biosynthetic process via aminoadipic acid	1	-0.62081	NA	NA	0.76566	0.94344	0	1
817	GO:0008879	glucose-1-phosphate thymidylyltransferase activity	12	-0.48199	NA	NA	0.1398	0.43726	5	7
818	GO:0000271	polysaccharide biosynthetic process	12	-0.28042	NA	NA	0.77303	0.9517	6	6
820	GO:0000918	barrier septum site selection	12	-0.47128	NA	NA	0.15954	0.46695	3	9
830	GO:0005990	lactose catabolic process	1	-0.85005	NA	NA	0.33131	0.71633	0	1
831	GO:0009024	tagatose-6-phosphate kinase activity	1	-0.85005	NA	NA	0.33131	0.71633	0	1
832	GO:0004565	beta-galactosidase activity	2	-0.68077	NA	NA	0.42964	0.79575	0	2
833	GO:0009341	beta-galactosidase complex	2	-0.68077	NA	NA	0.42964	0.79575	0	2
835	GO:0004736	pyruvate carboxylase activity	12	-0.4075	NA	NA	0.29605	0.7153	7	5
838	GO:0019388	galactose catabolic process	1	-0.73651	NA	NA	0.54949	0.86414	0	1
839	GO:0051301	cell division	10	-0.47103	NA	NA	0.20583	0.62825	4	6
842	GO:0004749	ribose phosphate diphosphokinase activity	2	-0.72102	NA	NA	0.31332	0.7176	1	1
843	GO:0045151	acetoin biosynthetic process	6	-0.65693	NA	NA	0.079646	0.34768	1	5
844	GO:0015619	thiamine pyrophosphate-transporting ATPase activity	124	-0.31559	NA	NA	0.0067843	0.34032	43	81
845	GO:0015888	thiamine transport	124	-0.31559	NA	NA	0.0067843	0.34032	43	81
846	GO:0030974	thiamine pyrophosphate transport	124	-0.31559	NA	NA	0.0067843	0.34032	43	81
847	GO:0048502	thiamine-transporting ATPase activity	124	-0.31559	NA	NA	0.0067843	0.34032	43	81
850	GO:0015412	molybdate transmembrane-transporting ATPase activity	144	-0.24682	NA	NA	0.1642	0.6734	57	87
851	GO:0015689	molybdate ion transport	144	-0.24682	NA	NA	0.1642	0.6734	57	87
852	GO:0007601	visual perception	54	-0.29735	NA	NA	0.16764	0.66322	13	41
856	GO:0005260	channel-conductance-controlling ATPase activity	49	-0.37325	NA	NA	0.030395	0.34539	14	35
857	GO:0030321	transepithelial chloride transport	49	-0.37325	NA	NA	0.030395	0.34539	14	35
859	GO:0009399	nitrogen fixation	2	-0.69188	NA	NA	0.39962	0.77945	0	2
860	GO:0016163	nitrogenase activity	1	-0.63568	NA	NA	0.72323	0.92287	0	1
861	GO:0016612	molybdenum-iron nitrogenase complex	1	-0.63568	NA	NA	0.72323	0.92287	0	1
862	GO:0016611	iron-iron nitrogenase complex	1	-0.63568	NA	NA	0.72323	0.92287	0	1
863	GO:0016613	vanadium-iron nitrogenase complex	1	-0.63568	NA	NA	0.72323	0.92287	0	1
864	GO:0033231	carbohydrate export	117	-0.2528	NA	NA	0.17614	0.6584	47	70
865	GO:0043212	carbohydrate-exporting ATPase activity	117	-0.2528	NA	NA	0.17614	0.6584	47	70
866	GO:0055051	ATP-binding cassette (ABC) transporter complex, integrated substrate binding	405	-0.28125	NA	NA	0	0.3344	148	257
868	GO:0051186	cofactor metabolic process	25	-0.28288	NA	NA	0.51322	0.87135	14	11
871	GO:0003938	IMP dehydrogenase activity	4	-0.60792	NA	NA	0.29137	0.69939	1	3
872	GO:0003920	GMP reductase activity	6	-0.57319	NA	NA	0.19469	0.56421	0	6
873	GO:0015950	purine nucleotide interconversion	3	-0.64676	NA	NA	0.33212	0.7121	0	3
874	GO:0004370	glycerol kinase activity	6	-0.47032	NA	NA	0.42124	0.81866	2	4
875	GO:0006071	glycerol metabolic process	8	-0.42757	NA	NA	0.35829	0.78848	2	6
876	GO:0004856	xylulokinase activity	8	-0.38556	NA	NA	0.4902	0.86666	3	5
877	GO:0005997	xylulose metabolic process	8	-0.38556	NA	NA	0.4902	0.86666	3	5
879	GO:0019200	carbohydrate kinase activity	5	-0.4838	NA	NA	0.46496	0.84726	1	4
880	GO:0004355	glutamate synthase (NADPH) activity	11	-0.4332	NA	NA	0.28547	0.71113	2	9
881	GO:0006537	glutamate biosynthetic process	22	-0.46089	NA	NA	0.029851	0.31093	7	15
882	GO:0009342	glutamate synthase complex (NADPH)	11	-0.51569	NA	NA	0.11824	0.43739	5	6
883	GO:0045181	glutamate synthase activity, NAD(P)H as acceptor	11	-0.51569	NA	NA	0.11824	0.43739	5	6
884	GO:0016564	protein import into peroxisome matrix, receptor recycling	11	-0.26209	NA	NA	0.85811	0.96032	6	5
885	GO:0004121	cystathionine beta-lyase activity	11	-0.52351	NA	NA	0.10642	0.39958	1	10
886	GO:0008652	cellular amino acid biosynthetic process	13	-0.36414	NA	NA	0.43289	0.8422	5	8
887	GO:0003961	O-acetylhomoserine aminocarboxypropyltransferase activity	4	-0.66237	NA	NA	0.18705	0.57662	0	4
888	GO:0016765	transferase activity, transferring alkyl or aryl (other than methyl) groups	4	-0.66237	NA	NA	0.18705	0.57662	0	4
889	GO:0019413	acetate biosynthetic process	4	-0.66237	NA	NA	0.18705	0.57662	0	4
891	GO:0009087	methionine catabolic process	6	-0.5818	NA	NA	0.17345	0.53272	0	6
892	GO:0009093	cysteine catabolic process	6	-0.5818	NA	NA	0.17345	0.53272	0	6
893	GO:0018826	methionine gamma-lyase activity	6	-0.5818	NA	NA	0.17345	0.53272	0	6
903	GO:0008832	dGTPase activity	3	-0.5006	NA	NA	0.66243	0.93756	1	2
905	GO:0003866	3-phosphoshikimate 1-carboxyvinyltransferase activity	5	-0.55326	NA	NA	0.31453	0.69649	2	3
907	GO:0004017	adenylate kinase activity	4	-0.41245	NA	NA	0.76619	0.95213	1	3
908	GO:0009151	purine deoxyribonucleotide metabolic process	4	-0.41245	NA	NA	0.76619	0.95213	1	3
912	GO:0004088	carbamoyl-phosphate synthase (glutamine-hydrolyzing) activity	17	-0.24247	NA	NA	0.84732	0.95583	9	8
913	GO:0005951	carbamoyl-phosphate synthase complex	17	-0.24247	NA	NA	0.84732	0.95583	9	8
914	GO:0003871	5-methyltetrahydropteroyltriglutamate-homocysteine S-methyltransferase activity	1	-0.59972	NA	NA	0.80606	0.94612	0	1
919	GO:0003711	retinoic acid receptor activity	6	-0.33484	NA	NA	0.77876	0.9494	2	4
920	GO:0016891	endoribonuclease activity, producing 5'-phosphomonoesters	5	-0.36768	NA	NA	0.75385	0.95184	3	2
922	GO:0009425	bacterial-type flagellum basal body	2	-0.57345	NA	NA	0.6773	0.93246	0	2
923	GO:0008026	ATP-dependent helicase activity	3	-0.45924	NA	NA	0.72414	0.94593	2	1
927	GO:0008965	phosphoenolpyruvate-protein phosphotransferase activity	6	-0.61201	NA	NA	0.13451	0.43366	2	4
928	GO:0008986	pyruvate, water dikinase activity	7	-0.60423	NA	NA	0.097643	0.37423	2	5
929	GO:0043107	type IV pilus-dependent motility	1	-0.8829	NA	NA	0.26465	0.6718	0	1
937	GO:0005786	signal recognition particle, endoplasmic reticulum targeting	5	-0.43006	NA	NA	0.60171	0.92994	2	3
938	GO:0006617	SRP-dependent cotranslational protein targeting to membrane, signal sequence recognition	5	-0.43006	NA	NA	0.60171	0.92994	2	3
942	GO:0030170	pyridoxal phosphate binding	16	-0.23575	NA	NA	0.88303	0.96087	7	9
943	GO:0004175	endopeptidase activity	1	-0.80469	NA	NA	0.4101	0.79831	0	1
944	GO:0030436	asexual sporulation	106	-0.20123	NA	NA	0.63245	0.90921	60	46
948	GO:0008966	phosphoglucosamine mutase activity	17	-0.49057	NA	NA	0.055369	0.35293	6	11
949	GO:0006354	DNA-templated transcription, elongation	6	-0.33484	NA	NA	0.77876	0.9494	2	4
951	GO:0046026	precorrin-4 C11-methyltransferase activity	4	-0.51309	NA	NA	0.54676	0.86643	2	2
952	GO:0030789	precorrin-3B C17-methyltransferase activity	3	-0.48644	NA	NA	0.68421	0.93182	1	2
954	GO:0004851	uroporphyrin-III C-methyltransferase activity	4	-0.70193	NA	NA	0.1223	0.44669	2	2
955	GO:0019354	siroheme biosynthetic process	4	-0.70193	NA	NA	0.1223	0.44669	2	2
960	GO:0005375	copper ion transmembrane transporter activity	27	-0.20053	NA	NA	0.91228	0.95559	14	13
961	GO:0016563	protein import into peroxisome matrix, receptor recycling	12	-0.219	NA	NA	0.93586	0.96874	7	5
962	GO:0004156	dihydropteroate synthase activity	3	-0.40005	NA	NA	0.83122	0.95452	2	1
964	GO:0004326	tetrahydrofolylpolyglutamate synthase activity	3	-0.7717	NA	NA	0.092559	0.42919	1	2
965	GO:0008841	dihydrofolate synthase activity	3	-0.7717	NA	NA	0.092559	0.42919	1	2
966	GO:0008679	2-hydroxy-3-oxopropionate reductase activity	2	-0.6773	NA	NA	0.43715	0.80125	1	1
967	GO:0046393	galactarate catabolic process	2	-0.6773	NA	NA	0.43715	0.80125	1	1
969	GO:0004595	pantetheine-phosphate adenylyltransferase activity	2	-0.49721	NA	NA	0.79925	0.95096	1	1
970	GO:0004008	copper-exporting ATPase activity	26	-0.23128	NA	NA	0.7769	0.94569	13	13
971	GO:0015434	cadmium-transporting ATPase activity	27	-0.2072	NA	NA	0.87879	0.95703	16	11
972	GO:0015691	cadmium ion transport	27	-0.2072	NA	NA	0.87879	0.95703	16	11
974	GO:0019357	nicotinate nucleotide biosynthetic process	2	-0.39277	NA	NA	0.94184	0.96717	1	1
977	GO:0005978	glycogen biosynthetic process	18	-0.3022	NA	NA	0.54754	0.88916	12	6
978	GO:0005388	calcium-transporting ATPase activity	21	-0.21702	NA	NA	0.87821	0.95583	12	9
979	GO:0004332	fructose-bisphosphate aldolase activity	10	-0.62083	NA	NA	0.037736	0.25062	5	5
980	GO:0015444	magnesium-importing ATPase activity	23	-0.3317	NA	NA	0.33003	0.75881	11	12
981	GO:0042625	ATPase activity, coupled to transmembrane movement of ions	20	-0.25946	NA	NA	0.68482	0.93212	10	10
984	GO:0006525	arginine metabolic process	2	-0.4048	NA	NA	0.92871	0.96499	1	1
989	GO:0048001	erythrose-4-phosphate dehydrogenase activity	3	-0.88114	NA	NA	0.0036298	0.29071	1	2
990	GO:0008943	nitrite reductase [NAD(P)H] activity	3	-0.86993	NA	NA	0.0054446	0.31977	0	3
991	GO:0019682	glyceraldehyde-3-phosphate metabolic process	3	-0.86993	NA	NA	0.0054446	0.31977	0	3
992	GO:0004066	asparagine synthase (glutamine-hydrolyzing) activity	9	-0.50521	NA	NA	0.18557	0.52831	3	6
993	GO:0008219	cell death	1	-0.56738	NA	NA	0.85051	0.9546	0	1
1001	GO:0008442	3-hydroxyisobutyrate dehydrogenase activity	1	-0.75145	NA	NA	0.51717	0.86152	0	1
1002	GO:0017061	S-methyl-5-thioadenosine phosphorylase activity	2	-0.61571	NA	NA	0.58912	0.87066	1	1
1003	GO:0008973	phosphopentomutase activity	2	-0.69469	NA	NA	0.38462	0.76883	0	2
1004	GO:0008782	adenosylhomocysteine nucleosidase activity	2	-0.84241	NA	NA	0.078799	0.46297	1	1
1005	GO:0008930	methylthioadenosine nucleosidase activity	2	-0.84241	NA	NA	0.078799	0.46297	1	1
1006	GO:0015627	type II protein secretion system complex	2	-0.94275	NA	NA	0.0093809	0.34993	0	2
1010	GO:0015440	peptide-transporting ATPase activity	139	-0.28929	NA	NA	0.02139	0.38313	51	88
1011	GO:0004590	orotidine-5'-phosphate decarboxylase activity	4	-0.52876	NA	NA	0.4946	0.85366	2	2
1012	GO:0000310	xanthine phosphoribosyltransferase activity	3	-0.81867	NA	NA	0.039927	0.3581	1	2
1013	GO:0046110	xanthine metabolic process	3	-0.81867	NA	NA	0.039927	0.3581	1	2
1015	GO:0008838	diaminopropionate ammonia-lyase activity	1	-0.8897	NA	NA	0.25051	0.65756	0	1
1017	GO:0019301	rhamnose catabolic process	7	-0.40746	NA	NA	0.50168	0.86916	4	3
1018	GO:0016836	hydro-lyase activity	4	-0.47467	NA	NA	0.63489	0.92597	3	1
1019	GO:0004459	L-lactate dehydrogenase activity	4	-0.52904	NA	NA	0.4946	0.85339	2	2
1020	GO:0019642	glucuronate catabolic process to xylulose 5-phosphate	4	-0.52904	NA	NA	0.4946	0.85339	2	2
1021	GO:0030060	L-malate dehydrogenase activity	3	-0.60795	NA	NA	0.45009	0.80051	2	1
1032	GO:0004108	citrate (Si)-synthase activity	7	-0.70336	NA	NA	0.016835	0.22594	2	5
1033	GO:0006578	amino-acid betaine biosynthetic process	3	-0.38531	NA	NA	0.85662	0.95304	2	1
1034	GO:0008802	betaine-aldehyde dehydrogenase activity	3	-0.38531	NA	NA	0.85662	0.95304	2	1
1038	GO:0015976	carbon utilization	10	-0.4315	NA	NA	0.28816	0.71041	2	8
1039	GO:0050242	pyruvate, phosphate dikinase activity	10	-0.4315	NA	NA	0.28816	0.71041	2	8
1043	GO:0030253	protein secretion by the type I secretion system	296	-0.27448	NA	NA	0.0023613	0.35127	108	188
1046	GO:0003942	N-acetyl-gamma-glutamyl-phosphate reductase activity	8	-0.45222	NA	NA	0.30481	0.71263	3	5
1050	GO:0004587	ornithine-oxo-acid transaminase activity	5	-0.32023	NA	NA	0.88205	0.95409	3	2
1052	GO:0004180	carboxypeptidase activity	1	-0.94072	NA	NA	0.14141	0.60749	0	1
1055	GO:0009108	coenzyme biosynthetic process	5	-0.4851	NA	NA	0.46154	0.84695	1	4
1056	GO:0047850	diaminopimelate dehydrogenase activity	2	-0.37339	NA	NA	0.96623	0.97579	1	1
1058	GO:0004672	protein kinase activity	2	-0.67162	NA	NA	0.45028	0.81062	0	2
1061	GO:0006631	fatty acid metabolic process	1	-0.77203	NA	NA	0.45859	0.84452	0	1
1062	GO:0045861	negative regulation of proteolysis	3	-0.81629	NA	NA	0.045372	0.36564	0	3
1069	GO:0031071	cysteine desulfurase activity	21	-0.30132	NA	NA	0.49679	0.86961	7	14
1071	GO:0016779	nucleotidyltransferase activity	9	-0.3058	NA	NA	0.7354	0.95277	4	5
1074	GO:0015573	beta-glucoside transmembrane transporter activity	3	-0.72425	NA	NA	0.16515	0.56332	0	3
1075	GO:0015759	beta-glucoside transport	3	-0.72425	NA	NA	0.16515	0.56332	0	3
1076	GO:0015572	N-acetylglucosamine transmembrane transporter activity	2	-0.74825	NA	NA	0.24953	0.67064	0	2
1077	GO:0005355	glucose transmembrane transporter activity	4	-0.75852	NA	NA	0.055755	0.35838	0	4
1078	GO:0015144	carbohydrate transmembrane transporter activity	5	-0.79606	NA	NA	0.0068376	0.24118	0	5
1079	GO:0005363	maltose transmembrane transporter activity	2	-0.76007	NA	NA	0.22514	0.67357	0	2
1082	GO:0008094	DNA-dependent ATPase activity	2	-0.59207	NA	NA	0.6454	0.90321	0	2
1088	GO:0000103	sulfate assimilation	9	-0.44347	NA	NA	0.311	0.71321	3	6
1090	GO:0006878	cellular copper ion homeostasis	1	-0.54336	NA	NA	0.90909	0.9595	0	1
1091	GO:0046688	response to copper ion	1	-0.54336	NA	NA	0.90909	0.9595	0	1
1094	GO:0009973	adenylyl-sulfate reductase activity	2	-0.62861	NA	NA	0.54972	0.8692	0	2
1095	GO:0019420	dissimilatory sulfate reduction	4	-0.62869	NA	NA	0.2464	0.67037	0	4
1096	GO:0019425	sulfide oxidation, using siroheme sulfite reductase	2	-0.62861	NA	NA	0.54972	0.8692	0	2
1097	GO:0008859	exoribonuclease II activity	4	-0.53433	NA	NA	0.48022	0.84378	1	3
1099	GO:0018551	hydrogensulfite reductase activity	2	-0.68255	NA	NA	0.42026	0.79514	0	2
1100	GO:0016874	ligase activity	8	-0.40872	NA	NA	0.40463	0.83825	3	5
1101	GO:0051235	maintenance of location	8	-0.40872	NA	NA	0.40463	0.83825	3	5
1103	GO:0033862	UMP kinase activity	3	-0.30605	NA	NA	0.97278	0.98827	1	2
1104	GO:0008705	methionine synthase activity	7	-0.33858	NA	NA	0.71044	0.94109	4	3
1107	GO:0008878	glucose-1-phosphate adenylyltransferase activity	2	-0.94358	NA	NA	0.0093809	0.36132	0	2
1108	GO:0004645	phosphorylase activity	7	-0.50079	NA	NA	0.27273	0.66348	2	5
1109	GO:0005977	glycogen metabolic process	7	-0.50079	NA	NA	0.27273	0.66348	2	5
1119	GO:0005298	proline:sodium symporter activity	6	-0.31764	NA	NA	0.82301	0.95632	4	2
1120	GO:0015824	proline transport	6	-0.31764	NA	NA	0.82301	0.95632	4	2
1122	GO:0009021	tRNA (guanosine-2'-O-)-methyltransferase activity	5	-0.81986	NA	NA	0.0017094	0.22895	1	4
1132	GO:0004525	ribonuclease III activity	3	-0.30982	NA	NA	0.9637	0.98676	2	1
1135	GO:0016773	phosphotransferase activity, alcohol group as acceptor	14	-0.30337	NA	NA	0.6068	0.93457	7	7
1136	GO:0005319	lipid transporter activity	131	-0.29194	NA	NA	0.027322	0.39751	49	82
1137	GO:0006869	lipid transport	131	-0.29194	NA	NA	0.027322	0.39751	49	82
1139	GO:0042953	lipoprotein transport	142	-0.23873	NA	NA	0.19919	0.69324	60	82
1140	GO:0042954	lipoprotein transporter activity	142	-0.23873	NA	NA	0.19919	0.69324	60	82
1141	GO:0008658	penicillin binding	4	-0.39432	NA	NA	0.80396	0.95179	3	1
1148	GO:0004300	enoyl-CoA hydratase activity	10	-0.32574	NA	NA	0.66209	0.93131	3	7
1149	GO:0015413	nickel-transporting ATPase activity	251	-0.24217	NA	NA	0.04674	0.55991	100	151
1150	GO:0015675	nickel cation transport	251	-0.24217	NA	NA	0.04674	0.55991	100	151
1151	GO:0033232	D-methionine-transporting ATPase activity	116	-0.30355	NA	NA	0.031039	0.37018	43	73
1152	GO:0048473	D-methionine transport	116	-0.30355	NA	NA	0.031039	0.37018	43	73
1153	GO:0019629	propionate catabolic process, 2-methylcitrate cycle	9	-0.40787	NA	NA	0.40893	0.82108	4	5
1155	GO:0018835	carbon phosphorus lyase activity	188	-0.28306	NA	NA	0.0077821	0.37533	69	119
1156	GO:0019634	organic phosphonate metabolic process	188	-0.28306	NA	NA	0.0077821	0.37533	69	119
1157	GO:0047456	2-methylisocitrate dehydratase activity	8	-0.45318	NA	NA	0.30303	0.71329	3	5
1158	GO:0050500	1,3-beta-galactosyl-N-acetylhexosamine phosphorylase activity	2	-0.70759	NA	NA	0.3546	0.7467	0	2
1159	GO:0016829	lyase activity	8	-0.24703	NA	NA	0.9287	0.96586	4	4
1162	GO:0008156	negative regulation of DNA replication	1	-0.59508	NA	NA	0.80808	0.94614	0	1
1163	GO:0009409	response to cold	1	-0.59508	NA	NA	0.80808	0.94614	0	1
1164	GO:0016987	sigma factor activity	67	-0.39697	NA	NA	0.0028129	0.25892	16	51
1172	GO:0045303	diaminobutyrate-2-oxoglutarate transaminase activity	6	-0.40981	NA	NA	0.57876	0.91801	3	3
1175	GO:0019619	protocatechuate catabolic process	5	-0.40909	NA	NA	0.66667	0.93074	2	3
1176	GO:0045893	positive regulation of transcription, DNA-templated	5	-0.40909	NA	NA	0.66667	0.93074	2	3
1177	GO:0047575	4-carboxymuconolactone decarboxylase activity	1	-0.56268	NA	NA	0.85859	0.94922	0	1
1178	GO:0047472	3-carboxy-cis,cis-muconate cycloisomerase activity	5	-0.34225	NA	NA	0.8359	0.96154	3	2
1179	GO:0042952	beta-ketoadipate pathway	1	-0.6569	NA	NA	0.69293	0.93329	0	1
1180	GO:0047570	3-oxoadipate enol-lactonase activity	1	-0.6569	NA	NA	0.69293	0.93329	0	1
1181	GO:0016879	ligase activity, forming carbon-nitrogen bonds	4	-0.36804	NA	NA	0.85252	0.9575	2	2
1182	GO:0003857	3-hydroxyacyl-CoA dehydrogenase activity	8	-0.39483	NA	NA	0.45276	0.8611	2	6
1183	GO:0004165	dodecenoyl-CoA delta-isomerase activity	3	-0.40473	NA	NA	0.82759	0.95687	1	2
1184	GO:0008692	3-hydroxybutyryl-CoA epimerase activity	6	-0.38585	NA	NA	0.65664	0.93273	2	4
1185	GO:0009062	fatty acid catabolic process	9	-0.44875	NA	NA	0.30241	0.69934	3	6
1186	GO:0006635	fatty acid beta-oxidation	2	-0.61716	NA	NA	0.58537	0.86864	0	2
1187	GO:0016507	mitochondrial fatty acid beta-oxidation multienzyme complex	2	-0.61716	NA	NA	0.58537	0.86864	0	2
1188	GO:0003988	acetyl-CoA C-acyltransferase activity	3	-0.69056	NA	NA	0.22686	0.66322	1	2
1190	GO:0046025	precorrin-6Y C5,15-methyltransferase (decarboxylating) activity	6	-0.3333	NA	NA	0.7823	0.95051	4	2
1191	GO:0046140	corrin biosynthetic process	6	-0.3333	NA	NA	0.7823	0.95051	4	2
1194	GO:0016722	oxidoreductase activity, oxidizing metal ions	1	-0.57958	NA	NA	0.82828	0.95776	0	1
1195	GO:0032363	FMN catabolic process	1	-0.57958	NA	NA	0.82828	0.95776	0	1
1196	GO:0047334	diphosphate-fructose-6-phosphate 1-phosphotransferase activity	10	-0.31145	NA	NA	0.7084	0.94286	5	5
1197	GO:0003774	motor activity	1	-0.63327	NA	NA	0.72525	0.9261	0	1
1198	GO:0003872	6-phosphofructokinase activity	11	-0.42456	NA	NA	0.31757	0.73263	6	5
1200	GO:0009391	dimethyl sulfoxide reductase complex	9	-0.2955	NA	NA	0.75945	0.95462	4	5
1201	GO:0043365	[formate-C-acetyltransferase]-activating enzyme activity	7	-0.3016	NA	NA	0.81987	0.9556	4	3
1206	GO:0016695	oxidoreductase activity, acting on hydrogen as donor	8	-0.27155	NA	NA	0.87879	0.96187	3	5
1207	GO:0046961	proton-transporting ATPase activity, rotational mechanism	9	-0.29949	NA	NA	0.74914	0.94951	4	5
1210	GO:0047733	CDP-glucose 4,6-dehydratase activity	14	-0.21524	NA	NA	0.94498	0.96223	5	9
1212	GO:0008994	rhamnulose-1-phosphate aldolase activity	2	-0.42971	NA	NA	0.89869	0.95565	1	1
1214	GO:0008993	rhamnulokinase activity	4	-0.59363	NA	NA	0.32374	0.717	2	2
1215	GO:0008737	L-fuculokinase activity	6	-0.65856	NA	NA	0.076106	0.34897	3	3
1216	GO:0000287	magnesium ion binding	7	-0.43543	NA	NA	0.44613	0.84099	5	2
1218	GO:0015614	D-xylose-importing ATPase activity	131	-0.26879	NA	NA	0.080601	0.55975	54	77
1219	GO:0015753	D-xylose transport	131	-0.26879	NA	NA	0.080601	0.55975	54	77
1222	GO:0015762	rhamnose transport	1	-0.51636	NA	NA	0.97778	0.95841	0	1
1223	GO:0033296	rhamnose binding	1	-0.51636	NA	NA	0.97778	0.95841	0	1
1224	GO:0033297	rhamnose-transporting ATPase activity	1	-0.51636	NA	NA	0.97778	0.95841	0	1
1225	GO:0008912	lactaldehyde reductase activity	8	-0.23666	NA	NA	0.94652	0.97522	4	4
1226	GO:0043335	protein unfolding	12	-0.47498	NA	NA	0.14967	0.4571	4	8
1227	GO:0009032	thymidine phosphorylase activity	1	-0.76816	NA	NA	0.47273	0.83811	0	1
1228	GO:0006213	pyrimidine nucleoside metabolic process	1	-0.78741	NA	NA	0.43232	0.81917	0	1
1229	GO:0016154	pyrimidine-nucleoside phosphorylase activity	1	-0.78741	NA	NA	0.43232	0.81917	0	1
1230	GO:0042779	tRNA 3'-trailer cleavage	5	-0.36768	NA	NA	0.75385	0.95184	3	2
1232	GO:0030612	arsenate reductase (thioredoxin) activity	2	-0.54677	NA	NA	0.7242	0.93419	0	2
1233	GO:0017111	nucleoside-triphosphatase activity	1	-0.71891	NA	NA	0.57576	0.87662	0	1
1236	GO:0031402	sodium ion binding	1	-0.90616	NA	NA	0.2202	0.66734	0	1
1237	GO:0004847	urea carboxylase activity	10	-0.39503	NA	NA	0.41509	0.83529	5	5
1238	GO:0004039	allophanate hydrolase activity	1	-0.82165	NA	NA	0.37576	0.76667	0	1
1239	GO:0016811	hydrolase activity, acting on carbon-nitrogen (but not peptide) bonds, in linear amides	1	-0.80158	NA	NA	0.41212	0.80154	0	1
1241	GO:0015891	siderophore transport	1	-0.50448	NA	NA	0.99394	0.95508	0	1
1242	GO:0042927	siderophore transporter activity	1	-0.50448	NA	NA	0.99394	0.95508	0	1
1243	GO:0009444	pyruvate oxidation	3	-0.89445	NA	NA	0.0018149	0.25993	2	1
1244	GO:0047112	pyruvate oxidase activity	3	-0.89445	NA	NA	0.0018149	0.25993	2	1
1249	GO:0000010	trans-hexaprenyltranstransferase activity	3	-0.5584	NA	NA	0.55898	0.86854	2	1
1250	GO:0010236	plastoquinone biosynthetic process	3	-0.44356	NA	NA	0.75499	0.95236	2	1
1251	GO:0050347	trans-octaprenyltranstransferase activity	3	-0.44356	NA	NA	0.75499	0.95236	2	1
1253	GO:0016597	amino acid binding	1	-0.85952	NA	NA	0.30909	0.71136	0	1
1265	GO:0033228	cysteine export	288	-0.29569	NA	NA	0	0.30763	101	187
1266	GO:0033230	cysteine-transporting ATPase activity	288	-0.29569	NA	NA	0	0.30763	101	187
1267	GO:0008745	N-acetylmuramoyl-L-alanine amidase activity	3	-0.4361	NA	NA	0.77495	0.95082	2	1
1268	GO:0016002	sulfite reductase activity	6	-0.54764	NA	NA	0.25487	0.66319	2	4
1271	GO:0004854	xanthine dehydrogenase activity	4	-0.7242	NA	NA	0.080935	0.40821	0	4
1272	GO:0009115	xanthine catabolic process	4	-0.7242	NA	NA	0.080935	0.40821	0	4
1273	GO:0043546	molybdopterin cofactor binding	2	-0.78663	NA	NA	0.17824	0.63239	0	2
1274	GO:0042400	ectoine catabolic process	3	-0.56796	NA	NA	0.53902	0.86357	0	3
1275	GO:0033286	ectoine-transporting ATPase activity	137	-0.30442	NA	NA	0.021108	0.36185	39	98
1276	GO:0033288	hydroxyectoine-transporting ATPase activity	137	-0.30442	NA	NA	0.021108	0.36185	39	98
1277	GO:0033308	hydroxyectoine transport	137	-0.30442	NA	NA	0.021108	0.36185	39	98
1278	GO:0051470	ectoine transport	137	-0.30442	NA	NA	0.021108	0.36185	39	98
1283	GO:0033817	beta-ketoacyl-acyl-carrier-protein synthase II activity	9	-0.35971	NA	NA	0.57732	0.90713	4	5
1287	GO:0042906	xanthine transport	5	-0.34124	NA	NA	0.83761	0.95932	1	4
1288	GO:0042907	xanthine transmembrane transporter activity	5	-0.34124	NA	NA	0.83761	0.95932	1	4
1289	GO:0004739	pyruvate dehydrogenase (acetyl-transferring) activity	2	-0.89421	NA	NA	0.030019	0.37946	0	2
1291	GO:0019439	aromatic compound catabolic process	5	-0.29651	NA	NA	0.92479	0.9672	2	3
1296	GO:0033223	2-aminoethylphosphonate transport	271	-0.27526	NA	NA	0	0.35928	100	171
1297	GO:0033225	2-aminoethylphosphonate transporting ATPase activity	271	-0.27526	NA	NA	0	0.35928	100	171
1298	GO:0033611	oxalate catabolic process	4	-0.79232	NA	NA	0.026978	0.35636	2	2
1299	GO:0008949	oxalyl-CoA decarboxylase activity	4	-0.79232	NA	NA	0.026978	0.35636	2	2
1300	GO:0004385	guanylate kinase activity	2	-0.51078	NA	NA	0.77111	0.94323	1	1
1301	GO:0046500	S-adenosylmethionine metabolic process	36	-0.31346	NA	NA	0.25241	0.69422	19	17
1307	GO:0030243	cellulose metabolic process	6	-0.51405	NA	NA	0.31327	0.71457	1	5
1308	GO:0009447	putrescine catabolic process	5	-0.42945	NA	NA	0.60171	0.9287	3	2
1309	GO:0033094	butane-1,4-diamine:2-oxoglutarate aminotransferase activity	5	-0.42945	NA	NA	0.60171	0.9287	3	2
1310	GO:0004368	glycerol-3-phosphate dehydrogenase activity	2	-0.53298	NA	NA	0.73921	0.93347	0	2
1311	GO:0009331	glycerol-3-phosphate dehydrogenase complex	2	-0.53298	NA	NA	0.73921	0.93347	0	2
1312	GO:0009446	putrescine biosynthetic process	5	-0.41484	NA	NA	0.63932	0.93405	4	1
1314	GO:0050126	N-carbamoylputrescine amidase activity	4	-0.5432	NA	NA	0.46583	0.83963	3	1
1317	GO:0009684	indoleacetic acid biosynthetic process	2	-0.8166	NA	NA	0.12383	0.56031	1	1
1318	GO:0047434	indolepyruvate decarboxylase activity	2	-0.8166	NA	NA	0.12383	0.56031	1	1
1319	GO:0015840	urea transport	276	-0.25819	NA	NA	0.014286	0.44482	101	175
1320	GO:0033221	urea-transporting ATPase activity	275	-0.25928	NA	NA	0.013431	0.41845	100	175
1323	GO:0015220	choline transmembrane transporter activity	98	-0.30117	NA	NA	0.039271	0.41231	34	64
1324	GO:0015871	choline transport	98	-0.30117	NA	NA	0.039271	0.41231	34	64
1325	GO:0032297	negative regulation of DNA-dependent DNA replication initiation	4	-0.29604	NA	NA	0.96043	0.98201	2	2
1326	GO:0052699	ergothioneine biosynthetic process	5	-0.36022	NA	NA	0.77436	0.95344	3	2
1328	GO:0004043	L-aminoadipate-semialdehyde dehydrogenase activity	1	-0.62081	NA	NA	0.76566	0.94344	0	1
1331	GO:0010127	mycothiol-dependent detoxification	5	-0.47835	NA	NA	0.4735	0.86069	3	2
1332	GO:0050607	mycothiol-dependent formaldehyde dehydrogenase activity	5	-0.47835	NA	NA	0.4735	0.86069	3	2
1336	GO:0019529	taurine catabolic process	5	-0.5333	NA	NA	0.35385	0.74096	1	4
1337	GO:0050487	sulfoacetaldehyde acetyltransferase activity	5	-0.5333	NA	NA	0.35385	0.74096	1	4
1338	GO:0060286	cilium-dependent cell motility	6	-0.72136	NA	NA	0.028319	0.23685	3	3
1344	GO:0016614	oxidoreductase activity, acting on CH-OH group of donors	8	-0.53394	NA	NA	0.15152	0.43817	2	6
1345	GO:0004654	polyribonucleotide nucleotidyltransferase activity	18	-0.32302	NA	NA	0.45082	0.85593	8	10
1348	GO:0030152	bacteriocin biosynthetic process	5	-0.68019	NA	NA	0.078632	0.37575	2	3
1349	GO:0000502	proteasome complex	1	-0.9979	NA	NA	0.0040404	0.45543	0	1
1350	GO:0010498	proteasomal protein catabolic process	1	-0.9979	NA	NA	0.0040404	0.45543	0	1
1351	GO:0019941	modification-dependent protein catabolic process	1	-0.9979	NA	NA	0.0040404	0.45543	0	1
1352	GO:0006799	polyphosphate biosynthetic process	4	-0.39742	NA	NA	0.79856	0.95352	1	3
1353	GO:0008976	polyphosphate kinase activity	5	-0.44786	NA	NA	0.56239	0.89591	1	4
1354	GO:0009358	polyphosphate kinase complex	4	-0.39742	NA	NA	0.79856	0.95352	1	3
1357	GO:0006793	phosphorus metabolic process	1	-0.84796	NA	NA	0.33737	0.72475	0	1
1358	GO:0006797	polyphosphate metabolic process	2	-0.79673	NA	NA	0.15947	0.60871	0	2
1359	GO:0043751	polyphosphate:AMP phosphotransferase activity	1	-0.79668	NA	NA	0.4202	0.80325	0	1
1360	GO:0016776	phosphotransferase activity, phosphate group as acceptor	1	-0.80399	NA	NA	0.4101	0.79925	0	1
1363	GO:0042823	pyridoxal phosphate biosynthetic process	1	-0.75284	NA	NA	0.51111	0.85976	0	1
1369	GO:0008662	1-phosphofructokinase activity	5	-0.4277	NA	NA	0.60855	0.93215	1	4
1372	GO:0016876	ligase activity, forming aminoacyl-tRNA and related compounds	4	-0.69059	NA	NA	0.13849	0.47786	1	3
1373	GO:0046170	methanol catabolic process	8	-0.53394	NA	NA	0.15152	0.43817	2	6
1376	GO:0018209	peptidyl-serine modification	2	-0.62775	NA	NA	0.55159	0.86939	1	1
1382	GO:0031179	peptide modification	17	-0.54347	NA	NA	0.020134	0.24883	7	10
1388	GO:0009877	nodulation	2	-0.47763	NA	NA	0.81801	0.94938	1	1
1389	GO:0016810	hydrolase activity, acting on carbon-nitrogen (but not peptide) bonds	2	-0.47763	NA	NA	0.81801	0.94938	1	1
1390	GO:0008808	cardiolipin synthase activity	7	-0.51875	NA	NA	0.22896	0.63894	4	3
1391	GO:0032049	cardiolipin biosynthetic process	7	-0.51875	NA	NA	0.22896	0.63894	4	3
1392	GO:0050661	NADP binding	8	-0.53394	NA	NA	0.15152	0.43817	2	6
1393	GO:0006285	base-excision repair, AP site formation	1	-0.67037	NA	NA	0.66869	0.92667	0	1
1394	GO:0033958	DNA-deoxyinosine glycosylase activity	1	-0.67037	NA	NA	0.66869	0.92667	0	1
1396	GO:0032466	negative regulation of cytokinesis	7	-0.54852	NA	NA	0.17508	0.52837	3	4
1397	GO:0043565	sequence-specific DNA binding	7	-0.54852	NA	NA	0.17508	0.52837	3	4

## Sheet: GSEA_results_subbins_50%_down
	Name	Genes (tot)		Stat (dist.dir)	p (dist.dir.up)	p adj (dist.dir.up)	p (dist.dir.dn)	p adj (dist.dir.dn)	Genes (up)	Genes (down)
2	GO:0003735	structural constituent of ribosome	169	-0.38579	NA	NA	0	0.038892	58	111
3	GO:0006412	translation	210	-0.3624	NA	NA	0	0.13167	77	133
4	GO:0022625	cytosolic large ribosomal subunit	92	-0.43788	NA	NA	0	0.031799	31	61
42	GO:0042626	ATPase activity, coupled to transmembrane movement of substances	475	-0.27215	NA	NA	0	0.35154	172	303
43	GO:0043190	ATP-binding cassette (ABC) transporter complex	1309	-0.27272	NA	NA	0	0.25624	491	818
148	GO:0003994	aconitate hydratase activity	38	-0.57847	NA	NA	0	0	16	22
343	GO:0009401	phosphoenolpyruvate-dependent sugar phosphotransferase system	21	-0.60281	NA	NA	0	0.026743	4	17
347	GO:0005524	ATP binding	4013	-0.28749	NA	NA	0	0.23494	1510	2503
694	GO:0009898	cytoplasmic side of plasma membrane	2484	-0.28538	NA	NA	0	0.24901	914	1570
697	GO:0055052	ATP-binding cassette (ABC) transporter complex, substrate-binding subunit-containing	1863	-0.28237	NA	NA	0	0.23463	681	1182
866	GO:0055051	ATP-binding cassette (ABC) transporter complex, integrated substrate binding	405	-0.28125	NA	NA	0	0.3344	148	257
1265	GO:0033228	cysteine export	288	-0.29569	NA	NA	0	0.30763	101	187
1266	GO:0033230	cysteine-transporting ATPase activity	288	-0.29569	NA	NA	0	0.30763	101	187
1296	GO:0033223	2-aminoethylphosphonate transport	271	-0.27526	NA	NA	0	0.35928	100	171
1297	GO:0033225	2-aminoethylphosphonate transporting ATPase activity	271	-0.27526	NA	NA	0	0.35928	100	171
149	GO:0006099	tricarboxylic acid cycle	68	-0.45106	NA	NA	0.0014556	0.041485	32	36
690	GO:0015986	ATP synthesis coupled proton transport	63	-0.39747	NA	NA	0.0015015	0.23104	25	38
693	GO:0046933	proton-transporting ATP synthase activity, rotational mechanism	63	-0.39747	NA	NA	0.0015015	0.23104	25	38
686	GO:0015559	p-aminobenzoyl-glutamate uptake transmembrane transporter activity	44	-0.45979	NA	NA	0.0015198	0.17064	10	34
150	GO:0003984	acetolactate synthase activity	12	-0.64978	NA	NA	0.0016447	0.14894	4	8
252	GO:0006094	gluconeogenesis	28	-0.52255	NA	NA	0.0016807	0.12683	12	16
1122	GO:0009021	tRNA (guanosine-2'-O-)-methyltransferase activity	5	-0.81986	NA	NA	0.0017094	0.22895	1	4
319	GO:0004588	orotate phosphoribosyltransferase activity	4	-0.90816	NA	NA	0.0017986	0.21638	2	2
1243	GO:0009444	pyruvate oxidation	3	-0.89445	NA	NA	0.0018149	0.25993	2	1
1244	GO:0047112	pyruvate oxidase activity	3	-0.89445	NA	NA	0.0018149	0.25993	2	1
1043	GO:0030253	protein secretion by the type I secretion system	296	-0.27448	NA	NA	0.0023613	0.35127	108	188
504	GO:0006352	DNA-templated transcription, initiation	67	-0.39697	NA	NA	0.0028129	0.25892	16	51
1164	GO:0016987	sigma factor activity	67	-0.39697	NA	NA	0.0028129	0.25892	16	51
56	GO:0003746	translation elongation factor activity	114	-0.33967	NA	NA	0.0028571	0.25543	40	74
57	GO:0006414	translational elongation	114	-0.33967	NA	NA	0.0028571	0.25543	40	74
1	GO:0000315	organellar large ribosomal subunit	51	-0.43419	NA	NA	0.0028777	0.22675	18	33
175	GO:0004409	homoaconitate hydratase activity	10	-0.71174	NA	NA	0.0034305	0.11839	4	6
54	GO:0008839	4-hydroxy-tetrahydrodipicolinate reductase	3	-0.88788	NA	NA	0.0036298	0.28161	1	2
989	GO:0048001	erythrose-4-phosphate dehydrogenase activity	3	-0.88114	NA	NA	0.0036298	0.29071	1	2
1349	GO:0000502	proteasome complex	1	-0.9979	NA	NA	0.0040404	0.45543	0	1
1350	GO:0010498	proteasomal protein catabolic process	1	-0.9979	NA	NA	0.0040404	0.45543	0	1
1351	GO:0019941	modification-dependent protein catabolic process	1	-0.9979	NA	NA	0.0040404	0.45543	0	1
784	GO:0032778	cobalt-transporting ATPase activity	137	-0.32007	NA	NA	0.005277	0.34553	46	91
990	GO:0008943	nitrite reductase [NAD(P)H] activity	3	-0.86993	NA	NA	0.0054446	0.31977	0	3
991	GO:0019682	glyceraldehyde-3-phosphate metabolic process	3	-0.86993	NA	NA	0.0054446	0.31977	0	3
126	GO:0005525	GTP binding	192	-0.29218	NA	NA	0.0062578	0.35655	83	109
844	GO:0015619	thiamine pyrophosphate-transporting ATPase activity	124	-0.31559	NA	NA	0.0067843	0.34032	43	81
845	GO:0015888	thiamine transport	124	-0.31559	NA	NA	0.0067843	0.34032	43	81
846	GO:0030974	thiamine pyrophosphate transport	124	-0.31559	NA	NA	0.0067843	0.34032	43	81
847	GO:0048502	thiamine-transporting ATPase activity	124	-0.31559	NA	NA	0.0067843	0.34032	43	81
1078	GO:0015144	carbohydrate transmembrane transporter activity	5	-0.79606	NA	NA	0.0068376	0.24118	0	5
117	GO:0006950	response to stress	49	-0.4222	NA	NA	0.0075988	0.24354	18	31
1155	GO:0018835	carbon phosphorus lyase activity	188	-0.28306	NA	NA	0.0077821	0.37533	69	119
1156	GO:0019634	organic phosphonate metabolic process	188	-0.28306	NA	NA	0.0077821	0.37533	69	119
136	GO:0009097	isoleucine biosynthetic process	19	-0.53207	NA	NA	0.0080645	0.22735	6	13
176	GO:0009085	lysine biosynthetic process	12	-0.61009	NA	NA	0.0082237	0.24408	5	7
274	GO:0009220	pyrimidine ribonucleotide biosynthetic process	41	-0.42595	NA	NA	0.0089419	0.25846	20	21
358	GO:0006824	cobalt ion transport	139	-0.30887	NA	NA	0.0093583	0.35678	48	91
251	GO:0004612	phosphoenolpyruvate carboxykinase (ATP) activity	2	-0.92842	NA	NA	0.0093809	0.34977	0	2
1006	GO:0015627	type II protein secretion system complex	2	-0.94275	NA	NA	0.0093809	0.34993	0	2
1107	GO:0008878	glucose-1-phosphate adenylyltransferase activity	2	-0.94358	NA	NA	0.0093809	0.36132	0	2
579	GO:0006855	drug transmembrane transport	89	-0.33234	NA	NA	0.0094467	0.36134	31	58
581	GO:0042493	response to drug	89	-0.33234	NA	NA	0.0094467	0.36134	31	58
179	GO:0016887	ATPase activity	99	-0.33158	NA	NA	0.0098731	0.35003	45	54
170	GO:0030956	glutamyl-tRNA(Gln) amidotransferase complex	4	-0.83563	NA	NA	0.010791	0.25434	0	4
806	GO:0015439	heme-transporting ATPase activity	124	-0.30815	NA	NA	0.010855	0.35185	43	81
807	GO:0015886	heme transport	124	-0.30815	NA	NA	0.010855	0.35185	43	81
808	GO:0043213	bacteriocin transport	252	-0.26945	NA	NA	0.012438	0.39092	97	155
657	GO:0006189	'de novo' IMP biosynthetic process	19	-0.51817	NA	NA	0.012903	0.22532	7	12
1320	GO:0033221	urea-transporting ATPase activity	275	-0.25928	NA	NA	0.013431	0.41845	100	175
1319	GO:0015840	urea transport	276	-0.25819	NA	NA	0.014286	0.44482	101	175
33	GO:0003747	translation release factor activity	35	-0.43324	NA	NA	0.015152	0.22548	12	23
34	GO:0006415	translational termination	35	-0.43324	NA	NA	0.015152	0.22548	12	23
169	GO:0006424	glutamyl-tRNA aminoacylation	23	-0.49435	NA	NA	0.016502	0.25713	8	15
1032	GO:0004108	citrate (Si)-synthase activity	7	-0.70336	NA	NA	0.016835	0.22594	2	5
714	GO:0016469	proton-transporting two-sector ATPase complex	27	-0.44417	NA	NA	0.017544	0.27983	9	18
640	GO:0008272	sulfate transport	159	-0.28206	NA	NA	0.018065	0.40228	57	102
193	GO:0003861	3-isopropylmalate dehydratase activity	22	-0.49034	NA	NA	0.018242	0.24164	7	15
194	GO:0009316	3-isopropylmalate dehydratase complex	22	-0.49034	NA	NA	0.018242	0.24164	7	15
767	GO:0000276	mitochondrial proton-transporting ATP synthase complex, coupling factor F(o)	9	-0.64016	NA	NA	0.0189	0.25415	4	5
768	GO:0045263	proton-transporting ATP synthase complex, coupling factor F(o)	9	-0.64016	NA	NA	0.0189	0.25415	4	5
769	GO:0045264	plasma membrane proton-transporting ATP synthase complex, coupling factor F(o)	9	-0.64016	NA	NA	0.0189	0.25415	4	5
701	GO:0015415	phosphate ion transmembrane-transporting ATPase activity	161	-0.29708	NA	NA	0.019506	0.34901	57	104
1382	GO:0031179	peptide modification	17	-0.54347	NA	NA	0.020134	0.24883	7	10
771	GO:0050511	undecaprenyldiphospho-muramoylpentapeptide beta-N-acetylglucosaminyltransferase activity	2	-0.91184	NA	NA	0.020638	0.37467	1	1
1275	GO:0033286	ectoine-transporting ATPase activity	137	-0.30442	NA	NA	0.021108	0.36185	39	98
1276	GO:0033288	hydroxyectoine-transporting ATPase activity	137	-0.30442	NA	NA	0.021108	0.36185	39	98
1277	GO:0033308	hydroxyectoine transport	137	-0.30442	NA	NA	0.021108	0.36185	39	98
1278	GO:0051470	ectoine transport	137	-0.30442	NA	NA	0.021108	0.36185	39	98
1010	GO:0015440	peptide-transporting ATPase activity	139	-0.28929	NA	NA	0.02139	0.38313	51	88
154	GO:0006592	ornithine biosynthetic process	15	-0.53885	NA	NA	0.022654	0.23127	6	9
696	GO:0015419	sulfate transmembrane-transporting ATPase activity	156	-0.2849	NA	NA	0.02293	0.39198	55	101
385	GO:0004766	spermidine synthase activity	2	-0.90837	NA	NA	0.02439	0.37637	0	2
151	GO:0005948	acetolactate synthase complex	6	-0.73218	NA	NA	0.024779	0.23504	3	3
14	GO:0000154	rRNA modification	19	-0.4952	NA	NA	0.025806	0.2326	8	11
470	GO:0004633	phosphopantothenoylcysteine decarboxylase activity	4	-0.79128	NA	NA	0.026978	0.35379	2	2
1298	GO:0033611	oxalate catabolic process	4	-0.79232	NA	NA	0.026978	0.35636	2	2
1299	GO:0008949	oxalyl-CoA decarboxylase activity	4	-0.79232	NA	NA	0.026978	0.35636	2	2
1136	GO:0005319	lipid transporter activity	131	-0.29194	NA	NA	0.027322	0.39751	49	82
1137	GO:0006869	lipid transport	131	-0.29194	NA	NA	0.027322	0.39751	49	82
1338	GO:0060286	cilium-dependent cell motility	6	-0.72136	NA	NA	0.028319	0.23685	3	3
6	GO:0022627	cytosolic small ribosomal subunit	76	-0.33093	NA	NA	0.02886	0.35079	27	49
802	GO:0015417	polyamine-transporting ATPase activity	115	-0.30186	NA	NA	0.029126	0.3822	39	76
803	GO:0015846	polyamine transport	115	-0.30186	NA	NA	0.029126	0.3822	39	76
881	GO:0006537	glutamate biosynthetic process	22	-0.46089	NA	NA	0.029851	0.31093	7	15
1289	GO:0004739	pyruvate dehydrogenase (acetyl-transferring) activity	2	-0.89421	NA	NA	0.030019	0.37946	0	2
856	GO:0005260	channel-conductance-controlling ATPase activity	49	-0.37325	NA	NA	0.030395	0.34539	14	35
857	GO:0030321	transepithelial chloride transport	49	-0.37325	NA	NA	0.030395	0.34539	14	35
1151	GO:0033232	D-methionine-transporting ATPase activity	116	-0.30355	NA	NA	0.031039	0.37018	43	73
1152	GO:0048473	D-methionine transport	116	-0.30355	NA	NA	0.031039	0.37018	43	73
627	GO:0031317	tripartite ATP-independent periplasmic transporter complex	2	-0.89014	NA	NA	0.031895	0.3905	0	2
229	GO:0015501	glutamate:sodium symporter activity	1	-0.98767	NA	NA	0.032323	0.48176	0	1
230	GO:0015813	L-glutamate transport	1	-0.98767	NA	NA	0.032323	0.48176	0	1
713	GO:0004152	dihydroorotate dehydrogenase activity	2	-0.88928	NA	NA	0.035647	0.39098	1	1
801	GO:0031263	amine-transporting ATPase activity	143	-0.28639	NA	NA	0.035857	0.40339	50	93
684	GO:0008565	protein transporter activity	174	-0.27248	NA	NA	0.036316	0.43563	68	106
979	GO:0004332	fructose-bisphosphate aldolase activity	10	-0.62083	NA	NA	0.037736	0.25062	5	5
1323	GO:0015220	choline transmembrane transporter activity	98	-0.30117	NA	NA	0.039271	0.41231	34	64
1324	GO:0015871	choline transport	98	-0.30117	NA	NA	0.039271	0.41231	34	64
178	GO:0016831	carboxy-lyase activity	4	-0.77114	NA	NA	0.039568	0.35675	1	3
1012	GO:0000310	xanthine phosphoribosyltransferase activity	3	-0.81867	NA	NA	0.039927	0.3581	1	2
1013	GO:0046110	xanthine metabolic process	3	-0.81867	NA	NA	0.039927	0.3581	1	2
171	GO:0050567	glutaminyl-tRNA synthase (glutamine-hydrolyzing) activity	10	-0.61458	NA	NA	0.042882	0.22535	3	7
1062	GO:0045861	negative regulation of proteolysis	3	-0.81629	NA	NA	0.045372	0.36564	0	3
669	GO:0015837	amine transport	145	-0.27809	NA	NA	0.045872	0.43984	52	93
1149	GO:0015413	nickel-transporting ATPase activity	251	-0.24217	NA	NA	0.04674	0.55991	100	151
1150	GO:0015675	nickel cation transport	251	-0.24217	NA	NA	0.04674	0.55991	100	151
5	GO:0000314	organellar small ribosomal subunit	38	-0.38984	NA	NA	0.048673	0.37127	13	25
79	GO:0006400	tRNA modification	85	-0.30269	NA	NA	0.054094	0.43389	40	45
469	GO:0004632	phosphopantothenate--cysteine ligase activity	5	-0.70758	NA	NA	0.054701	0.35732	3	2
948	GO:0008966	phosphoglucosamine mutase activity	17	-0.49057	NA	NA	0.055369	0.35293	6	11
162	GO:0004450	isocitrate dehydrogenase (NADP+) activity	7	-0.64812	NA	NA	0.055556	0.31425	3	4
1077	GO:0005355	glucose transmembrane transporter activity	4	-0.75852	NA	NA	0.055755	0.35838	0	4
204	GO:0006777	Mo-molybdopterin cofactor biosynthetic process	4	-0.74872	NA	NA	0.057554	0.37885	0	4
718	GO:0006265	DNA topological change	104	-0.28537	NA	NA	0.062674	0.45479	40	64
213	GO:0009088	threonine biosynthetic process	7	-0.63911	NA	NA	0.063973	0.36094	2	5
656	GO:0004637	phosphoribosylamine-glycine ligase activity	6	-0.67388	NA	NA	0.065487	0.34699	1	5
40	GO:0005887	integral component of plasma membrane	577	-0.21528	NA	NA	0.065646	0.66553	250	327
152	GO:0004042	acetyl-CoA:L-glutamate N-acetyltransferase activity	4	-0.7427	NA	NA	0.066547	0.37843	1	3
190	GO:0008654	phospholipid biosynthetic process	2	-0.85819	NA	NA	0.067542	0.43465	1	1
405	GO:0008649	rRNA methyltransferase activity	11	-0.56126	NA	NA	0.067568	0.36243	3	8
206	GO:0007059	chromosome segregation	9	-0.57713	NA	NA	0.068729	0.36478	2	7
737	GO:0042355	L-fucose catabolic process	7	-0.62805	NA	NA	0.069024	0.36068	3	4
137	GO:0009099	valine biosynthetic process	12	-0.53146	NA	NA	0.069079	0.36204	5	7
80	GO:0005762	mitochondrial large ribosomal subunit	5	-0.6875	NA	NA	0.070085	0.35867	1	4
273	GO:0004070	aspartate carbamoyltransferase activity	6	-0.66487	NA	NA	0.072566	0.35005	2	4
365	GO:0004176	ATP-dependent peptidase activity	31	-0.39753	NA	NA	0.075591	0.37664	10	21
66	GO:0031167	rRNA methylation	9	-0.56749	NA	NA	0.075601	0.35382	4	5
1215	GO:0008737	L-fuculokinase activity	6	-0.65856	NA	NA	0.076106	0.34897	3	3
1348	GO:0030152	bacteriocin biosynthetic process	5	-0.68019	NA	NA	0.078632	0.37575	2	3
1004	GO:0008782	adenosylhomocysteine nucleosidase activity	2	-0.84241	NA	NA	0.078799	0.46297	1	1
1005	GO:0008930	methylthioadenosine nucleosidase activity	2	-0.84241	NA	NA	0.078799	0.46297	1	1
342	GO:0008982	protein-N(PI)-phosphohistidine-sugar phosphotransferase activity	4	-0.72763	NA	NA	0.079137	0.4006	0	4
843	GO:0045151	acetoin biosynthetic process	6	-0.65693	NA	NA	0.079646	0.34768	1	5
1218	GO:0015614	D-xylose-importing ATPase activity	131	-0.26879	NA	NA	0.080601	0.55975	54	77
1219	GO:0015753	D-xylose transport	131	-0.26879	NA	NA	0.080601	0.55975	54	77
1271	GO:0004854	xanthine dehydrogenase activity	4	-0.7242	NA	NA	0.080935	0.40821	0	4
1272	GO:0009115	xanthine catabolic process	4	-0.7242	NA	NA	0.080935	0.40821	0	4
18	GO:0003743	translation initiation factor activity	25	-0.40971	NA	NA	0.082426	0.37877	9	16
19	GO:0006413	translational initiation	25	-0.40971	NA	NA	0.082426	0.37877	9	16
747	GO:0015416	organic phosphonate transmembrane-transporting ATPase activity	147	-0.26155	NA	NA	0.08525	0.56075	58	89
763	GO:0004794	L-threonine ammonia-lyase activity	9	-0.56226	NA	NA	0.085911	0.35469	1	8
[truncated: 1,242 more rows]

## Sheet: GSEA_results_subbins_75%_up
	Name	Genes (tot)		Stat (dist.dir)	p (dist.dir.up)	p adj (dist.dir.up)	p (dist.dir.dn)	p adj (dist.dir.dn)	Genes (up)	Genes (down)
[truncated: 1,287 more rows]

[truncated: 1 more sheets: GSEA_results_subbins_75%_down]
