# Supplementary material for: HirBin: high-resolution identification of differentially abundant functions in metagenomes
Source: BMC Genomics. 2017 Apr 21;18:316. doi: 10.1186/s12864-017-3686-6 (PMC5399828; doi:10.1186/s12864-017-3686-6)
Supplement: Supplementary file 5 — Table showing the number of bins and sub-bins at different sequence identity cutoffs for the Qin [25] dataset. (XLSX 8 kb) [file 12864_2017_3686_MOESM5_ESM.xlsx]

## Sheet: Sheet1
Supplementary Table 3, Statistics for the human gut data-set Qin et al 2010
Sequence identity	Number of bins/subbins
no sub-bins	2420
0.5	11352
0.75	3479
