# Supplementary material for: HirBin: high-resolution identification of differentially abundant functions in metagenomes
Source: BMC Genomics. 2017 Apr 21;18:316. doi: 10.1186/s12864-017-3686-6 (PMC5399828; doi:10.1186/s12864-017-3686-6)
Supplement: Supplementary file 8 — Table showing annotations of the sequences of TIGR03537, sub-bin 1 and 2 at 60% sequence similarity. (XLSX 21 kb) [file 12864_2017_3686_MOESM8_ESM.xlsx]

## Sheet: sub-bin 1
TIGR03537 Sub-bin 1 (50% sequence similarity)
Sequence ID	Annotation	identity	E-value	length
scaffold4744_7_2	histidinol-phosphate transaminase [Bacteroides stercoris]	100	0	594
scaffold10788_23_6	histidinol-phosphate transaminase [Bacteroides sp. 14(A)]	98.239	0	575
scaffold48371_1_2	histidinol-phosphate aminotransferase [Prevotella copri CAG:164]	98.936	0	575
scaffold33158_8_5	histidinol-phosphate aminotransferase [Bacteroides ovatus CL03T12C18]	100	0	576
scaffold8624_1_3	histidinol-phosphate transaminase [Bacteroides vulgatus]	100	0	586
scaffold7332_3_1	histidinol-phosphate aminotransferase [Bacteroides coprocola CAG:162]	100	1.32e-134	393
scaffold11257_24_4	histidinol-phosphate transaminase [Bacteroides uniformis]	100	1.44e-134	393
scaffold12164_4_6	histidinol-phosphate aminotransferase [Prevotella copri CAG:164]	89.324	0	525
scaffold22731_5_4	histidinol-phosphate transaminase [Bacteroides stercoris]	100	0	594
scaffold4215_10_2	histidinol-phosphate aminotransferase [Bacteroides ovatus CL03T12C18]	100	0	576
scaffold11967_6_4	histidinol-phosphate transaminase [Bacteroides eggerthii]	100	0	585
scaffold4358_1_6	histidinol-phosphate transaminase [Parabacteroides merdae]	100	1.22e-123	364
scaffold6816_30_3	MULTISPECIES: histidinol-phosphate transaminase [Parabacteroides]	98.947	0	573
scaffold3769_6_4	histidinol-phosphate aminotransferase [Bacteroides ovatus CAG:22]	100	0	572
scaffold1235_2_1	histidinol-phosphate transaminase [Bacteroides caccae]	100	0	584
scaffold12625_2_1	histidinol-phosphate transaminase [Bacteroides stercoris]	100	0	594
scaffold13489_1_5	histidinol-phosphate aminotransferase [Bacteroides sp. D2]	100	0	576
scaffold44_3_4	histidinol-phosphate transaminase [Bacteroides uniformis]	99.652	0	590
scaffold212_6_5	histidinol-phosphate aminotransferase [Prevotella copri CAG:164]	99.647	0	577
scaffold36397_6_4	histidinol-phosphate transaminase [Parabacteroides merdae]	100	0	556
scaffold313_1_1	histidinol-phosphate transaminase [Bacteroides vulgatus]	100	0	586
scaffold26273_8_3	histidinol-phosphate transaminase [Bacteroides uniformis]	100	8.8e-134	391
scaffold4118_23_2	histidinol-phosphate transaminase [Bacteroides thetaiotaomicron]	99.602	0	514
scaffold15368_3_2	histidinol-phosphate transaminase [Bacteroides caccae]	100	0	584
scaffold3134_6_4	histidinol-phosphate transaminase [Bacteroides sp. 14(A)]	98.947	0	580
scaffold3386_16_5	histidinol-phosphate aminotransferase [Bacteroides sp. CAG:98]	99.293	0	582
scaffold29235_2_4	histidinol-phosphate transaminase [Bacteroides stercoris]	100	0	594
scaffold24635_1_2	histidinol-phosphate transaminase [Bacteroides clarus]	73.984	4.82e-133	391
scaffold12363_1_5	histidinol-phosphate transaminase [Bacteroides vulgatus]	100	0	586
scaffold69151_1_5	histidinol-phosphate transaminase [Bacteroides stercoris]	100	0	594
scaffold26446_8_6	MULTISPECIES: histidinol-phosphate transaminase [Bacteroides]	100	0	586
scaffold5501_5_3	MULTISPECIES: histidinol-phosphate transaminase [Bacteroides]	100	0	592
scaffold38819_5_4	histidinol-phosphate aminotransferase [Bacteroides eggerthii CAG:109]	100	0	585
scaffold26018_2_5	histidinol-phosphate transaminase [Bacteroides stercoris]	100	0	594
scaffold12904_2_6	histidinol-phosphate aminotransferase [Bacteroides xylanisolvens CL03T12C04]	100	0	561
scaffold81_13_5	histidinol-phosphate aminotransferase [Bacteroides finegoldii CAG:203]	100	0	576
scaffold17689_1_3	histidinol-phosphate transaminase [Bacteroides coprocola]	99.648	0	586
scaffold52_4_6	histidinol-phosphate transaminase [Bacteroides uniformis]	99.653	0	593
scaffold4784_16_4	histidinol-phosphate aminotransferase [Parabacteroides sp. CAG:2]	100	0	577
scaffold5934_5_2	histidinol-phosphate transaminase [Bacteroides caccae]	100	0	584
scaffold5299_1_4	histidinol-phosphate aminotransferase [Bacteroides ovatus CAG:22]	100	0	572
scaffold27920_6_4	histidinol-phosphate transaminase [Bacteroides sp. 14(A)]	99.296	0	578
C719531_1_6	histidinol-phosphate transaminase [Bacteroides vulgatus]	100	0	586
scaffold10113_2_1	histidinol-phosphate transaminase [Bacteroides stercoris]	99.656	0	590
scaffold25808_2_3	histidinol-phosphate transaminase [Prevotella sp. FD3004]	72.131	9.28e-131	385
scaffold2600_3_4	histidinol-phosphate transaminase [Bacteroides eggerthii]	100	0	585
scaffold26728_23_6	histidinol-phosphate aminotransferase [Prevotella sp. CAG:279]	98.726	1.81e-107	322
scaffold25487_1_1	histidinol-phosphate transaminase [Bacteroides uniformis]	100	0	593
scaffold32_12_4	histidinol-phosphate aminotransferase [Porphyromonas sp. 31_2]	100	0	579
scaffold41_5_6	histidinol-phosphate transaminase [Bacteroides thetaiotaomicron]	100	0	575
scaffold1253_1_6	MULTISPECIES: histidinol-phosphate transaminase [Bacteroides]	98.913	0	570
scaffold68_1_5	histidinol-phosphate aminotransferase [Bacteroides clarus CAG:160]	87.458	0	538
scaffold3440_1_1	MULTISPECIES: histidinol-phosphate transaminase [Bacteroides]	100	0	580
scaffold11603_18_1	histidinol-phosphate transaminase [Bacteroides caccae]	100	0	525
scaffold21640_1_2	histidinol-phosphate aminotransferase [Prevotella copri CAG:164]	97.49	1.92e-168	481
scaffold5392_2_2	histidinol-phosphate transaminase [Bacteroides thetaiotaomicron]	100	0	575
scaffold30986_3_6	histidinol-phosphate aminotransferase [Bacteroides ovatus CL03T12C18]	100	0	576
scaffold8085_4_1_1	MULTISPECIES: histidinol-phosphate transaminase [Bacteroides]	100	1.73e-175	499
scaffold30905_2_1	histidinol-phosphate transaminase [Parabacteroides distasonis]	100	3.33e-109	327
scaffold20241_1_1	MULTISPECIES: histidinol-phosphate transaminase [Bacteroides]	100	0	586
scaffold216_7_1	MULTISPECIES: histidinol-phosphate transaminase [Bacteroides]	100	0	592
scaffold20504_14_6	histidinol-phosphate transaminase [Bacteroides massiliensis]	99.293	0	580
scaffold18839_1_2	histidinol-phosphate aminotransferase [Bacteroides coprocola CAG:162]	100	0	589
scaffold156_1_3	histidinol-phosphate transaminase [Bacteroides vulgatus]	100	0	586
scaffold24736_4_4	histidinol-phosphate aminotransferase [Bacteroides plebeius CAG:211]	98.955	0	591
scaffold30_2_5	MULTISPECIES: histidinol-phosphate transaminase [Bacteroides]	100	0	592
scaffold18237_9_6	histidinol-phosphate transaminase [Bacteroides stercoris]	99.656	0	592
scaffold33597_1_4	histidinol-phosphate aminotransferase [Prevotella copri CAG:164]	99.645	0	577
scaffold6041_1_3	histidinol-phosphate transaminase [Bacteroides vulgatus]	100	0	586
scaffold111_5_5	histidinol-phosphate transaminase [Bacteroides stercoris]	100	0	594
scaffold43574_3_1	histidinol-phosphate aminotransferase [Bacteroides sp. CAG:98]	99.645	0	581
scaffold53562_2_1	MULTISPECIES: histidinol-phosphate transaminase [Bacteroides]	100	0	588
scaffold37280_1_3	histidinol-phosphate transaminase [Bacteroides eggerthii]	100	0	585
scaffold56200_1_1	histidinol-phosphate transaminase [Bacteroides uniformis]	100	1.09e-134	393
scaffold2315_3_1	histidinol-phosphate transaminase [Bacteroides sp. 14(A)]	98.947	0	580
scaffold805_2_2	histidinol-phosphate transaminase [Bacteroides stercoris]	99.656	0	590
scaffold2727_2_3	histidinol-phosphate transaminase [Parabacteroides johnsonii]	98.942	4.51e-128	376
scaffold2383_7_3	MULTISPECIES: histidinol-phosphate transaminase [Bacteroides]	100	0	586
scaffold30437_1_1	histidinol-phosphate transaminase [Bacteroides uniformis]	100	0	541
scaffold14769_6_3	histidinol-phosphate aminotransferase [Prevotella copri CAG:164]	88.693	0	525
scaffold705_15_5	histidinol-phosphate aminotransferase [Bacteroides plebeius CAG:211]	99.31	0	599
scaffold2963_4_5	histidinol-phosphate transaminase [Bacteroides vulgatus]	100	0	586
scaffold8399_2_1	histidinol-phosphate transaminase [Bacteroides sp. 1_1_14]	100	1.82e-178	507
scaffold1783_3_3	histidinol-phosphate transaminase [Bacteroides stercoris]	99.468	1.38e-130	382
scaffold50222_8_5	histidinol-phosphate aminotransferase [Bacteroides finegoldii CAG:203]	99.278	0	572
scaffold23664_1_5	histidinol-phosphate transaminase [Bacteroides vulgatus]	100	0	586
scaffold188_9_5	histidinol-phosphate transaminase [Bacteroides eggerthii]	100	0	585
scaffold40392_1_6	MULTISPECIES: histidinol-phosphate transaminase [Bacteroides]	99.649	0	586
scaffold23168_2_4	MULTISPECIES: histidinol-phosphate transaminase [Bacteroides]	98.343	1.08e-124	367
scaffold44509_1_1	histidinol-phosphate transaminase [Bacteroides coprocola]	100	0	590
scaffold15429_2_1	histidinol-phosphate aminotransferase [Bacteroides eggerthii CAG:109]	100	0	585
scaffold50020_1_4	histidinol-phosphate aminotransferase [Bacteroides plebeius CAG:211]	98.252	0	590
scaffold68406_2_6	histidinol-phosphate aminotransferase [Bacteroides coprocola CAG:162]	99.648	0	588
scaffold2194_2_3	histidinol-phosphate transaminase [Bacteroides intestinalis]	100	0	584
scaffold14098_5_4	histidinol-phosphate transaminase [Bacteroides stercoris]	100	0	574
scaffold59315_1_1	histidinol-phosphate transaminase [Bacteroides coprocola]	99.296	0	586
scaffold59297_1_5	histidinol-phosphate transaminase [Bacteroides vulgatus]	100	0	586
scaffold4234_2_4	histidinol-phosphate transaminase [Bacteroides eggerthii]	100	0	585
scaffold22859_1_2	MULTISPECIES: histidinol-phosphate aminotransferase [Bacteroides]	100	1.06e-106	320
scaffold47605_6_5	histidinol-phosphate transaminase [Bacteroides stercoris]	100	0	594
C937590_1_5	histidinol-phosphate transaminase [Bacteroides vulgatus]	100	0	586
scaffold29412_1_1	histidinol-phosphate aminotransferase [Prevotella copri CAG:164]	99.645	0	575
scaffold9817_24_4	histidinol-phosphate aminotransferase [Parabacteroides sp. CAG:2]	100	0	577
scaffold353_14_3	MULTISPECIES: histidinol-phosphate aminotransferase [Bacteroides]	100	0	575
scaffold30090_3_1	histidinol-phosphate transaminase [Bacteroides acidifaciens]	99.611	0	532
scaffold5015_2_3	histidinol-phosphate transaminase [Bacteroides massiliensis]	95.848	0	577
scaffold520_2_6	histidinol-phosphate transaminase [Bacteroides stercoris]	99.656	0	590
scaffold33068_2_6	histidinol-phosphate transaminase [Bacteroides vulgatus]	100	0	586
scaffold5667_29_2	histidinol-phosphate transaminase [Bacteroides fragilis]	99.605	0	520
scaffold22942_6_3	histidinol-phosphate aminotransferase [Bacteroides sp. CAG:98]	99.645	0	581
scaffold53007_1_2	histidinol-phosphate aminotransferase [Prevotella copri CAG:164]	99.291	0	574
scaffold11611_12_3	histidinol-phosphate transaminase [Barnesiella intestinihominis]	98.995	1.88e-141	410
scaffold275_6_1	histidinol-phosphate transaminase [Bacteroides vulgatus]	100	0	586
scaffold32426_2_3	histidinol-phosphate transaminase [Prevotella copri]	89.085	0	530
scaffold26022_1_2	histidinol-phosphate aminotransferase [Prevotella copri CAG:164]	99.291	0	576
scaffold6229_12_3	MULTISPECIES: histidinol-phosphate transaminase [Bacteroides]	100	0	584
scaffold2590_5_3	histidinol-phosphate transaminase [Bacteroides vulgatus]	100	0	586
scaffold7444_36_3	MULTISPECIES: histidinol-phosphate transaminase [Bacteroides]	100	0	586
scaffold174_18_5	histidinol-phosphate transaminase [Bacteroides stercoris]	99.656	0	590
scaffold42476_1_6	MULTISPECIES: histidinol-phosphate transaminase [Bacteroides]	100	0	588

## Sheet: sub-bin 2
TIGR03537 Sub-bin 2 (50% sequence similarity)
Sequence ID	Annotation	identity	E-value	length
scaffold93_3_1	lL-diaminopimelate aminotransferase [Coprococcus sp. CAG:131]	99.73	0	761
scaffold15974_20_6	lL-diaminopimelate aminotransferase [Eubacterium sp. CAG:76]	100	0	766
scaffold46747_1_6	LL-diaminopimelate aminotransferase [[Eubacterium] eligens]	99.729	0	765
scaffold7329_5_1	lL-diaminopimelate aminotransferase [Clostridium sp. CAG:91]	99.565	9.5e-166	476
scaffold21972_4_1	lL-diaminopimelate aminotransferase [Eubacterium rectale CAG:36]	99.574	8.86e-172	491
scaffold23334_9_5	LL-diaminopimelate aminotransferase [Roseburia faecis]	100	9.16e-131	385
scaffold2216_28_2	lL-diaminopimelate aminotransferase [Clostridium sp. CAG:7]	99.458	0	763
scaffold5938_8_5	lL-diaminopimelate aminotransferase [Clostridium sp. CAG:91]	100	6.06e-157	453
scaffold10798_10_3	lL-diaminopimelate aminotransferase [Firmicutes bacterium CAG:24]	99.458	0	761
scaffold13267_2_5	lL-diaminopimelate aminotransferase [Firmicutes bacterium CAG:41]	100	1.14e-168	483
scaffold46421_3_3	histidinol-phosphate aminotransferase [Firmicutes bacterium CAG:194]	98.339	0	606
scaffold28187_4_5	lL-diaminopimelate aminotransferase [Firmicutes bacterium CAG:65]	98.916	0	759
scaffold43798_8_2	lL-diaminopimelate aminotransferase [Eubacterium sp. CAG:86]	99.187	0	762
scaffold65856_2_1	LL-diaminopimelate aminotransferase [Agathobacter rectalis]	99.187	0	763
scaffold58058_2_1	lL-diaminopimelate aminotransferase [Anaerotruncus sp. CAG:528]	99.44	0	736
scaffold16495_4_3	LL-diaminopimelate aminotransferase [Roseburia hominis]	99.167	1.5e-173	496
scaffold11745_6_6	lL-diaminopimelate aminotransferase [Firmicutes bacterium CAG:41]	98.324	6.03e-124	367
scaffold19227_4_1	lL-diaminopimelate aminotransferase [Firmicutes bacterium CAG:24]	99.138	2.72e-166	478
scaffold20607_7_1	lL-diaminopimelate aminotransferase 1 [Bacteroides plebeius CAG:211]	98.27	0	593
scaffold22667_1_1	LL-diaminopimelate aminotransferase [Bacteroides coprocola]	100	0	777
scaffold1656_16_3	lL-diaminopimelate aminotransferase [Firmicutes bacterium CAG:65]	100	0	766
scaffold11810_1_1	lL-diaminopimelate aminotransferase [Eubacterium sp. CAG:248]	99.729	0	764
scaffold6798_7_4	LL-diaminopimelate aminotransferase [[Eubacterium] eligens]	100	0	766
scaffold8588_1_6	MULTISPECIES: LL-diaminopimelate aminotransferase [Bacteroides]	100	0	696
scaffold5626_8_3	LL-diaminopimelate aminotransferase [Lachnospiraceae bacterium AB2028]	77.232	1.11e-126	376
scaffold4076_7_3	lL-diaminopimelate aminotransferase [Roseburia sp. CAG:18]	100	5.44e-162	466
scaffold11495_13_4	LL-diaminopimelate aminotransferase [Clostridium sp. L2-50]	100	1.4e-155	449
scaffold4057_6_1_5	lL-diaminopimelate aminotransferase [Firmicutes bacterium CAG:65]	99.729	0	764
scaffold1236_9_5	lL-diaminopimelate aminotransferase [Eubacterium sp. CAG:76]	99.729	0	766
scaffold18004_4_3	lL-diaminopimelate aminotransferase [Firmicutes bacterium CAG:341]	100	0	626
scaffold2373_1_4	LL-diaminopimelate aminotransferase [Bacteroides plebeius]	98.93	0	773
scaffold3004_1_6	lL-diaminopimelate aminotransferase [Eubacterium sp. CAG:76]	100	0	766
scaffold36749_1_3	lL-diaminopimelate aminotransferase [Roseburia intestinalis CAG:13]	100	7.1e-121	359
scaffold1541_4_2	lL-diaminopimelate aminotransferase [Eubacterium rectale CAG:36]	99.216	0	530
scaffold14394_1_5	lL-diaminopimelate aminotransferase [Eubacterium sp. CAG:76]	100	3.14e-173	495
scaffold39186_3_1	lL-diaminopimelate aminotransferase [Eubacterium sp. CAG:86]	99.187	0	762
scaffold2419_11_3	LL-diaminopimelate aminotransferase [Eubacterium ventriosum]	100	0	764
scaffold38826_1_6	lL-diaminopimelate aminotransferase [Firmicutes bacterium CAG:65]	99.729	0	763
scaffold44250_4_3	LL-diaminopimelate aminotransferase [Eubacterium ventriosum]	99.458	0	762
scaffold18644_3_1	LL-diaminopimelate aminotransferase [Bacteroides plebeius]	97.594	0	762
scaffold43466_2_6	lL-diaminopimelate aminotransferase [Clostridium sp. CAG:127]	99.459	0	762
scaffold31202_3_5	LL-diaminopimelate aminotransferase [[Eubacterium] eligens]	100	0	766
scaffold17004_11_5	LL-diaminopimelate aminotransferase apoenzyme [Roseburia intestinalis M50/1]	99.729	0	769
scaffold9243_13_3	lL-diaminopimelate aminotransferase [Clostridium sp. CAG:62]	99.189	0	763
scaffold10432_2_1	LL-diaminopimelate aminotransferase [Clostridium sp. L2-50]	100	0	763
scaffold42430_9_4	LL-diaminopimelate aminotransferase [Roseburia faecis]	99.729	0	768
scaffold39352_1_5	lL-diaminopimelate aminotransferase [Eubacterium sp. CAG:252]	100	0	767
scaffold33987_4_1	LL-diaminopimelate aminotransferase [Agathobacter rectalis]	99.187	0	763
scaffold7119_1_5	LL-diaminopimelate aminotransferase [Roseburia inulinivorans]	99.729	0	766
scaffold48307_9_4	lL-diaminopimelate aminotransferase [Clostridium sp. CAG:122]	99.686	0	652
scaffold11523_10_6	lL-diaminopimelate aminotransferase [Roseburia sp. CAG:380]	99.394	2.5e-114	342
scaffold272_5_4	lL-diaminopimelate aminotransferase [Clostridium sp. CAG:91]	99.729	0	764
C641166_1_3	LL-diaminopimelate aminotransferase apoenzyme [Roseburia intestinalis M50/1]	100	0	770
scaffold3960_10_6	lL-diaminopimelate aminotransferase [Roseburia sp. CAG:197]	92.412	0	720
scaffold25123_7_2	lL-diaminopimelate aminotransferase [Eubacterium sp. CAG:38]	100	0	765
scaffold1572_3_2	LL-diaminopimelate aminotransferase [[Eubacterium] eligens]	100	0	766
scaffold44128_2_6	lL-diaminopimelate aminotransferase [Eubacterium sp. CAG:252]	100	0	767
scaffold15039_3_5	LL-diaminopimelate aminotransferase [Agathobacter rectalis]	99.187	0	763
scaffold44346_2_4	LL-diaminopimelate aminotransferase [Bacteroides coprocola]	100	0	777
scaffold35559_1_6	lL-diaminopimelate aminotransferase [Eubacterium sp. CAG:251]	100	0	709
scaffold60644_2_4	lL-diaminopimelate aminotransferase [Coprococcus sp. CAG:782]	99.459	0	756
scaffold2960_12_6	lL-diaminopimelate aminotransferase [Firmicutes bacterium CAG:341]	100	3.12e-173	495
scaffold9502_7_1	lL-diaminopimelate aminotransferase [Eubacterium sp. CAG:86]	98.916	0	759
scaffold22749_3_1	LL-diaminopimelate aminotransferase [[Eubacterium] eligens]	100	0	766
scaffold17161_2_5	lL-diaminopimelate aminotransferase [Roseburia sp. CAG:18]	100	0	769
scaffold12668_3_4	lL-diaminopimelate aminotransferase [Eubacterium sp. CAG:76]	100	0	766
scaffold46807_1_5	lL-diaminopimelate aminotransferase [Clostridium sp. CAG:127]	99.73	0	763
scaffold29722_4_1	lL-diaminopimelate aminotransferase [Clostridium sp. CAG:75]	100	0	705
scaffold37540_6_6	lL-diaminopimelate aminotransferase [Clostridium sp. CAG:217]	99.683	0	657
scaffold19887_8_6	lL-diaminopimelate aminotransferase [Firmicutes bacterium CAG:95]	99.038	2.72e-148	431
scaffold40158_1_5	lL-diaminopimelate aminotransferase [Eubacterium sp. CAG:252]	81.868	1.74e-105	320
scaffold33759_2_2	lL-diaminopimelate aminotransferase [Roseburia intestinalis CAG:13]	100	2.66e-123	365
scaffold27581_1_2	lL-diaminopimelate aminotransferase [Firmicutes bacterium CAG:341]	99.728	0	762
scaffold4036_12_1	LL-diaminopimelate aminotransferase [Coprococcus comes]	99.728	0	763
C735529_1_2	LL-diaminopimelate aminotransferase [[Eubacterium] eligens]	99.458	0	762
scaffold1394_4_2	LL-diaminopimelate aminotransferase [Roseburia hominis]	99.458	0	767
scaffold37460_1_2	LL-diaminopimelate aminotransferase [Dorea longicatena]	99.576	4.16e-171	490
scaffold28144_29_3	lL-diaminopimelate aminotransferase [Ruminococcus sp. CAG:9]	100	9.45e-179	509
scaffold69177_1_2	lL-diaminopimelate aminotransferase [Clostridium sp. CAG:470]	98.663	0	757
scaffold18065_2_3	LL-diaminopimelate aminotransferase [Anaerostipes hadrus]	100	0	768
scaffold37921_3_5	lL-diaminopimelate aminotransferase [Blautia sp. CAG:37]	100	0	768
scaffold172_10_1	lL-diaminopimelate aminotransferase [Eubacterium sp. CAG:192]	100	0	766
scaffold54151_17_4	LL-diaminopimelate aminotransferase [Agathobacter rectalis]	99.187	0	763
scaffold11284_1_5	LL-diaminopimelate aminotransferase [Blautia wexlerae]	99.729	0	763
scaffold27803_1_2	LL-diaminopimelate aminotransferase [Roseburia inulinivorans]	100	0	768
scaffold25044_2_6	lL-diaminopimelate aminotransferase [Roseburia sp. CAG:18]	100	0	692
scaffold31879_7_2	LL-diaminopimelate aminotransferase [Eubacterium ventriosum]	100	8.96e-153	442
C858028_1_6	lL-diaminopimelate aminotransferase [Eubacterium hallii CAG:12]	100	2.59e-117	350
scaffold36930_1_4	LL-diaminopimelate aminotransferase [Agathobacter rectalis]	99.729	0	765
scaffold14045_7_6	lL-diaminopimelate aminotransferase [Clostridium sp. CAG:217]	99.728	0	765
scaffold29385_8_4	lL-diaminopimelate aminotransferase [Dialister sp. CAG:357]	99.461	0	764
scaffold21349_2_2	LL-diaminopimelate aminotransferase [[Clostridium] bolteae]	100	5.91e-141	411
scaffold10295_83_3	LL-diaminopimelate aminotransferase [[Eubacterium] eligens]	100	0	766
scaffold5895_3_5	LL-diaminopimelate aminotransferase [Bacteroides plebeius]	98.538	0	704
scaffold55147_9_3	lL-diaminopimelate aminotransferase [Clostridium sp. CAG:127]	99.73	0	763
scaffold29832_11_5	lL-diaminopimelate aminotransferase [Clostridium sp. CAG:492]	100	0	734
scaffold7493_5_2	LL-diaminopimelate aminotransferase [Clostridium sp. L2-50]	100	0	763
scaffold35395_4_4	lL-diaminopimelate aminotransferase [Roseburia sp. CAG:18]	100	0	769
scaffold44839_2_4	lL-diaminopimelate aminotransferase [Eubacterium sp. CAG:252]	100	0	767
scaffold24277_1_4	lL-diaminopimelate aminotransferase [Prevotella copri CAG:164]	98.656	0	769
scaffold26168_2_4	LL-diaminopimelate aminotransferase [Ruminococcus sp. 5_1_39BFAA]	100	0	742
scaffold41076_2_1	LL-diaminopimelate aminotransferase apoenzyme [Roseburia intestinalis M50/1]	100	1.35e-174	499
scaffold13724_9_1	lL-diaminopimelate aminotransferase [Dialister sp. CAG:357]	99.461	0	764
scaffold7951_1_4	lL-diaminopimelate aminotransferase [Eubacterium hallii CAG:12]	99.103	3.33e-159	459
scaffold20658_3_2	lL-diaminopimelate aminotransferase [Eubacterium sp. CAG:86]	99.187	0	762
scaffold15698_2_4	lL-diaminopimelate aminotransferase [Eubacterium sp. CAG:252]	100	0	767
scaffold287_12_4	LL-diaminopimelate aminotransferase [Roseburia inulinivorans]	98.916	0	761
scaffold2873_3_4	MULTISPECIES: LL-diaminopimelate aminotransferase [Clostridiales]	99.567	7.41e-168	481
C915882_1_5	LL-diaminopimelate aminotransferase [Dorea longicatena]	98.558	6.5e-146	425
scaffold171_3_1	lL-diaminopimelate aminotransferase [Clostridium sp. CAG:7]	98.103	0	753
scaffold14054_2_5	lL-diaminopimelate aminotransferase [Clostridium sp. CAG:7]	99.187	0	762
scaffold9613_7_4	MULTISPECIES: LL-diaminopimelate aminotransferase [Clostridiales]	100	0	768
scaffold18476_2_2	lL-diaminopimelate aminotransferase [Ruminococcus sp. CAG:9]	100	0	764
scaffold25527_1_3	lL-diaminopimelate aminotransferase [Firmicutes bacterium CAG:41]	99.455	0	756
scaffold1955_17_4	lL-diaminopimelate aminotransferase [Clostridium sp. CAG:7]	99.187	0	762
scaffold46557_1_2	MULTISPECIES: LL-diaminopimelate aminotransferase [Clostridiales]	99.729	0	767
scaffold21244_1_5	LL-diaminopimelate aminotransferase [Blautia wexlerae]	99.729	0	763
