# Supplementary material for: HirBin: high-resolution identification of differentially abundant functions in metagenomes
Source: BMC Genomics. 2017 Apr 21;18:316. doi: 10.1186/s12864-017-3686-6 (PMC5399828; doi:10.1186/s12864-017-3686-6)
Supplement: Supplementary file 9 — Comparison between UCLUST and hierarchical clustering. Table showing the number of clusters and computational times using both methods for 4 selected bins in the Qin [24] dataset. (XLSX 8 kb) [file 12864_2017_3686_MOESM9_ESM.xlsx]

## Sheet: Sheet1
Average linkage
Bin ID	TIGR02135	TIGR00194	TIGR03537	TIGR02315
Number of sequences	854	925	2458	30854
Uclust 75% identity, number of sub-bins	103	87	264	3395
Hierarchical clust 75% identity, number of sub-bins	124	120	363	4365
Time:
time in seconds uclust (1 cpu)	0.04	0.07	0.11	0.28
time in seconds hclust (1 cpu)	2.43	7.89	19.95	540.61
