# Supplementary material for: HirBin: high-resolution identification of differentially abundant functions in metagenomes
Source: BMC Genomics. 2017 Apr 21;18:316. doi: 10.1186/s12864-017-3686-6 (PMC5399828; doi:10.1186/s12864-017-3686-6)
Supplement: Supplementary file 10 — Table showing selected samples from the Qin [25] study for the resampling analysis. (XLSX 8 kb) [file 12864_2017_3686_MOESM10_ESM.xlsx]

## Sheet: Sheet1
Selected samples from Qin et al. 2012
DLM002	male	diabetic
DLM003	male	diabetic
DLM004	male	diabetic
DLM005	male	diabetic
DLM007	male	diabetic
DLM008	male	diabetic
DLM011	male	diabetic
DLM014	male	diabetic
DOM005	male	diabetic
DOM012	male	diabetic
DOM017	male	diabetic
DOM020	male	diabetic
DOM023	male	diabetic
DOM024	male	diabetic
DOM025	male	diabetic
NLM001	male	non-diabetic
NLM005	male	non-diabetic
NLM021	male	non-diabetic
NLM022	male	non-diabetic
NLM026	male	non-diabetic
NLM029	male	non-diabetic
NLM031	male	non-diabetic
NLM032	male	non-diabetic
NOM001	male	non-diabetic
NOM008	male	non-diabetic
NOM013	male	non-diabetic
NOM017	male	non-diabetic
NOM026	male	non-diabetic
NOM027	male	non-diabetic
NOM028	male	non-diabetic
